# Supplementary material for: A transcriptomic analysis of Neurospora crassa using five major crop residues and the novel role of the sporulation regulator rca-1 in lignocellulase production
Source: Biotechnol Biofuels. 2015 Feb 12;8:21. doi: 10.1186/s13068-015-0208-0 (PMC4330645; doi:10.1186/s13068-015-0208-0)
Supplement: Additional file 1: Table S1. — Chemical composition of five crop residues. BS, barley straw; CS, corn straw; RS, rice straw; SS, soybean straw; WS, wheat straw. Values represent the mean ± standard deviation of at least three replicates. aThe percentages of three monosaccharides in each residual hemicellulose are shown in brackets in the order hemicellulosic glucose, xylose, and arabinose. [file 13068_2015_208_MOESM1_ESM.xlsx]

## Sheet: Sheet1
Chemical composition of five crop residues
Substrate	Cellulose (%, w/w)	Hemicellulosea (%, w/w)	Lignin (%, w/w)		Ash (%, w/w)
			acid insoluble	acid soluble
BS	35.12±0.30	24.61±0.42 (7.41; 81.56; 11.03)	13.31±0.99	0.31±0.0135	12.58±1.33
CS	32.79±0.45	21.57±0.23 (9.05; 81.60; 9.36)	20.81±0.57	0.36±0.0013	7.53±0.75
RS	30.07±0.25	23.01±0.24 (13.02; 73.14; 13.84)	16.81±0.21	0.34±0.0020	11.24±0.25
SS	37.37±0.14	16.92±0.15 (4.12; 90.24; 5.64)	25.58±0.92	0.13±0.0022	3.93±0.26
WS	30.28±0.07	23.19±0.09 (10.02; 77.87; 12.11)	15.04±1.11	0.31±0.0024	14.45±0.71
