# Supplementary material for: A transcriptomic analysis of Neurospora crassa using five major crop residues and the novel role of the sporulation regulator rca-1 in lignocellulase production
Source: Biotechnol Biofuels. 2015 Feb 12;8:21. doi: 10.1186/s13068-015-0208-0 (PMC4330645; doi:10.1186/s13068-015-0208-0)
Supplement: Additional file 3: Table S2. — Gene expression profiles and differential expression analysis of RNA-Seq data. For all genes RPKM, log2 fold change, and P value on each crop residue versus sucrose were calculated. [file 13068_2015_208_MOESM3_ESM.xlsx]

## Sheet: expression
Gene expression profile and log2 (fold change) grown on five crop residues versus sucrose growth condition
Locus	annotation	sucrose_RPKM	noCarbon_RPKM	noCarbon_GFOLD	noCarbon_pValue	BS_RPKM	BS_GFOLD	BS_pValue	CS_RPKM	CS_GFOLD	CS_pValue	RS_RPKM	RS_GFOLD	RS_pValue	SS_RPKM	SS_GFOLD	SS_pValue	WS_RPKM	WS_GFOLD	WS_pValue
NCU00003	hypothetical protein	17.456	26.2325	0.0577113	1.06615e-132	8.87337	-0.582855	7.11e-28	11.5114	-0.539752	1.48e-13	7.67869	-0.749863	3.95e-37	12.2647	-0.0713337	9.18e-12	10.0784	-0.455853	2.48e-21
NCU00004	universal stress protein family domain-containing protein	48.4002	39.9761	-0.584936	2.04708e-05	16.5438	-1.24371	3.42e-172	25.6267	-0.947076	1.48e-79	12.1714	-1.63691	6.76e-243	16.1833	-1.20659	2.18e-181	16.7754	-1.27075	2.83e-173
NCU00005	hypothetical protein	9.73068	18.056	0.357921	9.68265e-235	10.8127	0.11422	0.544237	17.3364	0.500855	6.13e-24	12.0906	0.318458	0.00621242	14.3667	0.608483	2.79e-09	11.4193	0.153864	0.112639
NCU00006	hypothetical protein	33.8436	13.7233	-1.62563	0	23.0295	-0.308788	2.68e-67	24.5664	-0.530855	4.5e-48	21.6359	-0.363729	7.14e-85	17.2382	-0.6493	1.96e-157	23.4924	-0.325632	9.86e-64
NCU00007	pH-response regulator protein palH/rim-21	8.34113	12.8421	0.101001	3.60159e-162	4.7016	-0.4549	8.94e-25	8.54912	0	0.563501	5.13833	-0.30163	7.62e-20	6.74317	0	5.19e-07	5.60033	-0.260555	2.57e-15
NCU00008	longevity-assurance protein 1	41.3662	11.0279	-2.21364	0	35.3112	0	6.37e-15	38.7117	-0.155595	1.98e-05	31.7176	-0.0907646	6.39e-29	50.8909	0.437808	2.56e-07	38.7328	0	1.58e-06
NCU00009	hypothetical protein	0	0.0211164	0	NA	0	0	NA	0	0	NA	0	0	NA	0	0	NA	0	0	NA
NCU00010	heavy metal tolerance protein	14.1881	56.1591	1.52031	0	15.7991	0.20888	0.226143	31.1355	0.887468	1.62e-172	17.0107	0.353982	9.26e-05	15.0585	0.209834	0.709086	19.0649	0.44161	1.03e-14
NCU00011	hypothetical protein	0.136416	2.3525	0.966018	4.0822e-17	0	0	NA	0.142688	0	0.993906	0	0	NA	0	0	NA	0	0	NA
NCU00013	hypothetical protein	0	0.231546	0	0.0335217	0	0	NA	0.250635	0	NA	0	0	NA	0	0	NA	0	0	NA
NCU00014	hypothetical protein	22.3257	17.5165	-0.624116	0.374996	16.2306	-0.138655	9.99e-16	21.3661	-0.0676169	0.027457	15.645	-0.157811	2.38e-18	15.535	-0.131728	3.27e-19	16.0071	-0.204022	5.22e-17
NCU00015	hypothetical protein	11.0174	11.4388	-0.162011	3.1342e-17	10.255	0	0.0423227	10.9146	0	0.343377	7.52169	-0.107041	1.83e-09	6.61822	-0.245377	4.7e-14	11.2272	0	0.448771
NCU00017	hypothetical protein	0.418422	1.53511	0.855014	3.80285e-52	0.893491	0.486874	0.00208877	2.25082	1.59138	4.89e-20	2.01325	1.77611	5.04e-17	0.598451	0	0.240614	0.957012	0.556856	0.000491542
NCU00018	cell division control protein Cdc48	226.306	133.437	-1.12333	0	198.537	0	1.56e-76	223.951	-0.135728	3.2e-10	258.472	0.350784	9.21e-12	238.248	0.267517	0.0552214	194.036	-0.0719499	1.39e-95
NCU00019	FKH1	10.9207	4.08533	-1.68227	7.75085e-124	6.82327	-0.348358	1.49e-26	7.18876	-0.589466	2.53e-21	7.16298	-0.248916	5.15e-23	6.31742	-0.387584	8.86e-34	6.33572	-0.497645	2.02e-33
NCU00021	hypothetical protein	78.4055	0.750086	-6.95497	0	41.0463	-0.715647	0	19.1342	-2.11053	0	41.2578	-0.674426	0	57.4914	-0.166091	7.77e-127	41.761	-0.735799	0
NCU00022	hypothetical protein	5.58324	6.49988	-0.00812068	4.41359e-37	2.89848	-0.52591	1.46e-21	5.97076	0	0.858026	3.00799	-0.445724	3.15e-20	3.27876	-0.291686	1.27e-16	2.90152	-0.572285	5.42e-22
NCU00023	ferric reductase	61.0762	36.1702	-1.08749	1.94454e-87	158.396	1.47193	0	217.443	1.61797	0	191.07	1.77965	0	129.691	1.25229	0	180.634	1.61912	0
NCU00024	yippee zinc-binding protein	12.5396	95.7396	2.41642	0	15.758	0.315632	0.00191268	37.6667	1.28407	4.67e-143	18.4791	0.588715	2.1e-11	6.81369	-0.439131	6.3e-28	17.7669	0.451131	1.25e-08
NCU00025	integral membrane protein	14.6137	99.9707	2.26213	0	13.6372	0	0.0087136	28.0302	0.631765	3.55e-41	16.5684	0.20664	0.221548	14.2223	0.0142998	0.0585235	17.4622	0.204833	0.0283885
NCU00026	hypothetical protein	4.76867	30.7903	2.10045	0	10.7903	1.0937	9.73e-27	17.8852	1.52529	1.97e-94	9.29505	0.910253	2.56e-17	16.9658	1.83267	2.01e-84	10.9409	1.07222	1.65e-28
NCU00027	hypothetical protein	1.71457	1.61159	-0.101346	0.0106315	1.45042	0	0.124928	1.46557	0	0.167942	1.26909	0	0.0201756	1.29206	0	0.0245023	1.40206	0	0.0786004
NCU00028	S-(hydroxymethyl)glutathione dehydrogenase	5.44685	5.69262	-0.116861	7.89824e-13	3.72621	-0.0820868	7.72e-07	6.0593	0	0.528137	4.81888	0	0.0257209	4.06716	0	3.66e-05	4.28374	0	0.000353999
NCU00029	ZIP metal ion transporter	14.2649	22.426	0.151309	1.56289e-240	10.971	-0.0554871	1.29e-11	17.4049	0	0.00106606	12.2869	0	5.26e-06	10.7962	-0.00983401	7.39e-13	10.9528	-0.103789	6e-12
NCU00030	mitochondrial nuclease	18.7599	27.2971	0.0266972	9.90805e-150	23.1762	0.299388	0.00361074	22.7338	0	0.00514296	21.4912	0.225255	0.143399	28.4372	0.673409	3.8e-14	21.7007	0.159985	0.120814
NCU00031	hypothetical protein	0.520581	0.681045	-0.00118986	0.0167277	0.273034	0	0.17851	0.544515	0	0.980729	0.409541	0	0.519257	0.208478	0	0.0793867	0.208367	0	0.0795599
NCU00032	peroxin 8	17.0584	17.4434	-0.263344	2.09483e-49	14.1562	0	4e-11	22.0366	0.0964855	8.3e-09	16.2115	0	0.0017477	16.9294	0.0935478	0.0321522	14.9028	0	6.28e-08
NCU00033	integral membrane protein	3.55248	5.17562	0	7.20264e-18	4.86625	0.129436	0.088322	5.46442	0	0.00712023	4.23321	0	0.449219	3.13824	0	0.217631	5.06033	0.151036	0.0432222
NCU00034	prenyl cysteine carboxyl methyltransferase Ste14	9.81986	28.9631	0.993279	0	11.7002	0.170553	0.141184	16.663	0.384881	4.43e-13	9.55165	0	0.211025	10.9268	0.140898	0.618596	12.8969	0.275039	0.00325662
NCU00035	diacylglycerol O-acyltransferase	10.4875	27.1667	0.843565	0	12.4038	0.210878	0.082248	18.1478	0.461257	5.18e-22	11.5763	0.146255	0.544961	12.3673	0.278814	0.0915435	14.8963	0.440717	1.19e-07
NCU00037	polyadenylation factor subunit 2	16.2796	8.17244	-1.26908	5.58284e-57	9.93113	-0.390993	1.2e-31	10.7029	-0.600408	9.41e-24	11.7229	-0.127496	5.64e-18	10.8515	-0.199533	1.46e-24	10.6579	-0.338715	5.3e-26
NCU00038	C2H2 transcription factor	13.6324	7.17986	-1.13769	3.65935e-20	8.7999	-0.223187	5.95e-12	9.11001	-0.489545	3.49e-10	6.96069	-0.512496	1.04e-21	10.0031	0	7.08e-08	7.49101	-0.490246	1.27e-18
NCU00039	hypothetical protein	0.599046	0.316645	-0.726355	0.0114473	0.837833	0	0.226363	0.400319	0	0.0817917	0.55636	0	0.561824	0.633072	0	0.945705	0.73264	0	0.557841
NCU00040	eukaryotic translation initiation factor 3 110 kDa subunit	175.116	32.1128	-2.80175	0	153.713	0	6.59e-72	102.264	-0.88961	0	190.228	0.277054	0.0835036	202.641	0.4037	3.72e-13	155.677	-0.0190306	4.08e-65
NCU00041	guanine nucleotide-binding protein subunit gamma	246.592	100.395	-1.64147	0	279.249	0.284952	0.000458367	289.761	0.0252588	5.65e-12	203.326	-0.030206	4.43e-55	152.342	-0.40645	1.05e-211	274.531	0.216947	0.0150392
NCU00042	selenoprotein domain-containing protein	15.3517	20.2752	0	3.26919e-62	29.6787	0.915607	1.24e-25	48.3452	1.31988	1.62e-106	17.012	0.127153	0.550729	15.1715	0	0.207619	28.4769	0.812384	1.83e-22
NCU00043	protein phosphatase-3	187.81	82.2569	-1.54779	0	178.458	0.0436006	4.2e-24	167.845	-0.277301	1.39e-43	206.523	0.29156	0.00768614	185.171	0.16799	3.51e-13	185.983	0.0603009	9.45e-12
NCU00045	PHD finger domain-containing protein	6.28998	8.21109	0	1.95532e-81	2.34616	-1.00813	1.61e-48	3.84125	-0.650093	7.29e-18	2.40117	-0.947506	4.82e-48	3.32471	-0.467631	2.15e-27	2.46289	-0.990563	2.04e-46
NCU00046	leucine Rich Repeat domain-containing protein	19.8444	30.0737	0.141525	0	20.0345	0.076482	0.0318505	31.5451	0.427279	6.05e-59	23.2923	0.333848	0.000357236	24.8717	0.464545	4.79e-09	26.4116	0.438342	1.1e-16
NCU00047	hypothetical protein	0.313137	0.616816	0	0.00305545	0.410586	0	0.763952	0.491301	0	0.536783	0.230949	0	0.626924	0.23513	0	0.637822	0.31334	0	0.921865
NCU00048	hypothetical protein	0.119809	0.445281	0	0.00367538	0.25135	0	0.572683	0	0	NA	0	0	NA	0	0	NA	0.119887	0	0.960886
NCU00050	pyruvate dehydrogenase X component	144.601	18.292	-3.31773	0	95.9193	-0.376004	1.32e-170	58.2554	-1.39838	0	94.6407	-0.361087	6.32e-181	122.176	0	2.32e-50	82.4474	-0.636207	1.14e-278
NCU00051	hypothetical protein	62.3757	8.66246	-3.14193	0	36.1611	-0.518451	5.03e-81	26.6078	-1.26262	9.15e-150	29.6003	-0.767074	3.91e-130	55.5078	0	5.69e-11	30.8454	-0.787513	2.18e-120
NCU00052	alpha-methylacyl-CoA racemase	0.357953	2.10618	1.41237	4.07401e-75	0.513812	0	0.331445	2.67998	1.94747	5.71e-23	0.926322	0.675419	0.000501465	1.45236	1.40709	6.04e-09	1.79092	1.61272	1.24e-12
NCU00054	hypothetical protein	1.78604	8.7534	1.55148	7.25757e-267	3.8705	0.847172	1.29e-08	11.4963	2.15477	4.46e-82	7.46932	1.86935	5.28e-40	3.9693	0.958787	2.08e-09	5.83294	1.42222	5.59e-24
NCU00055	catechol 1,2-dioxygenase 1	1.774	13.9249	2.21004	0	3.37279	0.619645	2.66e-05	8.04847	1.61347	2.51e-40	5.29894	1.34232	7.99e-18	3.19696	0.612067	0.000147613	4.571	1.04039	2.15e-12
NCU00056	condensing enzyme with mitochondrial function	10.7649	26.7218	0.759492	0	11.9037	0.0800987	0.646302	16.9024	0.289392	7.31e-11	11.3267	0.0444077	0.833839	10.9235	0.0242025	0.399135	14.3219	0.314789	0.000570213
NCU00057	ubiquinol cytochrome-c reductase assembly protein Cbp3	21.875	15.555	-0.763005	0.0035785	14.1814	-0.295175	3.45e-23	15.2538	-0.507399	6.48e-17	11.8781	-0.509511	2.72e-38	17.0191	0	1.82e-11	16.123	-0.162568	1.15e-14
NCU00059	hypothetical protein	10.6234	0.476164	-4.61214	0	10.4442	0	0.100689	3.94143	-1.34515	5.3e-54	10.29	0	0.0652763	16.5125	0.70532	2.6e-15	8.97699	0	1.21e-05
NCU00060	WW domain-containing protein	10.7376	20.618	0.391591	2.54511e-209	8.91379	0	0.000227842	19.7816	0.53098	1.78e-22	9.65082	0	0.0105563	9.38629	0	0.00243646	9.63547	0	0.00813826
NCU00061	hypothetical protein	1.29385	4.97797	1.16541	2.98153e-148	2.93154	0.871958	2.83e-08	7.61475	1.98513	5.81e-59	4.56346	1.57695	6.7e-24	1.45082	0	0.78433	3.24534	0.985541	5.81e-11
NCU00064	hypothetical protein	52.6443	45.6436	-0.547938	5.20123e-34	28.6467	-0.646637	2.57e-220	47.1202	-0.252397	1.19e-18	37.0965	-0.245559	6.4e-98	28.9968	-0.560249	1.38e-219	36.6685	-0.3407	2.32e-104
NCU00065	tRNA-dihydrouridine synthase 1	19.7925	4.39038	-2.42898	3.50816e-300	17.2079	0	3.37e-06	12.6333	-0.637666	4.53e-25	18.015	0	0.000302373	19.7421	0.0792028	0.0880208	16.9312	0	4.59e-07
NCU00066	pre-mRNA-splicing factor cwc-22	22.077	14.1574	-0.944795	8.99338e-21	14.3564	-0.339843	3.28e-43	17.217	-0.397751	1.67e-18	15.6005	-0.19008	5.22e-32	18.8782	0	1.1e-11	15.106	-0.313794	7.01e-37
NCU00067	dolichyl-phosphate mannosyltransferase polypeptide 2	91.3418	43.2548	-1.38513	5.58958e-137	133.643	0.612853	4.43e-29	148.412	0.452614	5.17e-57	82.0694	0	2.49e-08	57.7948	-0.317716	3.54e-55	132.803	0.56076	1.46e-28
NCU00068	hypothetical protein	24.9494	29.2523	-0.0899326	4.25098e-199	12.7692	-0.695086	3.79e-112	24.1845	-0.106884	0.00192092	16.6683	-0.286738	5.56e-54	17.0644	-0.217943	2.36e-50	14.8115	-0.531788	1.29e-79
NCU00069	hypothetical protein	1.73632	4.12288	0.293673	6.63464e-29	1.92252	0	0.891438	1.9675	0	0.764404	0.853729	0	0.00569641	0.531169	-0.200852	7.45e-05	1.78571	0	0.857782
NCU00070	hypothetical protein	16.8367	8.99559	-1.19196	1.25137e-53	9.75051	-0.480971	3.16e-45	14.7651	-0.213167	1.99e-06	10.6546	-0.324825	1.78e-35	11.9107	-0.132852	2.89e-24	9.57605	-0.552185	1.73e-48
NCU00071	hypothetical protein	0	0.0107805	0	NA	0.152133	0	NA	0.0758499	0	NA	0	0	NA	0	0	NA	0.0725629	0	NA
NCU00072	hypothetical protein	27.2457	38.8466	0.0188154	5.21363e-202	33.6393	0.326557	0.00046545	44.3834	0.420802	8.97e-31	34.2834	0.391629	2.73e-05	42.6261	0.746353	8.5e-24	39.7839	0.530991	5.34e-16
NCU00073	hypothetical protein	37.5561	19.6601	-1.24667	8.61298e-104	12.7818	-1.26255	2.65e-207	30.8639	-0.33827	3.97e-17	10.7638	-1.46966	2.93e-257	19.9589	-0.570738	1.31e-100	16.1678	-0.980384	1.42e-151
NCU00074	hypothetical protein	19.8254	18.7921	-0.333167	5.03573e-14	16.62	0	7.15e-06	23.2801	0	0.0375709	12.9009	-0.232238	8.51e-18	12.7332	-0.214214	7.98e-19	18.0202	0	0.00185701
NCU00075	translocase of inner mitochondrial membrane-14	76.0201	41.8701	-1.16672	1.22829e-67	46.731	-0.424254	3.12e-56	49.9993	-0.64281	8.56e-43	33.4343	-0.860971	2.88e-122	36.4633	-0.703808	6.83e-105	47.3987	-0.449839	4.2e-55
NCU00076	QDE-2-interacting protein	5.79508	15.0777	0.813911	0	4.2729	-0.0135794	2.45e-06	6.07758	0	0.910811	5.27549	0	0.0325443	4.01671	-0.0313359	4.2e-08	6.18337	0	0.942941
NCU00077	mutagen sensitive-52	18.6475	9.62765	-1.24003	1.02325e-61	12.6543	-0.258116	3.22e-27	14.5617	-0.374956	1.23e-13	10.6847	-0.462318	2.24e-46	10.8782	-0.401351	1.02e-44	13.0549	-0.260235	9.75e-25
NCU00078	hypothetical protein	13.3742	24.738	0.377627	0	14.4018	0.100458	0.936449	21.8453	0.402663	4.49e-23	17.5994	0.434704	4.36e-06	14.0369	0.134536	0.639841	16.9226	0.297232	0.000359036
NCU00079	hypothetical protein	0.531014	0.0031577	-4.95039	3.60125e-19	0.0222805	-1.58523	2.98e-07	0.0222171	-1.90284	3.28e-07	0.0208875	-1.6432	1.78e-07	0.0850625	-0.466957	2.09e-05	0.0637629	-0.848512	5.17e-06
NCU00080	DUF1295 domain-containing protein	7.15987	100.391	3.22845	0	11.1421	0.546934	4.12e-07	24.8075	1.41802	9.46e-87	10.7466	0.531391	2.87e-06	13.3463	0.888157	1.91e-15	13.3156	0.770716	2.26e-15
NCU00081	DNA topoisomerase 3-beta	5.20649	4.1408	-0.541487	0.354763	2.84608	-0.436907	6.32e-17	3.91181	-0.317383	4.42e-06	3.61761	-0.0803208	9.45e-09	3.2426	-0.193431	1.65e-12	3.09412	-0.371358	3.84e-14
NCU00082	hypothetical protein	0.133767	0.755682	0	7.84031e-09	0.210475	0	0.67155	0.139917	0	0.991381	0.131544	0	0.935025	0.133925	0	0.944257	0.267708	0	0.458048
NCU00083	hypothetical protein	68.1774	75.5622	-0.183755	6.40956e-219	31.1545	-0.875954	2.82e-210	62.6864	-0.199415	1.55e-09	32.9079	-0.765616	3.68e-193	39.4645	-0.473208	7.31e-128	36.4989	-0.69775	3.85e-155
NCU00084	hypothetical protein	2.05155	4.87293	0.494804	3.46525e-68	1.41836	0	0.0086597	2.02395	0	0.650546	1.83404	0	0.251949	1.6105	0	0.0505683	1.28305	0	0.00146302
NCU00085	hypothetical protein	5.67172	4.36732	-0.599746	0.923855	3.12041	-0.446816	5.9e-19	3.95902	-0.435417	4.24e-09	3.7107	-0.179984	4.66e-12	4.20666	0	7.74e-08	2.9651	-0.563935	1.12e-21
NCU00086	glycosyl hydrolase	0.471492	2.03856	0.71697	2.28723e-30	0.123644	0	0.0146919	0.575363	0	0.715164	0.270465	0	0.183906	0.354036	0	0.414868	0.157266	0	0.0296714
NCU00087	pentose phosphate metabolism-1	86.5519	26.8852	-2.00653	0	55.9163	-0.380955	9.35e-79	44.4764	-1.01777	7.13e-141	49.3553	-0.524101	8.19e-116	60.3036	-0.205035	2.38e-61	52.2766	-0.521274	1.58e-99
NCU00088	4-nitrophenylphosphatase	28.6012	6.79602	-2.33825	0	22.7961	-0.0221411	1.22e-11	14.3197	-0.983772	3.55e-52	13.957	-0.67415	5.32e-58	16.2944	-0.422972	2.76e-41	19.7344	-0.269827	8.55e-23
NCU00089	MYND domain-containing protein	12.356	3.47432	-2.08233	2.9846e-190	11.1596	0	0.000378026	5.58498	-1.1008	1.8e-49	8.417	-0.188475	1.54e-18	10.3021	0	2.15e-07	9.67906	-0.0717966	2.25e-10
NCU00090	pH-response transcription factor pacC/RIM101	88.2407	124.265	0.0611826	0	93.0205	0.17456	0.323217	113.55	0.15154	7.49e-32	117.107	0.545852	9.77e-41	136.897	0.807726	2.53e-120	125.247	0.564404	1.41e-67
NCU00091	hypothetical protein	13.9017	9.93451	-0.776882	0.000908725	8.41406	-0.42192	2.04e-41	9.14652	-0.618816	3.36e-30	9.28219	-0.252101	1.27e-30	11.2412	0	3.69e-13	8.1027	-0.520539	4.94e-47
NCU00092	rRNA-processing protein efg-1	15.3481	2.81521	-2.62915	1.05447e-162	14.7215	0	0.0906137	10.1216	-0.510533	7.51e-11	10.7447	-0.0843372	2.08e-09	7.89162	-0.469455	4.97e-22	11.9594	-0.014726	3.39e-06
NCU00093	hypothetical protein	0.442668	1.71103	0.15349	1.84567e-17	0.696512	0	0.396414	1.67845	0.149222	0.000424654	0.925032	0	0.104364	0.387792	0.0368151	0.69386	0.83054	0	0.190437
NCU00095	tetratricopeptide repeat protein 1	36.1271	21.4752	-1.08012	1.29033e-79	18.5819	-0.709694	3.86e-168	25.7442	-0.561901	2.19e-58	24.0275	-0.312609	1.04e-82	21.4439	-0.438246	7.29e-121	20.6715	-0.604229	3.57e-133
NCU00096	hypothetical protein	0.0541023	1.23059	1.37081	9.70564e-23	0.0567511	0	0.987402	0.169769	0	0.311381	0.0532029	0	0.95403	0.0541661	0	0.960568	0	0	NA
NCU00097	beak-1	3.55044	13.6582	1.1797	6.50646e-160	1.05751	-0.81166	2.64e-09	1.97145	-0.376945	0.000467662	0.603455	-1.39932	4.68e-14	2.32587	0	0.00467398	1.0088	-0.923477	6.72e-10
NCU00099	hypothetical protein	0.25051	0.297934	0	0.543973	0	0	NA	0	0	NA	0	0	NA	0	0	NA	0	0	NA
NCU00100	hypothetical protein	13.736	23.1443	0.262996	0	12.1715	0	7.36e-06	16.5862	0	0.000754081	14.8719	0.173406	0.711799	9.86073	-0.100521	1.2e-19	11.5765	0	1.58e-08
NCU00101	pbn-1	21.6713	26.318	-0.0111341	7.2227e-121	21.1862	0	0.0183911	32.6969	0.318074	6.87e-24	24.6239	0.251685	0.0909695	20.432	0.0110555	0.000924655	21.2153	0	0.018874
NCU00102	hypothetical protein	58.5687	59.2287	-0.309602	1.64612e-97	47.7313	-0.0488135	2.16e-25	62.2576	0	0.828965	63.427	0.226451	0.535893	37.6944	-0.314096	1.89e-76	43.2491	-0.233568	2.44e-44
NCU00103	hypothetical protein	73.9636	11.5652	-2.97785	0	51.3678	-0.268696	2.22e-49	31.758	-1.25909	1.32e-162	39.8525	-0.593683	1.05e-108	56.6732	-0.0607487	1.33e-32	48.689	-0.389564	1.25e-61
NCU00104	heat shock protein 98	33.0316	39.0476	-0.0818859	7.33479e-232	26.3846	-0.0728638	3.12e-26	27.3484	-0.335612	7e-19	43.8513	0.520098	1.19e-19	22.7025	-0.216604	4.85e-55	36.0791	0.155653	0.472405
NCU00105	60S ribosome subunit biogenesis protein NIP7	32.6953	2.61158	-3.83349	0	48.2573	0.563236	4.72e-12	15.3915	-1.02935	1.13e-39	27.8432	0	1.52e-05	29.1336	0	0.00031571	42.6431	0.33843	3.2e-05
NCU00106	proline-4	61.0595	6.74402	-3.47378	0	38.7055	-0.400663	1.69e-72	18.9799	-1.71432	7.67e-270	38.8546	-0.361999	1.83e-72	51.3992	0	1.44e-19	29.0803	-0.848958	3.63e-151
NCU00107	mitochondrial inner membrane protease ATP-23	17.5615	15.4255	-0.421688	4.23472e-05	16.5031	0	0.0317202	13.1913	-0.349169	1.5e-07	10.9756	-0.257736	1.57e-15	12.1844	-0.0776873	2.92e-11	13.503	-0.0499388	1.98e-07
NCU00108	serine/threonine protein kinase-13	5.68267	12.2065	0.505829	9.52108e-165	4.28575	0	0.000146606	9.56668	0.33788	8.68e-10	2.63094	-0.561685	5.62e-16	3.42608	-0.172599	2.65e-09	4.3789	0	0.000287769
NCU00109	TipA protein	8.93225	7.32425	-0.552872	0.0123107	5.95293	-0.248096	2.62e-19	8.08882	-0.134393	0.00157841	4.98139	-0.463539	1.09e-32	4.42138	-0.592062	6.57e-43	6.10865	-0.258503	5.05e-18
NCU00110	hypothetical protein	1.98217	0.507018	-1.99325	1.31264e-33	0.993745	-0.336237	1.84e-07	1.41777	-0.189617	0.00337891	1.17527	-0.0945268	1.95e-05	1.48838	0	0.00605281	1.12299	-0.230057	4.96e-06
NCU00111	hypothetical protein	25.2646	43.8669	0.2622	6.80734e-196	23.9754	0	0.0424168	33.8914	0.0815877	1.69e-05	15.3287	-0.302454	1.9e-17	14.335	-0.358047	5.35e-21	29.75	0.159592	0.0982078
NCU00112	aminopeptidase P	24.7537	42.0056	0.289245	0	23.0209	0	5.6e-05	31.9632	0.103086	8.81e-10	23.4076	0	0.000506335	23.9924	0.0663992	0.00313898	26.701	0.109736	0.864775
NCU00114	30S ribosomal protein S10	86.5174	17.9655	-2.56853	0	54.7793	-0.392436	1.55e-60	34.058	-1.37274	1.66e-164	40.7152	-0.776798	7.42e-128	60.8245	-0.176028	1.08e-42	48.6476	-0.605001	7.54e-87
NCU00115	rRNA-processing protein FCF2	19.9641	5.8993	-1.97471	1.53023e-109	22.1214	0.109134	0.578961	22.0952	0	0.435022	10.9221	-0.442506	2.37e-22	12.8442	-0.183798	1.08e-14	18.8164	0	0.0319141
NCU00116	am alpha binding protein-1	44.6538	53.0874	-0.0657371	3.44845e-190	49.5859	0.212203	0.227996	49.7226	0	0.0712001	45.6836	0.12871	0.146117	35.7804	0	2.13e-21	49.447	0.165392	0.260275
NCU00117	exocyst complex component Sec15	34.6726	26.5622	-0.700369	0.91821	21.235	-0.44027	2.92e-68	36.4951	0	0.871746	22.8874	-0.301559	3.84e-54	23.9031	-0.20462	6.26e-47	23.4397	-0.346331	2.6e-50
NCU00118	hypothetical protein	0.169782	0.548405	0.200518	2.35792e-17	0.518092	0.462079	0.00136333	0.290598	0	0.201377	0.531234	0.552475	0.000747508	0.355417	0	0.0596245	0.447896	0.185479	0.00713394
NCU00119	Sad1/UNC domain-containing protein	15.3176	17.1993	-0.127218	2.48089e-86	10.8758	-0.197296	1.14e-23	17.7066	0	0.0142753	12.1259	-0.0118715	3.54e-14	16.1687	0.182167	0.644169	11.5277	-0.161292	9.38e-19
NCU00120	hypothetical protein	6.02127	10.6516	0.29272	4.87931e-217	3.58536	-0.364392	5.94e-19	6.68263	0	0.391891	4.12332	-0.141098	1.75e-12	5.41161	0	0.0025782	4.08638	-0.231406	4.79e-13
NCU00121	CLC channel protein	10.7011	26.9694	0.841897	0	14.3291	0.444918	2.37e-08	20.0796	0.627036	1.15e-55	16.3339	0.674381	2.82e-21	15.607	0.642133	1.59e-15	21.7694	1.01599	2.97e-73
NCU00122	aspartyl aminopeptidase	41.5376	100.823	0.817707	0	68.7518	0.794026	1.1e-59	80.9751	0.719363	7.89e-127	88.605	1.20014	7.36e-175	71.5267	0.922838	1.67e-73	69.8231	0.773621	6.19e-66
NCU00123	hypothetical protein	0	0.108323	0	0.0675236	0.0694837	0	NA	0.138572	0	NA	0	0	NA	0	0	NA	0.0662835	0	NA
NCU00124	hypothetical protein	8.31241	22.6203	0.957853	0	8.12169	0	0.0224058	11.2889	0.158846	2.86e-11	8.97187	0.171104	0.767062	9.87928	0.347587	0.00824546	9.80694	0.222736	0.0133225
NCU00125	hypothetical protein	5.97715	5.98332	-0.185157	3.01047e-10	2.94818	-0.53134	4.47e-16	3.66493	-0.553515	1.73e-09	2.45061	-0.749045	2.75e-22	3.52674	-0.225724	3.44e-11	2.6249	-0.734909	4.27e-20
NCU00126	hypothetical protein	12.2265	13.2424	-0.145817	3.85403e-39	8.72365	-0.141839	1.99e-13	9.70503	-0.307352	1.09e-07	8.54441	-0.138995	1.23e-14	8.52823	-0.105579	5.12e-15	10.1539	0	1.26e-06
NCU00127	hypothetical protein	30.2539	89.1388	1.09249	0	23.2779	-0.104043	6.97e-22	32.9398	0	0.354731	26.6009	0	4.03e-09	25.0064	0	6.28e-15	30.3819	0.0125601	0.0395353
NCU00128	hypothetical protein	0.214167	1.41506	1.56067	5.20717e-84	1.28551	1.90656	1.35e-15	3.14862	2.9271	8.91e-53	1.68485	2.35178	6.46e-24	1.04827	1.67086	1.29e-11	1.2144	1.78	1.26e-14
NCU00129	AMP-binding domain-containing protein	1.11172	20.3556	3.38112	0	4.05285	1.54104	2.83e-20	15.8031	3.23449	3.92e-167	10.0542	2.92329	5.71e-94	5.6199	2.10073	1.11e-37	6.69288	2.24526	2.23e-50
NCU00130	glycosylhydrolase family 1-1	1.24608	19.5911	3.18877	0	2382.42	10.663	0	1757.68	9.91072	0	1822.43	10.3116	0	1818.69	10.3437	0	2349.57	10.5992	0
NCU00132	hypothetical protein	3.39852	30.7028	2.47711	0	11.1518	1.51774	5.64e-30	19.9006	2.05981	3.43e-90	11.4543	1.5954	4.75e-33	7.2122	0.938808	3.17e-10	14.2714	1.84122	1.64e-50
NCU00133	FACT complex subunit pob-3	51.6817	31.1417	-1.04823	7.60127e-50	32.6411	-0.401379	2.35e-67	35.8167	-0.583922	1.52e-45	31.9435	-0.398737	5.47e-73	22.8927	-0.831865	1.02e-158	34.6203	-0.363542	2.06e-56
NCU00134	exportin-T	36.6909	12.9635	-1.82331	0	30.4014	-0.0299194	3.55e-25	22.4214	-0.774839	1.26e-92	29.7143	-0.0286811	4.72e-29	39.8029	0.267948	0.653282	28.9	-0.146699	3.11e-35
NCU00135	phosphatidyl synthase	24.951	45.291	0.362754	0	21.1315	0	3.81e-07	23.2039	-0.108198	0.00472007	18.0202	-0.116082	2.57e-16	19.4157	0	7.14e-12	23.9471	0	0.01269
NCU00136	mitochondrial translation optimization protein	11.8894	5.53843	-1.34304	2.91352e-46	9.28966	-0.00200475	5.44e-08	5.99921	-0.918162	4.96e-30	8.02311	-0.173596	1.34e-14	8.34291	-0.0833637	6.55e-13	8.87924	-0.111095	5.17e-10
NCU00137	ssDNA binding protein	66.8706	38.3447	-1.10223	3.93088e-46	87.9634	0.446995	9.42e-11	57.3867	-0.25883	2.56e-09	81.7692	0.376624	1.54e-05	99.0659	0.692411	1.68e-26	76.2126	0.193963	0.059567
NCU00138	pheromone receptor-1	0.94323	10.3689	2.67983	0	1.73486	0.547226	0.000177542	2.55433	0.822438	5.7e-13	2.13463	0.903943	2.17e-08	0.685619	0	0.0295563	1.73253	0.505627	0.000153838
NCU00142	hypothetical protein	19.894	8.36004	-1.54575	3.72623e-158	10.1637	-0.670924	1.66e-74	18.7601	-0.123737	0.0010148	11.4316	-0.474181	2.84e-57	12.8655	-0.272639	6.21e-41	11.4719	-0.547488	3.47e-57
NCU00143	hypothetical protein	0	0	0	NA	0	0	NA	0	0	NA	0	0	NA	0	0	NA	0	0	NA
NCU00144	hypothetical protein	8.01888	10.3173	0	6.22033e-143	4.40634	-0.54245	9.9e-45	6.1527	-0.390336	2.53e-13	4.1049	-0.609167	2e-53	2.15894	-1.4571	2.67e-133	7.38399	0	0.00023019
NCU00145	histone H3v	33.1181	18.8124	-1.09448	1.9487e-32	31.3337	0	0.00305211	29.7975	-0.164381	0.000166816	35.7049	0.165718	0.794977	29.7086	0	2.28e-05	32.5745	0	0.0368592
NCU00146	ER-associated proteolytic system protein Der1	8.94984	18.5817	0.487818	1.82523e-209	14.255	0.607684	1.45e-09	15.9635	0.46244	1.77e-16	12.9005	0.497228	4.98e-06	10.6817	0.249733	0.127347	14.659	0.60746	4.01e-11
NCU00147	ARD/ARD family protein	63.0836	37.1509	-1.06558	3.12465e-40	52.5829	0	3.55e-13	37.609	-0.77335	3.37e-52	39.7489	-0.349424	5.66e-47	27.3628	-0.836195	9.76e-112	49.3487	-0.123273	1.27e-19
NCU00148	short chain dehydrogenase/reductase	10.0988	19.2551	0.411933	0	7.8629	-0.0107935	2.1e-08	8.51002	-0.214539	5.1e-05	8.15457	0	5.78e-07	6.2231	-0.267022	1.88e-20	7.27302	-0.165384	4.74e-12
NCU00149	hypothetical protein	0	0	0	NA	0	0	NA	0	0	NA	0	0	NA	0	0	NA	0	0	NA
NCU00150	histidine-7	38.648	21.8209	-1.11288	4.93298e-40	26.883	-0.224787	3.11e-25	16.2559	-1.23892	1.32e-84	19.8653	-0.615156	4.08e-61	19.1821	-0.627889	2.82e-66	23.6701	-0.448736	1.45e-39
NCU00151	hypothetical protein	11.1845	2.23779	-2.51308	2.01478e-158	8.74113	0	2.88e-06	4.43905	-1.20599	2.09e-34	6.04271	-0.445664	1.15e-20	5.90868	-0.43969	6.77e-22	7.3211	-0.260848	1.6e-12
NCU00152	bud4-like	14.1981	25.4051	0.371429	0	12.1805	0	3.75e-11	25.1882	0.575017	1.72e-75	14.805	0.146812	0.469802	13.7307	0.0707127	0.00124879	15.1163	0.097955	0.817034
NCU00153	NAD(P)H dehydrogenase (internal)-1	30.4493	0.705213	-5.6343	0	8.7953	-1.4863	2.78e-235	3.98283	-2.88509	0	4.36224	-2.41839	0	21.59	-0.161399	2.5e-39	7.46651	-1.75944	1.65e-280
NCU00154	xaa-Pro dipeptidase	11.3415	32.9538	1.01971	0	7.44407	-0.244649	4.43e-16	15.7372	0.147771	5.76e-08	11.8137	0.0737102	0.651421	8.76228	0	9.51e-09	10.1516	0	0.00106805
NCU00155	C6 transcription factor	20.4039	23.9774	-0.0831988	5.32294e-183	12.5674	-0.429202	1.38e-63	16.546	-0.354795	6.1e-18	14.0444	-0.239535	6.3e-44	17.155	0	4.81e-16	11.6317	-0.58354	8.27e-81
NCU00157	COP9 signalosome-1	37.0402	38.1604	-0.263647	1.71918e-66	28.5671	-0.0994879	3.3e-21	35.85	-0.092504	0.00728973	23.3383	-0.351099	3.44e-48	16.4989	-0.800988	1.37e-109	28.0255	-0.171825	7.5e-24
NCU00158	potassium channel regulatory factor	8.94301	6.45294	-0.655394	0.173296	6.46364	-0.0214024	4.09e-06	7.58599	-0.116868	0.00741691	6.46169	0	3.79e-06	6.98814	0	0.000130388	6.2205	-0.121244	4.09e-07
NCU00159	Sin3-associated polypeptide Sap18	11.4249	9.11836	-0.523203	0.34391	6.85281	-0.291107	6.6e-12	9.22983	-0.199528	0.000610743	6.54614	-0.323664	1.58e-13	6.41668	-0.313981	2.55e-14	6.72308	-0.36498	9.21e-13
NCU00160	NADH:ubiquinone oxidoreductase 6.6	205.955	277.894	0	0	139.564	-0.308716	2.75e-60	168.308	-0.357155	5.75e-22	119.124	-0.499214	5.4e-101	113.982	-0.525851	1.99e-114	132.029	-0.432341	5.87e-75
NCU00161	hypothetical protein	7.36237	3.71064	-1.22989	3.36054e-34	5.91243	0	6.67e-07	10.3402	0.163429	2.02e-08	5.9617	0	1.41e-06	9.7661	0.464283	3.1e-05	6.51456	0	0.000615282
NCU00162	hypothetical protein	20.417	17.9857	-0.462198	3.93736e-09	40.4621	1.01944	4.9e-64	37.7502	0.604368	1.07e-51	41.1207	1.07961	2.83e-71	46.5766	1.29651	8.1e-105	42.0839	1.03416	1.96e-75
NCU00163	dolichyl pyrophosphate Glc1Man9GlcNAc2 alpha-1,3-glucosyltransferase	14.6422	12.8679	-0.427823	1.69642e-05	15.913	0.0871467	0.817447	18.5291	0.000151017	0.000997789	16.712	0.198147	0.220954	21.5566	0.609841	1.25e-09	17.9663	0.22592	0.013339
NCU00164	chromatin remodelling factor 4-2	19.1583	14.9648	-0.664347	0.31452	9.35935	-0.744911	1.96e-96	10.2679	-0.92885	6.66e-76	11.0181	-0.483723	2.45e-67	9.95875	-0.589755	7.53e-87	9.47815	-0.773107	3.23e-96
NCU00166	isochorismatase domain-containing protein 2A	0.626275	3.99801	1.48855	1.04568e-75	3.09147	1.58444	5.56e-11	7.82228	2.66359	7.68e-41	3.188	1.6718	6.21e-12	2.47117	1.31507	8.88e-08	3.35458	1.66891	9.72e-13
NCU00167	hypothetical protein	18.6907	12.1622	-0.917151	1.36033e-15	12.3676	-0.305735	3.15e-35	14.0571	-0.439544	1.81e-19	14.8817	-0.0128254	1.37e-15	12.1887	-0.257779	5.17e-38	14.5215	-0.1257	3.09e-18
NCU00168	1-acylglycerol-3-phosphate O-acyltransferase	63.1835	12.7787	-2.62044	0	27.8982	-0.918577	1.41e-199	26.1824	-1.32141	1.89e-215	26.049	-0.982195	2.09e-228	33.8005	-0.579431	3.26e-139	26.7022	-1.0257	5.78e-220
NCU00169	translocation complex component	64.3152	42.5584	-0.928783	3.33222e-32	87.0646	0.527398	1.3e-31	91.2795	0.282832	9.41e-51	109.71	0.899985	1.9e-142	116.692	1.02457	2.33e-181	91.9115	0.563198	1.4e-49
NCU00170	DNAJ domain-containing protein	38.8852	12.6258	-1.94691	0	29.8794	-0.140187	1.59e-42	24.4432	-0.738373	2.06e-91	30.7899	-0.0638646	6.32e-36	34.6826	0	1.44e-15	29.1481	-0.220252	2.54e-49
NCU00171	calmodulin	27.4483	57.6809	0.582082	0	30.5129	0.174487	0.377098	36.1052	0.10911	1.73e-08	21.6754	-0.00216369	3.81e-12	25.4219	0	0.000410589	27.6279	0	0.121275
NCU00172	MesA	31.1223	20.194	-0.938218	2.12081e-23	19.2236	-0.427258	2.45e-65	22.8773	-0.495458	6.89e-32	19.1879	-0.396879	1.43e-66	17.9105	-0.458234	5.69e-82	19.8247	-0.429245	1.07e-60
NCU00173	esterase D	31.679	93.5152	1.06987	0	42.3391	0.441404	3.75e-08	63.6117	0.725645	1.03e-70	41.0683	0.43362	8.71e-07	43.3848	0.548924	5.65e-10	42.1898	0.393798	4.29e-08
NCU00175	hypothetical protein	0.211861	65.5654	6.70578	0	6.60035	3.91292	3.16e-69	9.24078	4.0927	3.68e-99	18.9589	5.48866	1.11e-205	2.0999	2.27771	1.16e-18	24.1254	5.75917	1.41e-254
NCU00176	hypothetical protein	0.541833	2.50859	0.350692	2.2463e-20	0.649556	0	0.829684	1.13349	0	0.128991	0.304472	0	0.296836	0.154992	0	0.0703476	0.852003	0	0.422697
NCU00177	phosphoribosylformylglycinamidine cyclo-ligase	98.817	3.14062	-5.26601	0	93.5293	0.018047	2.71e-12	44.4455	-1.23329	0	97.5735	0.115923	8.86e-06	116.667	0.411055	1.38e-08	83.5041	-0.0680245	3.13e-39
NCU00178	RNA polymerase II elongator complex subunit	9.26019	6.12924	-0.80656	0.000207944	7.66047	0	0.000282071	9.88405	0	0.888012	5.36027	-0.333873	1.91e-15	4.3195	-0.589671	1.63e-24	6.29679	-0.191644	8.34e-10
NCU00179	hypothetical protein	0	0	0	NA	0	0	NA	0	0	NA	0	0	NA	0	0	NA	0	0	NA
NCU00180	hypothetical protein	1.86731	11.4768	1.94656	0	9.16405	2.14227	3.93e-78	18.1643	2.8301	1.23e-230	10.9782	2.4442	1.59e-110	3.03127	0.567316	9.45e-05	9.42265	2.14066	5e-84
NCU00181	peptidyl-prolyl cis-trans isomerase-like 2	9.20315	8.11684	-0.400319	0.000124518	5.70829	-0.275487	3.22e-13	7.26155	-0.259533	3.52e-05	4.78084	-0.486821	1.3e-20	6.00913	-0.138644	1.2e-11	6.26619	-0.195359	3.84e-10
NCU00182	integral membrane protein	28.9765	50.2994	0.322214	0	27.2663	0	0.000202258	41.8438	0.267313	6.76e-23	29.2491	0.0918286	0.104067	24.2837	0	4.79e-12	28.3471	0	0.00766821
NCU00183	DUF185 domain-containing protein	27.2397	14.0069	-1.24448	3.06509e-61	15.5893	-0.494088	1.13e-44	19.4101	-0.501484	1.26e-20	15.7068	-0.451547	1.79e-44	22.1167	0	5.62e-12	14.6693	-0.624961	4.88e-53
NCU00184	hypothetical protein	13.8505	11.9547	-0.439779	0.000685807	6.95093	-0.576768	6.23e-24	11.0217	-0.259777	2.25e-05	6.83681	-0.569574	3.62e-25	7.83067	-0.348208	6.63e-19	7.25582	-0.566216	2.13e-22
NCU00185	hypothetical protein	0.17987	1.67928	1.19566	2.31224e-38	0.150941	0	0.713559	0.489163	0	0.0578583	0.106128	0	0.4096	0.108049	0	0.418877	0.215984	0	0.851634
NCU00186	hypothetical protein	1.99395	5.90854	0.783843	6.32229e-91	2.79819	0.13268	0.0787445	5.1577	0.75627	8.85e-12	3.70963	0.608926	7.23e-05	1.99631	0	0.670613	1.91436	0	0.504928
NCU00187	menadione-induced gene-11	10.0543	1.44396	-2.92269	6.93349e-134	7.48672	0	2e-05	3.66779	-1.24653	2.26e-25	6.7745	-0.0851793	1.02e-07	7.2389	0	2.8e-06	6.4277	-0.233861	3.89e-09
NCU00188	autophagy protein-1	10.2524	20.6097	0.52215	0	4.32665	-0.913445	1.02e-79	13.415	0.106861	9.73e-09	7.07683	-0.197014	3.46e-24	6.98302	-0.179847	6.92e-26	6.16333	-0.468425	1.75e-38
NCU00189	hypothetical protein	0.0912453	0.610419	0	3.87243e-06	0.478563	0	0.0933053	0.954403	0.259436	0.00395429	0.448642	0	0.106034	0.274059	0	0.338255	0.456522	0	0.103324
NCU00192	hypothetical protein	0	0.0480069	0	NA	0	0	NA	0	0	NA	0	0	NA	0	0	NA	0	0	NA
NCU00193	GPI mannosyltransferase 3	56.656	16.927	-2.05784	0	27.4203	-0.782253	7.91e-147	28.2613	-1.05335	3.36e-133	27.866	-0.726678	7.47e-145	26.9594	-0.737523	9.21e-156	23.6479	-1.03577	1.03e-195
NCU00194	ornithine transaminase	54.0228	29.7026	-1.18798	5.57885e-113	52.95	0.0471793	0.000198531	44.9677	-0.335735	2.53e-21	62.8263	0.333658	0.000159785	52.9652	0.118825	0.000148584	51.9544	0	5.87e-06
NCU00195	MFS transporter	6.05681	23.6175	1.38893	0	29.7624	2.25356	3.4e-185	38.3322	2.30923	1.03e-289	47.0108	2.95567	0	47.0318	2.9912	0	37.3745	2.54269	6.17e-280
NCU00196	rho GTPase activator	12.5806	10.8579	-0.510381	1.76866e-09	8.15325	-0.332796	1.09e-36	14.8408	0	0.00139845	10.6207	0	1.73e-10	11.5589	0	1.57e-05	9.3631	-0.184209	7.11e-22
NCU00197	hypothetical protein	0	1.72729	0.927622	1.44038e-17	0.215711	0	NA	0.322645	0	NA	0.202224	0	NA	0.205885	0	NA	0.514439	0	0.0470036
NCU00198	translocase of inner mitochondrial membrane 9	97.4257	61.2702	-0.960069	2.81938e-19	103.526	0.121282	0.799107	78.4367	-0.335616	5.37e-12	38.3487	-0.98849	6.97e-102	29.2154	-1.32739	2.32e-143	101.097	0.0439502	0.368371
NCU00199	hypothetical protein	25.2793	10.227	-1.63138	0	16.6976	-0.354252	7.94e-81	16.0377	-0.724917	7.19e-88	22.3834	0	1.17e-15	21.1864	0	1.5e-25	17.9204	-0.299067	5.72e-63
NCU00200	tryptophan-1	43.967	18.0047	-1.60951	0	29.8213	-0.310649	3.04e-64	24.1201	-0.923996	5.83e-117	35.6729	-0.0232031	6.09e-27	43.058	0.115649	0.000165215	29.8234	-0.355625	1.04e-65
NCU00201	hypothetical protein	0.526177	1.0198	0	4.96137e-14	0.18398	0	0.00175067	0.448448	0	0.451677	0.210805	0	0.00402411	0.214621	0	0.0044844	0.214507	0	0.00450791
NCU00202	coronin 1	185.844	30.6671	-2.94419	0	101.456	-0.661282	0	80.6108	-1.3022	0	108.601	-0.530183	0	122.084	-0.327832	7.79e-238	91.7322	-0.849446	0
NCU00203	SIR2 family histone deacetylase	0.133767	0.222064	0	0.00443803	0.187089	0	0.621383	0.769545	0.659968	7.02e-06	0.219239	0	0.397956	0.290171	0	0.139315	0.290017	0	0.139
NCU00204	hypothetical protein	3.92168	0.695234	-2.57286	1.30664e-75	4.03643	0	0.6715	3.00426	-0.18765	0.00209514	3.31332	0	0.0204	2.94934	0	0.000622795	3.68471	0	0.178784
NCU00205	hypothetical protein	5.2392	2.92977	-1.09895	1.12621e-26	2.0134	-1.00298	3.73e-62	4.4131	-0.233109	7.23e-06	2.39205	-0.736631	2.74e-48	3.23908	-0.281917	2.06e-24	2.39178	-0.814559	1.86e-48
NCU00206	cellobiose dehydrogenase-1	1.22056	1.74751	0	1.54667e-21	196.535	7.1726	0	416.714	7.94394	0	346.748	8.02738	0	171.41	7.04543	0	156.146	6.79671	0
NCU00207	oxidoreductase	4.56708	14.5229	1.04928	2.00725e-302	10.9438	1.14676	5.9e-25	21.0365	1.79714	9.56e-110	10.1566	1.07381	5.05e-21	6.83772	0.517056	0.000123017	12.2846	1.2761	9.55e-35
NCU00208	hypothetical protein	0	0.0374688	0	0.134118	0	0	NA	0.0292916	0	NA	0.0550772	0	NA	0	0	NA	0.0560446	0	NA
NCU00209	hypothetical protein	20.3467	22.4567	-0.155655	1.35041e-84	14.5669	-0.191124	1.18e-24	20.0375	-0.0559299	0.0508617	15.4693	-0.0739373	7.65e-19	14.1521	-0.163237	1.99e-28	14.9428	-0.200952	1.38e-22
NCU00210	nuclear cap binding protein subunit 2	58.0059	33.6087	-1.08647	1.96362e-42	55.9478	0	0.00199961	52.5899	-0.180175	1.05e-05	36.9606	-0.330212	5.88e-43	23.638	-0.919069	6.12e-117	47.2179	-0.0638987	7.24e-15
NCU00211	mitochondrial ribosomal protein subunit L31	76.337	18.2262	-2.35106	0	44.9707	-0.469851	2.46e-51	37.4163	-1.04034	2.99e-76	30.2406	-0.991101	1.87e-116	34.9536	-0.753621	3.29e-92	46.0219	-0.483273	3.16e-49
NCU00212	histone h4-2	460.795	349.205	-0.76007	0.0489454	546.683	0.367964	6.78e-21	586.169	0.155682	1.04e-68	379.279	-0.0492034	4.66e-111	317.307	-0.269272	1.15e-291	508.379	0.219154	0.00889224
NCU00213	nuclear protein bimA	8.55872	10.1759	-0.014561	1.29482e-67	5.90498	-0.192266	8.14e-16	9.83543	0	0.0840388	5.79207	-0.187409	4.33e-17	6.77365	0	5.59e-09	6.2589	-0.157705	7.19e-13
NCU00214	hypothetical protein	15.1247	14.0109	-0.292014	1.76307e-05	25.1155	0.645012	1.25e-09	27.466	0.464855	1.45e-14	21.2682	0.435215	0.000181762	17.4607	0.173492	0.351469	28.6913	0.801308	1.1e-16
NCU00215	hypothetical protein	13.3015	12.5716	-0.295123	1.73309e-08	12.225	0	0.0287322	10.7273	-0.220753	0.000205111	10.2993	0	9.92e-06	8.96111	-0.0867878	6.54e-10	12.5638	0	0.0668864
NCU00216	NADH-cytochrome b5 reductase 1	122.372	68.105	-1.18319	2.38576e-163	98.5682	-0.085808	9.12e-45	81.0734	-0.6772	1.16e-105	100.75	-0.0206689	1.53e-38	120.013	0.13522	2.39e-06	95.0563	-0.18215	1.28e-56
NCU00218	ADP-ribosylation factor family protein	7.87674	14.102	0.212071	4.07281e-79	7.3968	0	0.184952	7.53268	0	0.31434	4.64748	-0.191725	9.09e-08	4.88183	-0.0892285	5.86e-07	7.8443	0	0.448024
NCU00219	hypothetical protein	23.7382	14.9708	-0.991876	2.51977e-44	13.5172	-0.561075	1.26e-118	18.7402	-0.41215	4.07e-31	16.538	-0.242272	2.47e-62	19.7451	0	2.91e-25	15.0742	-0.452056	2.13e-88
NCU00220	hypothetical protein	11.2312	16.2013	0	1.55549e-73	6.86976	-0.272783	6.73e-12	10.0049	-0.0727747	0.0213443	5.1409	-0.63478	1.42e-22	7.50586	-0.0859589	2.05e-09	7.1857	-0.259443	1.04e-10
NCU00221	hypothetical protein	0.213063	0.337863	0	0.000182712	0.167621	0	0.479754	0.352859	0	0.217582	0.209521	0	0.84172	0.0533285	0	0.0116368	0.195434	0	0.707778
NCU00222	hypothetical protein	22.5679	14.3822	-0.9502	1.84464e-20	17.8979	-0.0556378	4.9e-17	20.693	-0.164603	4e-05	23.1429	0.117503	0.233401	19.654	0	1.7e-09	19.1728	-0.00397699	2.63e-11
NCU00223	bZIP transcription factor	29.6869	74.7531	0.867591	0	23.8763	-0.044609	5.04e-18	35.208	0	0.000142076	27.0414	0	6.31e-07	25.2968	0	1e-12	21.6241	-0.229673	1.7e-30
NCU00224	hypothetical protein	0	0.141961	0	0.261103	0	0	NA	0	0	NA	0	0	NA	0	0	NA	0	0	NA
NCU00225	hypothetical protein	482.312	57.6517	-3.41955	0	627.488	0.506794	7.16e-102	348.134	-0.590998	2.76e-293	683.642	0.666585	1.78e-235	987.01	1.23332	0	654.681	0.524795	1.06e-157
NCU00226	MFS transporter	10.9023	37.2319	1.24359	0	12.7534	0.194999	0.123098	23.6067	0.7919	4.43e-50	17.1287	0.66985	4.92e-14	14.5596	0.463891	4.92e-05	15.0801	0.401892	1.79e-06
NCU00227	mitochondrial cation transporter	28.439	5.59222	-2.60802	0	40.1164	0.527236	2.94e-13	14.2171	-0.987884	1.44e-53	31.0736	0.188309	0.544159	45.4305	0.781312	2.16e-28	34.3395	0.256048	0.00210563
NCU00229	hypothetical protein	0.22373	2.17857	1.12674	1.13218e-32	0.176013	0	0.683265	0.643544	0	0.0683597	0.165008	0	0.626924	0.0559985	0	0.145216	0.335812	0	0.598729
NCU00230	protein kinase-4	21.238	23.534	-0.168472	1.72124e-135	13.4121	-0.395218	4.31e-60	20.2328	-0.127854	0.000359675	17.0993	-0.0191135	6.27e-21	14.6546	-0.201558	2.93e-45	15.097	-0.273635	5.62e-40
NCU00231	hypothetical protein	0	0.0644118	0	0.000438458	0	0	NA	0.0181277	0	NA	0	0	NA	0	0	NA	0	0	NA
NCU00232	hypothetical protein	15.5031	3.21417	-2.53981	0	12.0597	-0.0658036	6.56e-15	6.14922	-1.31735	6.24e-90	8.8727	-0.462923	6.66e-46	16.6918	0.20822	0.940652	10.2891	-0.334074	1.01e-29
NCU00233	glycoside hydrolase	0.366194	1.43585	0.174661	7.35765e-18	0.768245	0	0.110594	1.10121	0	0.00648574	0.810239	0	0.0738573	0.641595	0	0.259804	0.687058	0	0.190437
NCU00234	hypothetical protein	13.049	31.3176	0.758209	0	11.1611	0	6.16e-06	19.7082	0.292071	2.15e-16	12.338	0	0.0119494	10.8895	0	4.17e-07	12.9096	0	0.090664
NCU00236	flavoprotein oxygenase	11.6185	45.1835	1.43037	0	15.7815	0.415549	1.52e-05	27.2507	0.908091	6.05e-63	18.7065	0.704701	1.25e-15	18.1777	0.696817	4.73e-13	20.1386	0.734003	3.01e-21
NCU00237	cAMP-specific phosphodiesterase	15.4723	15.5414	-0.280259	1.77247e-36	8.40824	-0.559775	5.65e-47	13.5969	-0.201705	9.94e-06	9.86233	-0.305506	8.72e-31	11.6086	-0.0415169	8.63e-17	9.35159	-0.457896	1.68e-36
NCU00238	hypothetical protein	0.702589	0.763702	0	3.51225e-05	1.19641	0.441732	0.00120742	0.935315	0	0.128967	0.547344	0	0.0655715	0.831312	0	0.529522	1.06826	0.228032	0.0161634
NCU00239	AMP binding domain-containing protein	12.6919	18.4265	0.0718699	0	8.80496	-0.253361	9.6e-37	13.3265	0	0.822494	12.0179	0.00879816	0.00013965	10.2646	0	4.84e-18	10.6262	-0.0334667	2.3e-14
NCU00240	hypothetical protein	11.5175	16.43	0	1.43215e-130	7.0145	-0.353639	3.3e-21	10.714	-0.0796176	0.0173387	8.66476	-0.0296868	4.03e-10	4.41082	-0.921984	2.75e-54	6.83313	-0.436555	2.72e-23
NCU00241	hypothetical protein	20.6053	18.3379	-0.472246	2.80673e-16	18.4356	0	1.28e-07	25.0743	0.0204259	9.75e-06	19.8655	0.0286082	0.00224856	22.7196	0.260511	0.408871	17.1598	-0.0341046	2.42e-13
NCU00242	V-SNARE	25.7733	56.9002	0.656971	0	20.7474	-0.0130117	1.13e-11	26.2193	0	0.332811	20.7998	0	1.87e-11	20.0448	0	1.98e-14	22.4981	0	4.91e-07
NCU00243	microtubule-associated protein RP/EB family member 1	98.9576	47.136	-1.40842	0	84.918	0	2.07e-30	65.8456	-0.673269	1.6e-110	81.5776	-0.0208896	1.53e-40	81.5767	0	4.15e-42	77.3904	-0.17461	6.57e-58
NCU00244	glycosyl transferase	6.37357	14.2066	0.570241	4.94724e-200	1.33712	-1.63029	2.16e-41	3.06007	-0.873526	1.02e-15	1.82891	-1.20741	8.91e-33	1.94571	-1.0896	7.9e-31	1.73557	-1.35114	2.14e-34
NCU00245	hypothetical protein	3.54435	19.7037	1.68815	4.96462e-253	3.77025	0	0.960209	1.93197	-0.357526	0.00079611	1.81635	-0.097888	0.000204406	1.79926	-0.0705948	0.000165054	2.14797	0	0.00268929
NCU00246	hypothetical protein	0.243333	5.39486	3.23864	1.58254e-307	0.765739	0.816548	0.000104767	1.15382	1.14518	2.01e-09	0.590243	0.444618	0.00479925	0.324827	0	0.52146	0.860332	0.963196	7.45e-06
NCU00247	hypothetical protein	0.626953	12.7625	3.07965	1.43402e-261	17.8035	4.09053	5.17e-87	20.3291	3.97089	2.49e-101	10.437	3.34363	3.03e-49	6.41144	2.65555	1.5e-26	21.151	4.29914	3.4e-107
NCU00248	hypothetical protein	8.1567	30.7244	1.30379	0	24.9822	1.52084	2.09e-50	21.5992	0.992451	1.95e-36	12.6239	0.544662	5.68e-06	13.4038	0.668494	1.56e-07	27.4821	1.61902	5.79e-64
NCU00249	hypothetical protein	26.8593	7.04442	-2.21799	0	19.4698	-0.179784	1.54e-25	16.5869	-0.718278	3.38e-43	15.4551	-0.471192	3.55e-56	22.3751	0	1.37e-12	19.6739	-0.21063	6.14e-25
NCU00250	hypothetical protein	0.0436014	13.7482	5.17976	5.95717e-248	9.19296	5.1337	6.61e-45	12.496	5.26651	1.93e-58	8.14655	4.99378	6.32e-42	5.41295	4.43182	3.54e-29	12.7835	5.56965	1.39e-60
NCU00251	hypothetical protein	1.79857	6.26508	1.18124	0	1.12505	-0.148858	7.5e-07	3.03763	0.311609	3.55e-08	1.63075	0	0.0959107	1.65201	0	0.110657	1.46951	0	0.00691886
NCU00252	hypothetical protein	1.0512	3.30833	0.801119	1.34412e-73	1.41475	0	0.213835	3.23636	0.938246	5.74e-13	1.7944	0.389424	0.00546377	1.27088	0	0.521717	1.62744	0.156407	0.035013
NCU00253	hypothetical protein	10.1702	29.0731	0.945579	0	11.7707	0.123633	0.297193	16.8184	0.343491	1.95e-11	10.6157	0.00749204	0.766555	8.67477	0	0.00308806	9.23868	0	0.0300744
NCU00254	hypothetical protein	0.12193	0	0	NA	0	0	NA	0	0	NA	0.119903	0	0.95403	0	0	NA	0	0	NA
NCU00257	ropy-2	12.2268	2.49713	-2.51747	5.86092e-224	8.5036	-0.170353	7.15e-14	8.89813	-0.42118	6.52e-11	9.399	0	3.58e-09	11.4563	0	0.0103237	8.81297	-0.167284	2.37e-12
NCU00258	cytoplasmic ribosomal protein-15	475.163	35.761	-4.08325	0	892.169	1.03923	0	469.621	-0.141688	3.94e-13	920.552	1.12004	0	1330.04	1.68738	0	860.238	0.942911	0
NCU00259	hypothetical protein	11.664	5.39709	-1.19449	2.60087e-12	17.4349	0.392209	0.00118285	28.6705	0.8262	9.41e-21	14.4092	0.142765	0.164787	21.0929	0.752944	6.39e-08	33.6285	1.33503	9.63e-31
NCU00260	oxidoreductase	17.2247	29.7387	0.265208	4.82e-226	74.3239	2.12355	1.06e-291	86.6283	2.03313	0	101.33	2.61039	0	235.631	3.86871	0	277.553	3.99159	0
NCU00261	CTP synthase	73.2823	14.2331	-2.68939	0	60.9827	-0.0355742	1.62e-32	31.4035	-1.2898	8.31e-281	51.403	-0.244736	2.23e-81	71.1129	0.116141	6.55e-07	57.8903	-0.154345	2.64e-46
NCU00262	hypothetical protein	3.50656	10.1082	0.856302	4.45061e-168	7.60841	0.938234	5.24e-13	12.1338	1.31986	1.72e-42	6.84929	0.819451	8.41e-10	5.38627	0.491128	0.000657732	6.82539	0.734214	1.79e-09
NCU00263	serin endopeptidase	36.9818	34.7901	-0.409867	1.16709e-46	165.288	2.24851	0	201.477	2.22186	0	168.908	2.31549	0	279.437	3.07924	0	184.328	2.36298	0
NCU00264	hypothetical protein	21.3835	23.0802	-0.149806	9.03883e-38	10.6371	-0.638022	3.47e-36	14.5844	-0.516572	8.46e-15	9.67398	-0.737596	4.57e-44	9.49048	-0.727426	8.74e-46	12.6564	-0.445649	9.44e-25
NCU00265	hypothetical protein	81.6942	2.30604	-5.40989	0	46.6738	-0.565412	1.36e-143	34.8529	-1.29154	2.75e-256	19.6638	-1.74874	0	32.1274	-1.024	9.9e-308	73.2689	0	2.28e-16
NCU00267	hypothetical protein	0.474463	1.27379	0.224953	1.86653e-18	0.0878282	-0.105147	0.000899981	0.496277	0	0.974876	0.301902	0	0.176396	0.139713	0	0.00546246	0.307204	0	0.18684
NCU00268	hypothetical protein	2.67683	17.5151	2.09507	0	3.81974	0.37432	0.00116346	7.44117	1.05587	1.17e-38	4.07893	0.512117	2.76e-05	3.50089	0.316192	0.0262137	5.18821	0.791952	1.87e-13
NCU00269	set-domain histone methyltransferase-2	7.62021	4.97092	-0.873264	4.49591e-08	4.10169	-0.532686	1.92e-31	5.01775	-0.56805	3.41e-17	4.10784	-0.499643	7.47e-32	5.82454	0	2.14e-10	4.19907	-0.547207	1.88e-30
NCU00270	hypothetical protein	33.8176	12.2939	-1.76782	0	36.0271	0.152984	0.810702	50.7769	0.341845	6.65e-41	31.5612	0	4.06e-06	21.7973	-0.297247	2.81e-57	43.9885	0.402615	6.45e-13
NCU00271	hypothetical protein	0.0991226	0.353662	0	0.00509659	0.207951	0	0.572683	0.518399	0	0.0909584	0	0	NA	0.198479	0	0.600106	0.198374	0	0.599779
NCU00272	cullin-4	15.8336	27.4066	0.307704	0	8.67403	-0.554906	9.34e-50	13.8095	-0.217823	1.78e-06	11.2389	-0.160746	1.75e-22	7.78502	-0.637463	1.17e-64	10.4019	-0.347374	2.16e-30
NCU00273	hypothetical protein	25.3641	11.6282	-1.45042	3.95928e-256	16.644	-0.361388	7.99e-79	16.8548	-0.657139	3.86e-71	22.6026	0	4.15e-14	18.2269	-0.163635	6.37e-57	18.7318	-0.238941	4.62e-50
NCU00274	mutagen sensitive-21	7.44677	6.16561	-0.57286	7.01481e-05	4.01766	-0.593658	6.57e-65	5.60599	-0.440232	5.88e-20	5.73754	-0.0610806	3.39e-19	5.48369	-0.0890821	1.76e-24	4.48229	-0.486345	4.78e-50
NCU00275	hypothetical protein	7.11796	9.27534	0	8.98789e-58	4.37181	-0.287753	1.77e-13	7.18397	0	0.486298	4.69712	-0.159458	5.09e-11	4.67277	-0.130178	2.29e-11	4.6859	-0.240422	3.16e-11
NCU00276	MIP1-like DNA polymerase	7.17194	2.17405	-1.96966	1.70195e-155	5.8315	0	9.13e-08	4.89162	-0.524524	5.59e-16	5.85918	0	1.61e-07	7.61378	0.153119	0.813692	5.36757	-0.128051	6.01e-12
NCU00277	hypothetical protein	5.98225	8.02239	0	4.76382e-69	4.23507	-0.101399	4.33e-09	6.15428	0	0.670571	4.87812	0	6.34e-05	5.3115	0	0.00403907	4.85294	0	3.61e-05
NCU00278	hypothetical protein	41.707	35.7054	-0.524047	1.07028e-08	22.5002	-0.592472	8.96e-64	22.0722	-0.932918	3.92e-64	15.3984	-1.08838	5.15e-128	17.0956	-0.907206	2.47e-110	21.6131	-0.694611	1.74e-71
NCU00279	hypothetical protein	4.70715	2.14424	-1.28504	2.28132e-20	3.35385	-0.00820099	1.91e-05	4.45908	0	0.217192	2.77734	-0.23292	1.93e-09	4.26811	0	0.0576685	3.19938	-0.120018	1.86e-06
NCU00280	hypothetical protein	14.541	12.9139	-0.454591	8.87571e-11	8.08867	-0.523522	1.82e-42	9.97324	-0.545428	2.25e-21	8.81066	-0.37263	2.39e-34	9.65642	-0.208781	4.09e-26	8.31627	-0.531186	1.59e-40
NCU00281	UDP-glucose,sterol transferase	1.50964	8.83015	1.90174	0	3.00968	0.837016	1.7e-11	3.89683	0.909273	4.45e-25	3.35976	1.03999	7.28e-17	3.35872	1.07373	1.9e-16	3.05657	0.818929	2.39e-12
NCU00282	hypothetical protein	1.02091	27.3453	4.05187	0	10.7532	3.23737	1.39e-219	42.4402	4.9158	0	15.1254	3.76974	0	7.07032	2.69609	2.42e-122	12.6303	3.4285	8.61e-279
NCU00283	hypothetical protein	3.58373	5.13142	0	2.72519e-49	3.632	0	0.516406	3.04389	-0.0846247	0.016495	2.22578	-0.164716	2.63e-08	4.55913	0.300383	0.0377178	3.46472	0	0.235354
NCU00284	hypothetical protein	0.368044	2.43691	1.4039	2.27133e-61	0.534549	0	0.401886	1.27334	0.543488	4.58e-05	0.334085	0.0530165	0.686331	0.453511	0	0.711386	0.651576	0	0.140431
NCU00285	hypothetical protein	2.49492	11.9759	1.63976	0	9.23525	1.78338	3.71e-67	8.34327	1.32029	1.46e-55	9.35376	1.83916	8.67e-72	4.44332	0.770438	2.49e-09	13.959	2.3467	4.8e-148
NCU00287	hypothetical protein	7.75897	11.7613	0.0619312	4.86979e-122	7.08819	0	0.0101092	8.95676	0	0.135565	6.02075	0	6.42e-07	6.24275	0	5.86e-06	6.57822	0	0.000183205
NCU00288	hypothetical protein	0.319429	1.50535	0.643486	3.4628e-29	0.435589	0	0.566553	0.367526	0	0.846549	0.188471	0	0.243551	0.319806	0	0.87576	0.255709	0	0.536112
NCU00289	tall aerial hyphae-1	12.7818	54.3217	1.59282	0	18.5375	0.557015	9.97e-14	18.3943	0.232193	3.07e-14	19.8316	0.693181	1.26e-21	17.5324	0.546584	1.63e-09	21.1191	0.706123	7.31e-29
NCU00290	ABC transporter	0.242156	4.18151	2.79494	2.70711e-202	0.254012	0	0.954598	0.116903	0	0.0994567	0.293083	0	0.73469	0.0186493	-0.551431	0.000401913	0.223673	0	0.708845
NCU00291	hypothetical protein	16.2589	15.5537	-0.300958	5.52634e-12	21.1385	0.347015	0.000626241	29.7012	0.537005	3.19e-26	19.6479	0.276332	0.0269739	12.6957	0	4.54e-07	19.1337	0.157182	0.103173
NCU00292	cholinesterase	0.543632	6.20146	2.52114	3.00143e-284	51.8355	6.13138	0	218.068	7.89334	0	93.4827	7.01901	0	128.938	7.51848	0	112.369	7.2058	0
NCU00293	NADH pyrophosphatase	15.6335	16.9028	-0.136459	1.03036e-32	16.1505	0.0190079	0.496234	17.3929	0	0.347793	16.0957	0.0521091	0.512931	18.7824	0.315731	0.0325011	16.3073	0	0.609914
NCU00294	60S ribosomal protein L10a	2012.1	283.705	-3.19647	0	2455.64	0.427223	2.31e-133	1345.2	-0.716104	0	2237.68	0.328188	4.01e-15	2448.03	0.493175	5.09e-128	2247.37	0.2554	1.98e-14
NCU00295	hypothetical protein	31.9181	46.8428	0.0857012	0	25.1739	-0.0699633	1.94e-19	42.1906	0.145729	9.01e-14	31.0234	0.0447715	0.00343198	28.7166	0	5.91e-08	28.4437	0	1.45e-08
NCU00296	hypothetical protein	0.296592	0.569193	0	2.08241e-06	0.197981	0	0.320443	0.67686	0	0.0283153	0.450749	0	0.354661	0.755852	0.241065	0.0104255	0.485646	0	0.261561
NCU00297	hypothetical protein	0	0.405968	0	0.00131125	0.260407	0	NA	0.259666	0	NA	0.122063	0	NA	0	0	NA	0	0	NA
NCU00298	MFS monocarboxylate transporter	0.566221	3.02234	1.30647	8.88158e-72	0.876773	0	0.189739	2.67924	1.29457	1.42e-12	1.51134	0.767098	0.000135787	1.32274	0.590238	0.00184358	1.40298	0.569175	0.000662021
NCU00299	peroxisomal D3,D2-enoyl-CoA isomerase	10.3245	27.8479	0.840075	8.27402e-286	34.194	1.65837	3.23e-72	69.515	2.38307	2.16e-272	29.4291	1.47458	4.1e-53	23.89	1.20134	9.84e-30	41.3248	1.89377	5.94e-110
NCU00300	G-protein-coupled receptor-5	2.64539	5.45174	0.381957	9.94625e-88	3.93689	0.385546	0.001391	4.87685	0.395481	1.01e-08	3.10543	0.0649591	0.371194	4.91629	0.793962	1.01e-08	3.85483	0.313254	0.00258921
NCU00301	Sas10/Utp3 family protein	30.0074	7.05687	-2.37057	0	23.4136	-0.0730367	3.68e-17	14.4952	-1.05783	1.25e-75	22.622	-0.0885607	1.99e-20	21.2002	-0.144105	7.92e-28	22.0949	-0.200069	3.12e-23
NCU00302	3-ketodihydrosphingosine reductase tsc-10	14.4274	26.1044	0.307023	1.96078e-181	14.7187	0	0.443335	18.6246	0.00519239	0.00120007	13.0501	0	0.0127914	13.0426	0	0.00983038	16.6905	0.113572	0.226538
NCU00303	smr domain-containing protein	54.3288	26.7734	-1.31302	9.39973e-85	43.2853	-0.0415807	7.06e-15	27.9433	-0.968015	3.27e-64	30.0094	-0.522666	1.65e-57	33.1132	-0.3491	1.08e-44	36.8651	-0.312705	2.29e-31
NCU00304	hypothetical protein	63.8571	123.715	0.499432	0	72.1269	0.244917	0.0495024	89.9919	0.25508	6.85e-31	67.1441	0.176666	0.580989	36.1756	-0.486414	3.01e-95	81.1627	0.37472	1.67e-11
NCU00305	short chain dehydrogenase	5.56626	20.5014	1.2571	0	9.61024	0.651839	3.56e-08	15.0708	1.00881	3.42e-34	7.20227	0.257021	0.0345701	9.59913	0.72295	2.84e-08	10.1004	0.68508	4.37e-10
NCU00306	MFS multidrug transporter	1.22237	3.00402	0.529136	9.26152e-68	28.0029	4.29882	0	15.8321	3.1561	1.41e-196	21.6368	3.96008	5.06e-297	4.53263	1.70195	6.97e-28	35.1394	4.5846	0
NCU00307	hypothetical protein	0.115782	0.499164	0	0.000973181	0.242901	0	0.572683	0.726629	0	0.0487276	0.227714	0	0.606865	0.231837	0	0.600106	0.231714	0	0.599779
NCU00308	NOL1/NOP2/Sun domain family	5.22398	2.59498	-1.18736	1.27511e-18	3.77457	-0.0231109	3.64e-06	3.7143	-0.358709	3.56e-06	3.42993	-0.123422	1.63e-08	4.12407	0	0.000192336	3.97974	0	3.93e-05
NCU00309	WSC domain-containing protein	183.422	3.76671	-5.90905	0	123.395	-0.366654	8.24e-242	49.4693	-1.98072	0	158.523	0	3.24e-59	41.2087	-1.85677	0	106.247	-0.62477	0
NCU00310	hypothetical protein	3.02586	3.14456	-0.130324	5.70445e-13	1.9044	-0.20263	3.88e-09	1.92912	-0.498993	2.03e-08	2.13484	-0.0185519	1.77e-06	2.46201	0	0.000949075	2.3838	0	0.000264463
NCU00311	VTS1	61.5632	42.1414	-0.885262	3.86056e-24	52.8219	0	2.3e-28	62.18	-0.0765143	0.0182325	62.2068	0.143596	0.00441962	51.8511	0	1.08e-33	60.8288	0.0316708	2.11e-05
NCU00312	hypothetical protein	0.460804	1.02757	0	4.58438e-08	0.338356	0	0.438217	0.819382	0	0.18442	0.543772	0	0.813373	0.138404	0	0.0349668	0.414992	0	0.703506
NCU00313	hypothetical protein	0	0.0155962	0	NA	0	0	NA	0	0	NA	0	0	NA	0	0	NA	0	0	NA
NCU00314	hypothetical protein	0.448067	1.08798	0	3.95718e-11	0.313336	0	0.343691	1.28883	0.159302	0.00159464	0.293745	0	0.280919	0.560744	0	0.691346	0.485719	0	0.978647
NCU00315	60S ribosomal protein L29	649.441	78.4169	-3.39865	0	1209.13	1.02061	0	625.702	-0.17091	8.35e-16	424.849	-0.377069	0	335.064	-0.680947	0	958.464	0.640441	2.8e-212
NCU00316	peroxisomal adenine nucleotide transporter 1	18.2666	32.3048	0.310519	2.90701e-285	32.1826	0.824805	1.44e-29	71.1408	1.67208	5.62e-287	37.3871	1.08179	3.41e-55	32.6623	0.918095	4.41e-32	42.1387	1.17774	2.03e-79
NCU00317	calpain-like protease palB/rim-13	5.99009	7.78251	0	5.26844e-59	8.81268	0.512582	1.28e-07	11.8938	0.643078	6.36e-30	10.7701	0.847309	1.08e-20	11.4353	0.970256	2.68e-25	11.3022	0.838951	2.63e-24
NCU00318	hypothetical protein	0.169557	0.238065	0	0.00888687	0.19762	0	0.856493	0.354704	0	0.085186	0.296423	0	0.226187	0.150895	0.0595352	0.698979	0.150815	0	0.69984
NCU00319	hypothetical protein	3.3523	1.09834	-1.59871	4.50458e-18	8.63743	1.13312	3.45e-15	3.20003	0	0.473306	4.00069	0.00232082	0.398297	2.80231	0	0.0859006	6.25298	0.60522	3.45e-06
NCU00320	hypothetical protein	8.54495	9.13776	-0.209027	2.26016e-83	5.05266	-0.47135	4.85e-56	7.68421	-0.194994	1.89e-06	6.82398	-0.015834	4.23e-17	5.26217	-0.34595	3.46e-51	5.67591	-0.353674	6.68e-40
NCU00321	hypothetical protein	51.3041	19.7948	-1.70123	0	37.6724	-0.206684	7.05e-56	35.4588	-0.606143	6.48e-68	42.3707	-0.00602001	8.03e-29	27.7297	-0.571724	1.86e-157	38.4128	-0.223949	4.22e-52
NCU00322	hypothetical protein	1.83794	67.088	4.31965	0	113.05	5.61553	0	135.43	5.56333	0	219.578	6.6107	0	42.9098	4.28173	3.71e-236	152.491	6.00476	0
NCU00324	hypothetical protein	16.1768	17.2705	-0.196776	3.5611e-60	11.7438	-0.161884	2.15e-20	18.4235	0	0.0485459	14.7893	0	8.07e-05	13.9541	0	4.19e-08	12.9882	-0.0662429	1.05e-12
NCU00325	hypothetical protein	13.869	8.18174	-1.00378	3.95695e-15	9.52992	-0.176657	3.24e-13	10.8635	-0.309098	3.9e-07	8.33573	-0.330246	2.76e-20	9.38993	-0.129696	2.87e-14	9.42692	-0.238341	5.1e-14
NCU00326	calcium homeostasis protein Regucalcin	38.1847	34.6169	-0.453764	1.65071e-24	170.931	2.24124	0	154.757	1.78358	0	169.335	2.26328	0	191.183	2.47415	0	126.314	1.7589	0
NCU00327	hypothetical protein	0.229634	1.1038	0	4.37175e-10	0.160585	0	0.635893	0.160128	0	0.645029	0.150544	0	0.589798	0	0	NA	0.229783	0	0.932306
NCU00329	vegetative asexual development-1	0.851623	1.10554	0	2.56082e-08	1.14855	0	0.196953	1.4157	0.00829058	0.0071807	0.792601	0	0.47586	1.02011	0	0.544611	1.24783	0.0862525	0.0692421
NCU00330	hypothetical protein	2.90855	8.76057	0.916037	3.04207e-178	2.55678	0	0.108567	3.89924	0	0.0333178	2.63863	0	0.180457	3.03502	0	0.808136	2.84894	0	0.447065
NCU00331	hypothetical protein	3.63109	1.69838	-1.24207	5.86264e-18	2.77008	0	0.000400606	3.69294	0	0.664274	2.22994	-0.171485	3.31e-08	3.53479	0	0.273789	2.57069	-0.0575286	1.82e-05
NCU00332	hypothetical protein	7.2756	47.9065	2.1541	0	9.60735	0.324174	0.00285605	17.1072	0.867475	4.12e-40	12.0479	0.699597	1.15e-11	13.2981	0.880382	5.3e-17	14.64	0.908656	3.19e-24
NCU00333	ADP-ribosylation factor family protein	7.14821	4.80234	-0.732662	0.00978249	7.46957	0	0.764882	7.61954	0	0.925767	6.92206	0	0.269159	5.62698	0	0.000819601	6.0335	0	0.00858846
NCU00334	3' exoribonuclease	12.6061	11.9711	-0.290932	4.65343e-09	13.2832	0.00730644	0.791235	12.8866	0	0.618384	11.0753	0	0.00503821	12.5923	0.000115977	0.283998	13.7011	0.0125364	0.839925
NCU00335	pre-mRNA-splicing factor cwc15	25.69	28.0381	-0.137835	7.38028e-43	17.3236	-0.224559	2.99e-17	21.7636	-0.220841	1.93e-05	14.7418	-0.416586	3.07e-28	13.6075	-0.490943	1.68e-34	17.0859	-0.290131	1.78e-18
NCU00336	U3 small nucleolar RNA-associated protein 10	14.0676	0.480499	-5.08647	0	16.2424	0.260614	0.0177618	6.77633	-1.07555	3.94e-92	17.3411	0.393315	1.53e-06	19.494	0.599382	3.25e-18	15.9716	0.193316	0.0645428
NCU00337	nuclear export protein Noc3	13.4878	0.639322	-4.54112	0	15.6394	0.202982	0.11978	6.65431	-0.960676	8.36e-35	14.2072	0.0983127	0.800253	18.0405	0.486399	4.14e-06	14.19	0.0168232	0.704369
NCU00338	aspartic proteinase	1.90635	4.48113	0.473377	2.0122e-64	6.63424	1.54478	3.96e-25	7.17837	1.3489	3.91e-30	5.22699	1.22674	1.79e-15	6.42187	1.56879	5.58e-24	5.02704	1.08818	7.72e-14
NCU00339	hypothetical protein	0	0	0	NA	0.0617633	0	NA	0	0	NA	0	0	NA	0	0	NA	0	0	NA
NCU00340	protoperithecium-1	110.661	44.6611	-1.66009	0	95.2541	-0.0107143	1.63e-53	112.482	-0.0864567	0.00399601	111.51	0.158323	2.39e-05	89.0701	-0.0370264	1.44e-89	112.546	0.0926113	8.82e-05
NCU00343	hypothetical protein	0.0734177	0.0327436	0	0.556501	0	0	NA	0.076793	0	0.993906	0.144394	0	0.606865	0	0	NA	0.0734652	0	0.960886
NCU00344	hypothetical protein	14.4272	15.1974	-0.20098	6.8292e-42	9.81068	-0.231094	3.16e-20	15.2986	0	0.947791	11.3359	0	7.15e-11	11.228	0	9.85e-12	10.2691	-0.21353	2.17e-17
NCU00345	hypothetical protein	7.62899	14.3427	0.393534	0	5.11636	-0.220551	9.39e-16	6.95501	-0.107758	0.00613734	6.10832	0	1.8e-07	5.98936	0	1.72e-08	5.54816	-0.154784	6.69e-12
NCU00346	EBDP2	17.8164	37.5678	0.554313	0	24.3369	0.435827	2.09e-06	27.1113	0.282078	2.04e-13	20.0899	0.189291	0.292322	15.4327	0	0.000141548	21.2351	0.191861	0.0427236
NCU00347	pex26-like	21.6073	39.6238	0.384378	0	26.533	0.320333	0.000661079	37.4686	0.51417	4.61e-42	23.605	0.185159	0.555699	20.0639	0	0.000560066	31.6756	0.538504	8.35e-17
NCU00348	pre-mRNA splicing factor	30.1076	22.7519	-0.648453	0.629674	24.769	0	6.86e-06	19.2153	-0.590253	9.18e-16	11.5874	-0.937437	7.46e-48	12.4009	-0.808768	1.76e-43	22.6069	-0.0986683	2.25e-09
NCU00349	hypothetical protein	8.83286	16.3377	0.321994	7.88079e-158	7.73307	0	0.00692329	10.5758	0	0.0735939	6.86802	0	3.31e-05	6.37539	0	3.55e-07	8.31329	0	0.0734983
NCU00350	epoxide hydrolase	46.9128	51.4234	-0.172108	4.48892e-94	42.623	0	1.46e-06	115.943	1.05533	6.96e-220	52.2568	0.240039	0.180537	49.3581	0.190818	0.537135	51.4609	0.138086	0.48769
NCU00351	cript family protein	10.6884	13.5816	0	2.27507e-42	10.4825	0	0.231476	17.2998	0.314959	1.11e-10	7.14954	-0.113415	8.36e-09	4.29199	-0.763673	2.06e-26	8.84027	0	0.00076247
NCU00352	phospholipid-transporting ATPase	19.1831	21.2921	-0.167495	3.44384e-142	14.0927	-0.183949	3.7e-35	22.4071	0	0.00025389	17.741	0	4.92e-07	14.7372	-0.051855	4.21e-29	16.4737	-0.00824634	2.08e-14
NCU00353	hypothetical protein	0.232214	0.529335	0	0.0021208	0.162389	0	0.635893	0.24289	0	0.989444	0.076118	0	0.271914	0.154992	0	0.598723	0.464729	0	0.363435
NCU00354	hypothetical protein	0.459268	0.307244	-0.968768	0.816031	0.722631	0	0.67155	0	0	NA	0.225817	0	0.51462	0	0	NA	0.459565	0	0.944706
NCU00355	catalase-3	206.953	14.9549	-4.13218	0	3.80332	-5.40374	0	1.517	-6.92754	0	4.30504	-5.20774	0	1.96293	-6.21599	0	5.40191	-4.97732	0
NCU00356	nucleoside transporter	4.53832	13.2905	0.952928	0	3.80487	0	0.00689103	8.3116	0.461147	2.32e-13	3.63334	0	0.00155386	5.03351	0.0951737	0.699044	4.89578	0	0.945017
NCU00357	hypothetical protein	25.6255	19.6023	-0.690555	0.866753	19.9022	-0.0884244	4.57e-20	17.5024	-0.582845	2.42e-33	18.725	-0.141328	4.96e-27	18.4486	-0.126581	1.73e-29	21.8286	-0.00342188	1.21e-11
NCU00358	hypothetical protein	3.84504	2.96801	-0.46745	0.926675	4.34354	0	0.641319	4.92414	0	0.0750496	3.9023	0	0.656495	4.5652	0.111285	0.353686	4.46411	0	0.467136
NCU00359	YEATS family protein	10.6791	3.17274	-1.97821	8.02813e-124	9.26878	0	0.000274313	6.1616	-0.728953	5.28e-21	8.34946	0	1.23e-07	5.3376	-0.545076	5.14e-31	9.66514	0	0.00285556
NCU00360	NAD dependent epimerase/dehydratase	7.10289	11.8169	0.169716	4.19152e-118	8.13315	0.11872	0.349312	6.88122	0	0.229084	5.98952	0	0.00150214	6.80366	0	0.11351	8.3192	0.111416	0.198907
NCU00361	pre-mRNA-splicing factor syf-2	0.892333	0.416924	-1.02045	0.0039999	0.334293	0	0.00234335	0.833355	0	0.65164	0.282053	0	0.000606697	0.319066	0	0.00146597	0.478345	0	0.0263789
NCU00362	hypothetical protein	2.71317	8.10305	0.934709	1.80991e-220	1.84434	-0.000800181	0.000108036	5.07335	0.434774	4.46e-10	1.69921	-0.0817933	6.68e-06	2.32181	0	0.0390052	1.75939	-0.112617	1.94e-05
NCU00363	hypothetical protein	0.0904071	2.15313	2.55813	3.97085e-112	0.0569001	0	0.458117	0.397167	0.0965092	0.00126457	0.160028	0	0.353602	0.144822	0	0.476641	0.0361862	0	0.215075
NCU00364	hypothetical protein	7.41826	15.8482	0.499438	6.13272e-165	7.10968	0	0.194235	8.37336	0	0.432221	7.21622	0	0.277395	7.02628	0	0.144802	6.94243	0	0.113997
NCU00365	hypothetical protein	20.1952	32.0993	0.041428	1.16924e-56	21.184	0	0.817319	16.3857	-0.111187	0.0101543	12.7138	-0.108944	1.05e-06	14.0777	0	4.45e-05	17.2809	0	0.024639
NCU00366	eukaryotic translation initiation factor 5	182.683	70.0595	-1.73389	0	151.7	-0.0626082	4.14e-72	140.054	-0.490285	1.91e-108	182.05	0.142689	3.56e-07	159.428	0	3.43e-50	154.764	-0.0784265	1.48e-63
NCU00367	hypothetical protein	0.0426125	0.0570144	0	0.169628	0.0148996	0	0.296862	0	0	NA	0.0279361	0	0.589798	0.0142209	0	0.276704	0.0284267	0	0.599158
NCU00368	hypothetical protein	2.58986	11.3478	1.46653	0	2.6261	0	0.629175	5.7971	0.676016	3.97e-15	3.24293	0.151762	0.140509	3.16336	0.147426	0.240378	3.55904	0.213016	0.0200806
NCU00369	dephospho-CoA kinase	7.2843	18.5826	0.777148	3.44536e-305	9.01808	0.219839	0.0499908	15.1276	0.677013	7.83e-26	10.245	0.449252	7.34e-05	8.64971	0.230208	0.167888	9.40791	0.242043	0.00935691
NCU00370	hypothetical protein	0.574085	3.60585	1.52572	1.02102e-86	0.722631	0	0.596425	1.05084	0	0.0459203	0.67745	0	0.738483	0.862144	0	0.240107	0.689348	0	0.708353
NCU00371	translocase of inner mitochondrial membrane 23	73.6891	12.2677	-2.89079	0	40.8669	-0.588564	1.62e-104	25.2783	-1.57606	4.56e-237	31.063	-0.941481	4.79e-185	56.1431	-0.0710838	3.82e-35	36.658	-0.787026	6.73e-137
NCU00372	hypothetical protein	17.4574	3.0653	-2.80088	0	13.1736	-0.137649	1.06e-26	6.98248	-1.34164	1.29e-140	15.4433	0	1.67e-09	20.8437	0.386127	0.000245737	13.9044	-0.106676	1.64e-20
NCU00373	hypothetical protein	22.9412	124.69	1.97879	0	53.5295	1.29103	4e-204	94.0527	1.79688	0	59.445	1.47962	5.57e-289	74.1597	1.83601	0	69.6358	1.63051	0
NCU00375	hypothetical protein	0.582171	9.42914	2.87977	6.35378e-274	3.14979	1.77169	5.62e-14	5.99321	2.42171	1.92e-35	2.59128	1.51516	1.32e-10	2.33143	1.38704	9.48e-09	3.03538	1.67526	1.76e-13
NCU00376	GTR/RAG family GTPase Gtr2	17.6634	13.9651	-0.62333	0.189681	9.59497	-0.559499	1.51e-46	13.8866	-0.357203	7.49e-12	10.123	-0.453098	2.01e-41	9.2584	-0.541337	8.42e-52	10.2003	-0.520596	6.38e-41
NCU00377	LMBR1 domain-containing protein	11.9002	27.0485	0.671428	0	13.2923	0.148859	0.419147	23.2801	0.662619	2.54e-45	14.8897	0.35461	0.000883385	16.3028	0.523028	2.26e-07	16.0007	0.381376	1.74e-06
NCU00378	aldehyde dehydrogenase	43.9634	231.712	1.93602	0	55.8863	0.406102	4.85e-09	127.657	1.29773	0	79.2496	0.953019	1.91e-89	47.1169	0.227218	0.951971	62.1025	0.517662	5.98e-23
NCU00379	hypothetical protein	22.1841	25.2377	-0.104999	1.25808e-86	23.7051	0.124027	0.920964	33.2106	0.306626	7.71e-23	27.685	0.389632	1.66e-05	29.3648	0.510792	6.32e-09	25.7821	0.205435	0.0309729
NCU00380	hypothetical protein	0.0425467	0.19608	0	8.39371e-07	0.0892596	0	0.425007	0.0445028	0	0.991381	0.0836788	0	0.466805	0.0638954	0	0.710281	0.0212871	0	0.521288
NCU00382	hypothetical protein	28.4343	28.1127	-0.33454	1.6742e-65	22.7626	-0.0634869	5.99e-23	35.4703	0.073786	4.61e-10	20.5439	-0.17518	9.52e-39	31.226	0.271902	0.404558	24.5584	-0.001047	5.11e-14
NCU00384	hypothetical protein	0.32042	0.381078	-0.138693	0.293242	0.336107	0	0.978181	0.223434	0	0.645029	0.210062	0	0.589798	0.213865	0	0.598723	0.320627	0	0.932306
NCU00385	delta-subunit ATP synthase	504.369	285.304	-1.17045	4.6564e-236	536.924	0.197185	0.61471	447.54	-0.275498	9.07e-29	523.365	0.195948	0.0626525	734.157	0.722767	2.27e-108	518.943	0.10442	0.00569208
NCU00386	hypothetical protein	1.24228	1.79406	0	7.24462e-16	0.947712	0	0.0508484	2.09253	0.111769	0.00113398	1.15817	0	0.408861	0.807629	0	0.00518695	1.48525	0	0.480793
NCU00387	3-oxo-5-alpha-steroid 4-dehydrogenase	2.50718	2.25168	-0.242452	0.0141213	1.27894	-0.331325	1.14e-07	1.61658	-0.341399	0.000180768	0.928785	-0.714038	1.41e-12	1.58173	0	5.15e-05	1.06538	-0.616398	1.69e-10
NCU00388	hypothetical protein	35.5563	44.909	-0.00426954	0	21.3366	-0.504684	3.08e-156	35.7521	-0.083765	0.0086994	26.4331	-0.166484	1.34e-70	25.3743	-0.189216	3.54e-87	25.3864	-0.302596	1.45e-86
NCU00389	developmentally regulated GTP-binding protein 1	34.4094	16.1458	-1.37903	1.21216e-93	30.977	0	5.76e-06	20.8083	-0.736009	3.26e-39	23.8219	-0.200637	1.63e-26	23.0858	-0.208835	2.56e-30	29.7408	0	2.2e-08
NCU00391	hypothetical protein	0	0.21875	0	0.0675236	0.701583	0	0.0426084	0.419752	0	NA	0.263087	0	NA	0	0	NA	0.133854	0	NA
NCU00392	hypothetical protein	15.0167	7.76511	-1.22439	2.53554e-48	9.87587	-0.283019	4.06e-24	13.5461	-0.154885	0.000368703	9.0266	-0.37629	3.48e-32	12.8827	0	5.04e-07	9.86501	-0.330662	9.6e-25
NCU00395	mRNA processing protein	56.5784	21.5087	-1.7068	3.53895e-307	42.7472	-0.145722	1.35e-31	38.9493	-0.590722	1.54e-44	41.3255	-0.16023	3.28e-37	52.2197	0.0174989	7.88e-08	42.9359	-0.184635	1.33e-31
NCU00396	pre-mRNA-splicing factor rse-1	35.076	16.2663	-1.43764	2.00352e-277	26.8935	-0.145777	1.26e-45	25.2421	-0.549274	1.24e-57	27.6274	-0.0737935	2.73e-39	30.6035	0	5.33e-20	27.4056	-0.163835	3.94e-42
NCU00397	hypothetical protein	28.5609	116.086	1.51062	0	52.1322	0.872883	1.38e-32	58.2108	0.721546	1.73e-51	54.7641	0.982176	1.72e-41	35.1962	0.36514	0.00469768	53.3506	0.864347	1.43e-36
NCU00398	hypothetical protein	10.4196	13.5728	0	3.88182e-135	8.03927	-0.0605805	1.08e-12	12.8703	0.0105957	0.000155546	9.35257	0	8.07e-05	10.384	0.0788451	0.0823856	8.636	-0.00614675	9.51e-09
NCU00399	cell wall protein PhiA	1.97346	18.3057	2.47445	0	12.5569	2.45123	3.08e-79	15.1298	2.41142	3.71e-107	18.4042	3.04801	2.25e-145	12.5278	2.51932	1.01e-80	10.5464	2.15197	5.69e-61
NCU00400	hypothetical protein	2.76353	6.49474	0.629042	4.7842e-190	2.94412	0	0.938201	3.98584	0.0973701	0.000140875	3.23775	0.13704	0.268147	3.32879	0.212771	0.172774	2.46286	0	0.0417749
NCU00401	hypothetical protein	14.7336	12.4384	-0.510414	0.000308023	31.6442	1.12284	2.8e-68	25.6617	0.501883	9.26e-33	20.2579	0.504352	6.55e-09	18.1551	0.377145	0.00227987	33.1054	1.14619	7.95e-81
NCU00403	dTDP-D-glucose 4,6-dehydratase	2.9087	8.42284	0.908827	7.05567e-242	4.29199	0.415776	0.000384379	9.03993	1.21281	1.85e-47	4.77636	0.615502	5.35e-07	3.27441	0.0799075	0.618049	6.65673	1.03092	1.55e-21
NCU00404	RNA processing factor 1	28.1866	5.59281	-2.59515	0	30.1473	0.11942	0.942953	18.4567	-0.612316	5.9e-26	25.6992	0	0.00013758	21.8923	0	5.74e-14	29.4512	0.0427255	0.514254
NCU00405	glycyl-tRNA synthetase 1	137.733	9.10509	-4.24328	0	124.431	0	6.86e-28	70.001	-1.06974	0	136.387	0.127879	7.63e-07	150.32	0.304262	0.268121	117.787	-0.0591544	4.33e-47
NCU00406	velvet	81.6055	30.3698	-1.76809	0	55.7746	-0.328689	9.35e-131	59.5538	-0.548864	3.79e-92	60.0588	-0.189248	1.03e-95	58.3843	-0.194155	1.96e-111	55.0498	-0.391989	1.15e-140
NCU00407	hypothetical protein	4.48821	7.34485	0.102766	5.67155e-73	2.75406	-0.201005	3.93e-08	5.28833	0	0.209524	3.31456	0	0.000116617	2.09579	-0.498685	9.85e-15	3.15976	-0.0650827	1.44e-05
NCU00408	hypothetical protein	36.7003	4.05755	-3.38351	0	16.5751	-0.772534	3.41e-44	10.3239	-1.72808	2.75e-80	6.88082	-1.92655	8.49e-116	7.42294	-1.78903	6.13e-110	14.0033	-1.05012	8.77e-59
NCU00409	chorismate mutase/prephenate dehydratase	17.0638	1.9471	-3.34775	0	8.21842	-0.69407	5.87e-43	3.51216	-2.15757	2.85e-114	6.66186	-0.951372	3.54e-62	8.09965	-0.646992	2.76e-45	5.83572	-1.20952	3.47e-74
NCU00410	eukaryotic release factor 1	116.714	29.1403	-2.3399	0	134.186	0.303156	2.79e-05	78.127	-0.670735	1.1e-128	121.859	0.198877	0.195562	110.595	0.0923959	3.45e-13	121.87	0.119802	0.110311
NCU00411	hypothetical protein	16.2089	15.8286	-0.274187	1.23158e-14	19.4851	0.23396	0.0430243	20.5522	0	0.00107128	16.6431	0.0373933	0.50631	17.0271	0.105613	0.704402	19.2485	0.174085	0.0679155
NCU00412	hypothetical protein	20.2433	10.9256	-1.17082	4.01413e-45	13.8656	-0.237078	9.34e-24	14.7809	-0.461314	3.35e-17	12.3095	-0.37112	1.83e-35	12.8098	-0.279593	6.97e-32	13.9446	-0.275026	8.97e-24
NCU00413	60S ribosomal protein L2	1401.32	110.52	-4.02699	0	2235	0.811098	0	1111.51	-0.466726	0	2031.41	0.708358	0	2521.95	1.05624	0	2077.95	0.662086	0
NCU00414	adenosine kinase	400.551	109.335	-2.23046	0	337.493	-0.0515543	3.65e-101	219.607	-0.979735	0	322.331	-0.0828871	1.16e-138	374.791	0.0952989	1.29e-36	276.268	-0.382432	0
NCU00415	hypothetical protein	26.0338	11.5778	-1.48751	5.16402e-233	18.5435	-0.236371	1.21e-47	20.0741	-0.437701	3.57e-30	18.5531	-0.202246	7.78e-48	20.5759	-0.02012	1.85e-29	19.2726	-0.226876	4.81e-41
NCU00416	C2H2 type zinc finger domain-containing protein	3.61408	13.9152	1.24582	2.59152e-234	4.23703	0	0.480771	6.54394	0.315712	1.94e-06	3.37481	0	0.310165	3.61834	0	0.589654	4.43695	0	0.272427
NCU00417	cell cycle control protein cwf14	39.5177	32.0746	-0.567369	0.0348428	33.4594	0	2.19e-06	34.3373	-0.192	7.58e-05	22.3493	-0.443945	1.66e-31	20.758	-0.509907	8.23e-38	31.2977	-0.0537971	1.53e-09
NCU00418	NADH:ubiquinone oxidoreductase 14.8	276.962	297.252	-0.234397	1.19971e-210	457.059	0.817456	1.94e-120	461.457	0.51793	8.56e-135	238.757	0	1.88e-23	141.698	-0.654797	6.46e-202	402.35	0.588722	2e-58
NCU00419	DNA-directed RNA polymerase I and III polypeptide	34.975	2.12375	-4.20817	0	17.8974	-0.599864	2.33e-34	14.7081	-1.18217	1.08e-47	7.92682	-1.67302	6.33e-100	10.3121	-1.28363	5.21e-79	15.684	-0.828054	3.65e-45
NCU00420	hypothetical protein	42.4826	37.8315	-0.498407	1.60154e-33	31.4235	-0.194609	7.24e-52	46.6586	0	0.0869085	34.8101	-0.0155773	3.16e-29	28.5629	-0.26085	2.6e-79	33.5097	-0.148256	5.57e-38
NCU00421	Snf5-like	17.9935	12.7761	-0.767207	0.00251144	11.476	-0.320961	2.96e-25	16.4843	-0.128883	0.0017091	13.7162	-0.0402477	9.55e-13	13.0136	-0.0778266	1.71e-16	12.4083	-0.258363	8.76e-20
NCU00422	curved DNA-binding protein	208.585	158.35	-0.748168	0.201587	203.794	0.0737489	4.3e-10	151.474	-0.563094	1.79e-120	213.757	0.17919	0.00564025	288.508	0.64995	5.35e-78	193.776	0	8.16e-22
NCU00423	hypothetical protein	12.8845	20.7988	0.217563	0	8.23051	-0.357534	5.11e-41	12.4009	-0.0941718	0.00699591	8.88991	-0.216642	1.45e-31	9.38915	-0.10407	9.71e-26	8.47504	-0.362107	4.58e-38
NCU00424	Spo76 protein	26.021	14.5461	-1.16515	2.96385e-106	11.7204	-0.891694	6.07e-197	18.8491	-0.534168	5.96e-49	14.6783	-0.54116	1.23e-123	15.0372	-0.471403	2.9e-117	14.1764	-0.668775	7.79e-136
NCU00425	hypothetical protein	0	0.0453163	0	0.493506	0.0639496	0	NA	0	0	NA	0.119903	0	NA	0.122073	0	NA	0	0	NA
NCU00426	hypothetical protein	10.5406	4.96857	-1.27295	8.2174e-25	5.5733	-0.461162	5.66e-16	4.45192	-1.07533	2.9e-23	5.11248	-0.548343	2.79e-19	5.17644	-0.494776	5.88e-19	4.60201	-0.766356	3.26e-23
NCU00427	hypothetical protein	8.24903	4.03045	-1.27132	3.13531e-37	6.55967	0	4.88e-07	4.44044	-0.824083	7.02e-25	4.34968	-0.508182	1.64e-27	5.20468	-0.22514	1.4e-17	5.29094	-0.316556	1.14e-16
NCU00428	DNA repair and recombination protein pif1	12.3641	5.13985	-1.5329	4.69658e-97	7.45806	-0.398654	7.08e-30	7.47464	-0.709218	2.44e-28	6.89695	-0.475573	3.06e-37	6.85291	-0.448386	3.38e-38	6.8975	-0.553469	1.72e-37
NCU00430	Na(+)/H(+) antiporter 2	46.8963	77.6767	0.290752	0	34.8088	-0.200378	1.06e-66	44.8041	-0.154601	4.11e-07	30.8564	-0.337884	1.47e-110	33.835	-0.171438	3.58e-78	34.914	-0.240851	3.03e-67
NCU00431	translocase of mitochondrial outer membrane 22	142.782	31.5279	-2.50478	0	105.687	-0.200677	2.05e-61	67.1729	-1.15633	3.48e-228	93.2595	-0.344602	5.31e-103	123.091	0	8.25e-25	103.025	-0.281749	1.29e-70
NCU00432	hypothetical protein	27.4271	8.68906	-1.98071	0	16.3119	-0.501196	5.73e-109	20.4598	-0.493951	7.2e-44	20.7796	-0.124755	6.17e-44	16.9729	-0.376048	1.56e-99	17.8921	-0.415431	1.56e-83
NCU00434	protein phosphatase 2C isoform beta	23.4773	42.7862	0.399269	0	25.0812	0.147334	0.897627	32.0155	0.191926	7.38e-18	28.9711	0.395593	1.06e-06	22.8954	0.0848513	0.0024759	25.2735	0.115972	0.904003
NCU00435	SNF7 family protein	34.2764	54.173	0.169837	2.11016e-299	30.9179	0	4.88e-05	40.6325	0	0.00407519	21.9875	-0.292862	8.65e-29	16.0435	-0.695097	1e-62	34.4433	0	0.112419
NCU00436	ultraviolet-sensitive-5	35.1522	19.2383	-1.18695	8.84948e-93	26.5949	-0.147186	1.77e-33	24.0322	-0.60398	7.03e-49	27.1349	-0.0853308	3.31e-30	26.9622	-0.0588121	4.07e-32	27.4863	-0.145617	8.21e-29
NCU00437	nitrilase	1.24466	0.998329	-0.147943	0.715523	0.57689	-0.0414725	0.00151277	0.575248	-0.359078	0.00175662	0.654678	0	0.00502441	0.78245	0	0.0271052	0.810998	0	0.0378661
NCU00438	adenosine deaminase	6.22201	7.27904	0	2.31133e-16	4.36202	0	0.00012515	5.06909	-0.0928886	0.0145717	3.90482	-0.0996128	2.22e-06	4.41376	0	0.000148212	5.44387	0	0.0494923
NCU00439	hypothetical protein	0	0.0119783	0	NA	0.0845182	0	NA	0	0	NA	0	0	NA	0	0	NA	0.0806255	0	NA
NCU00440	guanine nucleotide binding protein beta-1	179.472	44.9817	-2.34876	0	133.353	-0.226237	3.1e-169	142.771	-0.442188	4.54e-106	131.008	-0.217255	4.99e-185	125.183	-0.246972	5.51e-231	140.521	-0.195749	3.63e-131
NCU00441	phosducin	27.976	13.9972	-1.2947	1.63927e-85	25.1211	0	6.77e-07	26.8005	-0.0997975	0.00503903	23.6483	0	7.29e-11	20.0775	-0.124517	4.68e-27	25.4069	0	2.39e-06
NCU00442	hypothetical protein	9.44689	29.6367	1.14571	0	11.7974	0.325294	0.000821747	23.6057	1.03126	2.73e-112	16.1394	0.824088	4.74e-30	9.8419	0.129093	0.521692	13.9717	0.532538	8.36e-14
NCU00443	ran-specific GTPase-activating protein 1	215.349	243.557	-0.175009	0	252.065	0.337766	3.88e-10	260.866	0.0741906	7.5e-23	280.153	0.527132	7.53e-50	229.944	0.275002	0.696463	240.256	0.224744	0.00466208
NCU00444	transcription initiation factor TFIID subunit 14	53.0553	24.8926	-1.41297	4.64345e-208	37.0049	-0.269179	2.46e-55	44.0028	-0.337395	2.51e-20	35.7989	-0.282667	1.84e-63	28.1933	-0.584501	1.82e-129	35.5945	-0.369257	1.08e-65
NCU00445	hypothetical protein	9.66945	18.9014	0.466205	0	5.92107	-0.372042	6.49e-27	11.1664	0	0.0475169	8.12346	0	4.71e-07	6.7494	-0.122182	6.26e-18	7.74258	-0.044638	1.36e-09
NCU00446	acetoacetyl-CoA synthase	8.58197	10.3405	0	4.48264e-54	6.62617	-0.00719947	1.05e-07	8.40261	0	0.186653	8.37013	0	0.117732	9.91612	0.250693	0.183703	7.71469	0	0.00268032
NCU00447	serine palmitoyltransferase 2	83.3124	48.6925	-1.1154	8.70867e-134	59.0851	-0.270487	4.52e-95	71.2021	-0.318425	6.61e-29	52.9516	-0.392507	9.91e-145	62.7741	-0.114932	5.93e-74	54.6359	-0.426589	1.34e-131
NCU00448	hypothetical protein	7.22018	6.2697	-0.43207	0.000323084	3.31715	-0.697871	1.57e-28	5.25429	-0.384237	4.24e-08	3.61888	-0.55029	1.1e-24	3.082	-0.731209	4.77e-33	3.33239	-0.739696	6.08e-29
NCU00449	hypothetical protein	0.129304	0.493385	0	2.62045e-07	8.99709	4.33152	3.55e-48	27.4555	5.64271	1.07e-132	9.28226	4.41376	2.4e-51	1.55348	1.76934	3.66e-08	6.03808	3.70295	1.29e-33
NCU00450	sucrose transporter	16.7124	90.6261	1.95837	0	19.3415	0.242894	0.0419247	39.5974	0.979582	1.81e-147	25.5609	0.689361	7.52e-26	18.1418	0.220243	0.769485	23.5105	0.487347	1.16e-14
NCU00451	hypothetical protein	10.3898	9.48479	-0.351364	1.30396e-06	3.06666	-1.27194	2.74e-46	3.41077	-1.44541	2.14e-40	2.36628	-1.58463	1.19e-59	1.55355	-2.08575	1.77e-77	3.06044	-1.32431	1.84e-47
NCU00453	sodium/hydrogen exchanger 3	21.9649	28.3554	0	3.13066e-159	22.4027	0.0552539	0.195688	26.9614	0.0148361	5.93e-05	22.7306	0.113962	0.424869	21.152	0.0422702	0.00532758	22.7189	0.0336792	0.344716
NCU00454	hypothetical protein	8.08249	29.1065	1.30005	0	19.4106	1.23356	1.14e-50	32.2775	1.66572	3.97e-173	20.9335	1.38153	2.56e-65	14.9241	0.917747	1.38e-21	19.0132	1.16069	7.43e-49
NCU00455	tyrosinase-1	31.948	24.6684	-0.686198	0.707208	26.7727	0	1.2e-15	32.4933	-0.0330232	0.186074	28.1844	0	2.2e-10	24.6693	-0.0404264	3.08e-26	28.2988	0	1.96e-10
NCU00456	hypothetical protein	31.896	41.6974	0	8.73084e-84	23.5067	-0.0795578	4.44e-10	33.4637	0	0.887722	19.8475	-0.282089	2.5e-18	18.7531	-0.323976	1.05e-21	17.048	-0.569018	3.06e-27
NCU00457	translation initiation factor 4B	164.744	17.919	-3.54113	0	162.668	0.0940592	7.28e-10	76.265	-1.21041	0	178.449	0.264549	0.239985	210.011	0.536004	3.51e-43	152.847	0	6.4e-27
NCU00458	hypothetical protein	32.1631	25.8373	-0.588742	0.069467	20.7643	-0.301751	1.06e-23	18.8137	-0.752348	3.16e-30	14.9568	-0.724673	2.47e-53	13.3201	-0.847993	3.25e-65	19.808	-0.413568	5.45e-28
NCU00459	hypothetical protein	8.25128	3.17679	-1.67776	1.4999e-229	3.18561	-1.07175	6.66e-141	5.06878	-0.736216	1.8e-51	3.24806	-1.01283	5.14e-140	4.74107	-0.447999	6.42e-67	3.35834	-1.04441	2.37e-133
NCU00461	glutamate dehydrogenase-1	13.3075	215.477	3.54101	0	29.1253	1.18156	2.93e-120	157.203	3.31553	0	78.606	2.66106	0	47.0633	1.95148	0	70.6113	2.42646	0
NCU00462	hypothetical protein	0.0815269	0.315122	0	0.00264444	0.0855184	0	0.987402	0.0852751	0	0.993906	0	0	NA	0	0	NA	0.407898	0	0.103324
NCU00463	kynureninase	23.4071	14.331	-0.986034	2.7542e-19	19.1253	0	8.87e-10	16.5565	-0.499816	2.37e-18	17.4087	-0.0836912	7.14e-16	22.2109	0.0101481	0.00347338	17.3067	-0.170133	1.37e-16
NCU00464	60S ribosomal protein L32	2591.82	100.764	-5.04092	0	3124.41	0.406684	2.64e-82	1445.18	-0.973359	0	1833.26	-0.283764	0	1541.41	-0.497471	0	2775.86	0.191897	0.823418
NCU00465	chaperone dnaJ	67.0042	44.4287	-0.920322	2.75812e-26	66.468	0.0665859	0.000939293	52.2924	-0.429077	9.15e-34	61.2209	0	6.43e-11	66.5915	0.140494	0.000931365	61.6408	0	1.13e-10
NCU00466	glutamyl-tRNA synthetase	19.2711	11.8855	-0.971157	5.72296e-17	10.8014	-0.503599	1.77e-37	10.5811	-0.845827	7.61e-38	11.9445	-0.332077	6.38e-29	14.1755	-0.0572538	6.78e-16	11.1021	-0.511864	9.13e-36
NCU00467	COP9 signalosome-5	31.8927	33.7269	-0.208022	5.22547e-54	23.7064	-0.125304	1.38e-17	30.3004	-0.0943214	0.00807035	20.2504	-0.313408	3.66e-32	15.4318	-0.655986	8.38e-64	22.4162	-0.249458	9.54e-23
NCU00468	prephenate dehydrogenase	22.1119	10.1322	-1.39432	4.60042e-73	24.1376	0.137764	0.687498	19.4566	-0.186154	6.39e-05	20.4814	0	0.00154749	27.0457	0.377593	0.00183894	24.5681	0.121764	0.409432
NCU00469	alpha-tubulin suppressor protein Aats1	0.0240595	0.175262	0	9.43807e-07	0.0252374	0	0.987402	0.0754967	0	0.311381	0.0236595	0	0.95403	0.0240878	0	0.960568	0.0722251	0	0.337993
NCU00470	DNA repair protein Rad9	4.46109	4.49177	-0.182901	3.04174e-11	4.07213	0	0.0424547	4.41842	0	0.401225	4.08929	0	0.0521286	2.50326	-0.302654	2.64e-13	3.62122	0	0.000575466
NCU00471	hypothetical protein	3.78863	7.38161	0.322065	1.35121e-89	3.4905	0	0.152333	3.5854	0	0.293117	2.75974	0	0.000575632	1.72596	-0.472754	7.55e-12	2.36692	-0.172683	3e-06
NCU00472	CDC37	60.0499	28.9271	-1.37865	4.48195e-210	31.2859	-0.68636	1.5e-146	29.4599	-1.08474	7.98e-161	30.13	-0.706353	5.29e-162	24.3908	-0.968321	8.58e-239	28.3162	-0.872319	2.13e-184
NCU00473	hypothetical protein	5.14371	4.48452	-0.356525	0.00954422	5.76098	0.0264635	0.622712	5.25158	0	0.696758	3.64755	0	2.46e-05	3.95979	0	0.000481506	5.43413	0	0.864182
NCU00474	hypothetical protein	0.0866544	0.0450883	0	0.536067	0	0	NA	0.0453191	0	0.553882	0.0852138	0	0.935025	0	0	NA	0	0	NA
NCU00475	40S ribosomal protein S18	2291.91	192.803	-3.93871	0	2590.06	0.316021	1.24e-22	1519.44	-0.728283	0	1846.74	-0.0996641	0	1674.21	-0.205445	0	2416.15	0.171858	0.00133174
NCU00476	UPF0023 family protein	22.1927	8.26167	-1.67808	6.72324e-106	14.7444	-0.247931	1.19e-18	14.6206	-0.573275	3.51e-18	11.9761	-0.504343	9.83e-34	11.3575	-0.541307	3.14e-38	13.4651	-0.420189	3.32e-25
NCU00477	carboxypeptidase Y	130.417	538.78	1.61814	0	186.723	0.624	1.25e-80	328.045	1.12844	0	207.918	0.816047	5.31e-168	170.141	0.559581	7.15e-37	191.259	0.615592	9.51e-98
NCU00478	aconidiate-2	5.89498	4.62554	-0.606101	0.440915	5.16645	0	0.000156486	10.8992	0.57915	1.84e-36	5.39589	0	0.00321886	3.4749	-0.335922	8.46e-25	4.74368	-0.01828	1.01e-07
NCU00480	ubiquitin C-terminal hydrolase	28.1767	21.735	-0.707526	0.667935	19.8453	-0.267755	3.17e-70	22.4923	-0.40355	2.37e-34	25.57	0	1.57e-13	21.6007	-0.0782222	1.1e-48	21.4133	-0.20466	1.25e-50
NCU00481	a-pheromone processing metallopeptidase Ste23	23.1861	29.5217	0	4.47089e-281	24.2924	0.13021	0.403688	35.5511	0.374014	8.6e-48	26.8238	0.312056	0.0027234	25.3121	0.261807	0.545574	24.6822	0.110855	0.788046
NCU00483	hypothetical protein	12.0159	4.79017	-1.56839	4.03747e-76	9.18912	-0.0365111	3.3e-09	7.70602	-0.593794	5.7e-17	7.11281	-0.359539	9.09e-23	8.06488	-0.149764	8.57e-16	7.84228	-0.302568	2.96e-17
NCU00484	NADH:ubiquinone oxidoreductase 18.4	132.374	109.55	-0.606298	3.36108e-10	135.767	0.12137	0.0383713	129.511	-0.114063	0.00039034	141.571	0.218831	0.907541	137.135	0.207114	0.0938378	132.183	0.0393596	0.000907152
NCU00485	hypothetical protein	0	0.988212	0	7.9959e-09	0.126777	0	NA	0.632083	0	0.0415769	0	0	NA	0	0	NA	0.241876	0	NA
NCU00486	hypothetical protein	26.3671	36.336	0.00421329	0	26.0514	0.0449691	0.00373849	46.7504	0.58675	4.58e-99	34.8749	0.50867	1.11e-16	19.441	-0.110173	1.06e-35	25.6024	0	0.000408137
NCU00487	hypothetical protein	17.7912	2.35568	-3.11121	4.72769e-273	9.25717	-0.553624	4.08e-27	5.24948	-1.63366	2.54e-61	7.79113	-0.758656	3.22e-38	6.01266	-1.07259	3.08e-55	9.14115	-0.618217	1.79e-28
NCU00488	protein phosphatase PP2A regulatory subunit A	101.217	66.8568	-0.944463	5.31129e-55	89.7907	0	3.05e-29	97.4936	-0.154446	1.81e-08	93.965	0.0301687	2.84e-17	98.9214	0.139876	8.32e-09	91.5486	0	1.28e-24
NCU00489	cytoplasmic ribosomal protein-10	716.522	56.9729	-4.01052	0	1122.13	0.781038	0	556.088	-0.493681	3.49e-304	1079.91	0.761003	0	1335.37	1.10325	0	1092.6	0.698865	0
NCU00490	DUF803 domain membrane protein	36.7361	16.8016	-1.44751	6.1204e-214	24.3424	-0.338786	2.52e-63	30.7149	-0.323254	3.84e-18	23.2454	-0.370677	7e-75	19.4114	-0.589417	1.32e-123	25.5157	-0.31737	2.68e-54
NCU00491	hypothetical protein	0	0.202134	0	0.0164758	0	0	NA	0.0948124	0	NA	0	0	NA	0	0	NA	0	0	NA
NCU00492	hypothetical protein	19.5043	29.8239	0.146927	0	8.88206	-0.843804	2.09e-111	13.3391	-0.587179	1.35e-36	8.88922	-0.810422	1.7e-113	7.41663	-1.02723	2.68e-152	9.22363	-0.836971	2.48e-106
NCU00493	coatomer subunit delta	99.1906	84.3646	-0.572027	2.56366e-21	83.6713	-0.0184658	2.71e-31	77.9173	-0.433403	1.99e-45	89.3152	0	2.11e-17	88.4823	0	3.26e-20	83.557	-0.0650922	2.64e-32
NCU00494	hypothetical protein	6.67455	19.0401	0.965767	0	5.31033	0	1.84e-05	9.03738	0.0757935	5.06e-05	6.63312	0	0.274243	4.17652	-0.200055	1.62e-13	6.01381	0	0.00910634
NCU00495	SipA3	9.85295	13.9447	0.0117285	7.39574e-211	7.10397	-0.164334	3.48e-19	10.2555	0	0.697725	7.43494	-0.0681318	1.01e-15	10.4122	0.173617	0.690375	7.34017	-0.164359	5.31e-17
NCU00496	hypothetical protein	1.63749	4.21216	0.631187	7.57219e-91	1.50946	0	0.301915	1.78197	0	0.837812	2.09822	0.103322	0.168298	1.09295	0	0.00250276	1.53924	0	0.360939
NCU00497	hypothetical protein	5.539	5.58013	-0.208463	1.48417e-14	3.81775	-0.129206	2.14e-09	4.88358	-0.104477	0.00886695	4.91668	0	0.0070185	4.33091	0	7.36e-06	3.92395	-0.13882	1.06e-08
NCU00498	molybdenum cofactor biosynthesis protein 1 B	13.1498	11.9991	-0.401849	7.92278e-12	6.80764	-0.601089	1.63e-39	8.68543	-0.57753	1.64e-19	7.81726	-0.37842	1.09e-28	6.17126	-0.6691	2.85e-49	6.23887	-0.768174	3.61e-48
NCU00499	all development altered-1	81.9221	328.542	1.56526	0	59.0664	-0.237914	3.82e-69	104.456	0.128693	1.17e-21	68.82	0	5.77e-29	41.6609	-0.663712	1.8e-206	70.8448	-0.0241514	6.26e-24
NCU00500	hypothetical protein	1.64131	3.20689	0.088232	1.09786e-24	1.12435	0	0.0460066	2.97806	0.105974	0.00215731	0.988176	0	0.0122113	1.84446	0	0.816177	2.21217	0	0.222917
NCU00501	nucleolar complex protein 4	18.2313	5.07189	-2.11024	2.37025e-234	15.8255	0	1.8e-06	10.9236	-0.728966	1.47e-31	12.9615	-0.144759	8.25e-19	19.1337	0.15724	0.585652	13.2055	-0.196881	1.07e-17
NCU00502	ATP synthase subunit 4	415.304	193.639	-1.45921	0	379.469	0	6.39e-44	298.942	-0.588856	1.14e-216	385.804	0.0484142	1.75e-34	509.105	0.485895	6.17e-36	371.938	-0.00689059	8.77e-56
NCU00503	nonselective cation channel protein	10.7163	9.75757	-0.388854	2.65836e-09	7.95128	-0.0790965	1.38e-10	10.3539	-0.0253202	0.093325	7.89262	-0.0577461	5.83e-11	6.78555	-0.231024	3.76e-19	8.15022	-0.0911669	1.09e-09
NCU00504	hypothetical protein	8.91257	3.58993	-1.4588	1.50059e-28	7.26747	0	0.00304053	4.04553	-0.922812	2.78e-15	5.45708	-0.183239	1.35e-08	7.54253	0	0.00860217	6.83178	0	0.000296965
NCU00505	small nuclear ribonucleoprotein Sm D1	78.3552	39.4662	-1.29632	7.00059e-107	90.9007	0.272596	0.00795084	76.2054	-0.0925858	0.00673859	49.0238	-0.36869	7.66e-56	46.1329	-0.418467	1.25e-67	78.8015	0.0203862	0.0334731
NCU00506	Pkr1-like	24.7889	46.7943	0.408929	0	21.4353	0	2.21e-05	48.5477	0.671677	3.29e-50	23.6061	0	0.0198055	22.6095	0	0.000988418	28.029	0.133331	0.259922
NCU00509	hypothetical protein	2.43529	6.81515	0.700745	3.02521e-81	12.4964	2.09317	1.62e-45	24.1301	2.74745	5.05e-126	20.194	2.83674	2.43e-100	4.18442	0.520602	0.00105746	8.23266	1.43085	2.78e-21
NCU00510	hypothetical protein	0.444453	5.05466	1.35357	2.19182e-39	0.116553	0	0.158933	0.116222	0	0.162381	0	0	NA	0.222489	0	0.364039	0	0	NA
NCU00512	hypothetical protein	3.32669	3.07244	-0.300589	1.6366e-05	2.61717	0	0.000262861	3.13167	0	0.152379	3.1896	0	0.179248	2.11286	-0.126786	3.06e-09	2.27818	-0.138821	2.44e-07
NCU00513	phosphotransferase enzyme family domain-containing protein	24.4779	52.0637	0.600621	0	38.3664	0.681524	5.04e-25	62.2787	1.07702	8.82e-161	41.3806	0.829144	1.36e-38	33.2274	0.541773	4.45e-10	43.1364	0.810661	3.82e-45
NCU00515	hypothetical protein	5.31731	19.7048	1.37227	0	7.25412	0.437277	1.5e-06	15.5761	1.24735	1.12e-134	11.2474	1.12047	1.98e-54	5.77101	0.170325	0.836359	9.99725	0.868004	7.32e-35
NCU00516	hypothetical protein	0.0452977	0.525261	0.930441	5.59841e-21	0.21382	0	0.0309126	0.236901	0	0.0168238	0.066817	0	0.71983	0.0453511	0	0.944257	0.362616	0.70978	0.000720655
NCU00517	cell cycle checkpoint protein RAD17	12.3937	18.2832	0.0581302	2.46329e-190	9.35653	-0.0798233	1.82e-12	15.1355	0	0.00110241	9.77326	0	4.56e-10	11.7807	0	0.00879639	10.0887	-0.020606	1.15e-08
NCU00518	MGS207 protein	38.1765	37.9467	-0.303649	1.48911e-39	17.5929	-0.802336	7.18e-78	18.5716	-1.04077	6.79e-68	16.7729	-0.83693	1.9e-86	14.1484	-1.03658	1.71e-112	13.8301	-1.1821	9.11e-116
NCU00519	ribulose-phosphate 3-epimerase	57.3436	84.5403	0.0887297	0	47.6638	0	4.15e-13	41.517	-0.498875	2.25e-25	37.7592	-0.285868	1.5e-39	38.8538	-0.209952	2.54e-36	40.7921	-0.255538	6.36e-30
NCU00520	oxidoreductase	70.4823	14.3039	-2.61874	0	36.9189	-0.68214	2.96e-155	17.0012	-2.08347	0	30.2531	-0.929888	2.44e-233	33.51	-0.75007	4.01e-195	38.3442	-0.673839	1.79e-145
NCU00521	hypothetical protein	43.237	74.3319	0.306605	0	33.1006	-0.100253	4.81e-19	54.4577	0.0646616	1.58e-07	27.1326	-0.346746	5.89e-42	27.3328	-0.300632	1.39e-41	30.9413	-0.240615	1.85e-26
NCU00522	cystathionine beta-lyase	53.7087	53.5582	-0.317662	3.69732e-62	18.1823	-1.26365	1.14e-190	16.8827	-1.68026	2.08e-203	19.9439	-1.103	4.78e-173	23.7243	-0.824638	6.44e-133	20.7624	-1.12504	1.06e-163
NCU00523	NAD-dependent deacetylase sirtuin-2	11.2566	14.4202	0	4.38963e-66	8.98142	0	3.47e-06	9.60302	-0.174548	0.000614224	6.96749	-0.272438	3.74e-16	6.27438	-0.37973	1.86e-21	10.1056	0	0.00364178
NCU00524	hypothetical protein	0.264237	2.08197	1.13105	1.15857e-42	0.237577	0.00406885	0.750717	0.908121	0	0.00298651	0.482567	0	0.240205	0.226756	0.00706774	0.686628	0.226635	0	0.687376
NCU00525	hypothetical protein	0	0	0	NA	0	0	NA	0	0	NA	0	0	NA	0	0	NA	0	0	NA
NCU00526	Lcc1	0.0227736	0.264078	0.382619	3.03444e-11	0.0238886	0	0.987402	0.214386	0	0.0074101	0.13437	0	0.0582902	0.0228005	0	0.960568	0.0683651	0	0.337993
NCU00527	mitochondrial genome maintenance protein Mgr2	27.854	24.4998	-0.463826	7.01151e-09	35.7521	0.38075	1.03e-05	29.7487	0	0.813276	21.3905	-0.0348979	5.15e-13	29.4971	0.168767	0.744418	32.6748	0.205757	0.0292996
NCU00528	hyphal anastomosis-4	22.2693	16.9274	-0.706211	0.582506	16.0537	-0.202682	3.17e-33	21.189	-0.124146	0.000628585	18.5292	0	2.45e-15	17.5187	-0.010656	2.43e-22	17.6914	-0.110855	5.19e-21
NCU00529	hypothetical protein	0.166001	0	0	NA	0	0	NA	0	0	NA	0	0	NA	0	0	NA	0	0	NA
NCU00530	hypothetical protein	0	0	0	NA	0	0	NA	0	0	NA	0	0	NA	0	0	NA	0	0	NA
NCU00531	hypothetical protein	0	0	0	NA	0	0	NA	0	0	NA	0	0	NA	0	0	NA	0	0	NA
NCU00532	hypothetical protein	0.393658	0.0877841	0	0.111254	0	0	NA	0	0	NA	0	0	NA	0	0	NA	0	0	NA
NCU00533	hypothetical protein	0	0.00772941	0	NA	0	0	NA	0	0	NA	0	0	NA	0	0	NA	0	0	NA
NCU00534	hypothetical protein	0.104842	0.483174	0.0255022	3.25169e-12	0.247445	0	0.171958	0.219325	0	0.251146	0.154649	0	0.611974	0.183691	0	0.425564	0.288503	0	0.0860647
NCU00535	alanyl-tRNA synthetase	4.03336	9.31494	0.516766	5.1012e-93	4.29643	0	0.955345	4.44772	0	0.732255	2.92093	0	0.00393169	3.47466	0	0.0884494	4.4427	0	0.826231
NCU00536	homoserine O-acetyltransferase	38.5703	12.0369	-1.98136	0	42.8189	0.207963	0.250067	27.8717	-0.512226	2.37e-30	36.03	0	1.5e-05	41.6845	0.239962	0.825103	37.9038	0	0.00407956
NCU00537	hypothetical protein	18.5179	86.9955	1.7229	0	24.0308	0.373712	6.07e-05	31.7636	0.47182	8.27e-28	22.5055	0.314244	0.00607597	22.5873	0.354038	0.00744126	29.2711	0.622533	3.84e-18
NCU00538	PAP/25A associated domain family	9.43799	10.2899	-0.174357	1.6193e-80	5.22331	-0.553186	4.4e-57	8.49702	-0.183963	1.23e-05	5.9739	-0.332927	7.96e-40	7.60554	0	1.65e-14	6.13807	-0.373175	7.28e-37
NCU00541	hypothetical protein	67.4011	86.299	0	0	49.8426	-0.199953	1.49e-58	49.0242	-0.537018	7.99e-59	46.3121	-0.270562	6.52e-81	52.0298	-0.0697132	1.57e-48	55.8101	-0.084043	1.55e-31
NCU00542	DUF914 domain membrane protein	72.9347	19.3642	-2.2382	0	49.3847	-0.323517	8.26e-82	30.7909	-1.30495	2.49e-253	49.4876	-0.286943	6.52e-82	54.1226	-0.124341	4.05e-57	51.0332	-0.321857	1.31e-73
NCU00545	hypothetical protein	20.2445	11.6965	-1.09912	2.0893e-52	15.2176	-0.142488	6.48e-27	17.5806	-0.252262	6.85e-10	19.0123	0	3.46e-05	17.7866	0	1.84e-10	15.9449	-0.121863	1.29e-21
NCU00547	hypothetical protein	0.0425248	0.521557	1.01261	2.31672e-22	0.0446068	0	0.982184	0.0889598	0	0.417104	0.0418179	0	0.935025	0.0638625	0	0.710281	0.0638285	0	0.709818
NCU00548	MutT/nudix family protein	2.36564	2.28275	0	0.0255101	1.57911	0	0.0263076	1.25969	-0.295203	0.00237815	0.719041	-0.610581	9.03e-07	0.861247	-0.369059	1.06e-05	1.76462	0	0.0767602
NCU00549	glutathione transferase omega-1	16.842	65.6119	1.4329	0	13.4146	0	1.82e-06	22.1547	0.0545929	7.1e-05	15.6637	0	0.0200304	12.5178	0	4.47e-09	13.3395	-0.014984	9e-07
NCU00550	hypothetical protein	11.7152	11.6752	-0.296707	6.9609e-38	7.77396	-0.289177	2.29e-29	9.35015	-0.344068	5.02e-12	10.3934	0	2.31e-06	11.6185	0.0877463	0.0374813	9.59905	-0.0391202	1.71e-11
NCU00551	myo2-like	22.6868	34.0911	0.146143	0	9.27917	-1.03758	7.91e-284	20.8333	-0.205504	1.13e-10	13.5157	-0.472816	1.95e-130	12.3208	-0.568373	2.96e-168	11.7092	-0.754472	1.13e-188
NCU00552	albino-1	17.8225	285.56	3.50772	0	14.1272	-0.0172807	2.1e-10	38.4959	0.826863	6.3e-83	17.2154	0	0.0257556	9.31731	-0.52844	3.09e-43	18.4841	0.0186674	0.445813
NCU00553	rho GTPase activator	37.7512	32.2428	-0.546919	8.06935e-13	20.0301	-0.646551	2.11e-107	22.4429	-0.800045	9.89e-77	21.0997	-0.540408	2.62e-96	18.8979	-0.659821	3.26e-125	22.5417	-0.52561	2.9e-81
NCU00554	homoserine-1	102.194	5.78816	-4.44306	0	82.5951	-0.0796882	2.7e-42	41.0484	-1.38433	0	80.4567	-0.0830968	2.03e-49	113.377	0.313886	0.0839161	66.7854	-0.426548	5.57e-116
NCU00556	RNA binding protein	36.8068	29.0549	-0.645446	0.12496	29.337	-0.0519548	1.95e-17	37.228	-0.0291345	0.177517	32.321	0	6.55e-09	24.6453	-0.228664	3.81e-39	34.6145	0	7.32e-05
NCU00557	hypothetical protein	0.256734	0.534338	0	0.00591046	0.179536	0	0.635893	0.268537	0	0.989444	0	0	NA	0.257037	0	0.931757	0.0856333	0	0.276938
NCU00558	hypothetical protein	1.49807	11.2358	2.12161	0	1.99194	0.0378348	0.174456	2.38352	0.00375746	0.00685058	2.55211	0.463925	0.00137197	0.633735	-0.291987	7.62e-06	1.60461	0	0.993799
NCU00559	hypothetical protein	2.09125	12.5131	1.96114	0	1.09167	-0.383473	4.3e-10	2.5571	0	0.118801	2.60681	0.203555	0.0881962	1.49411	0	0.000111288	1.60138	0	0.00114354
NCU00560	WD domain-containing protein	14.2465	15.0314	-0.172457	1.75454e-28	10.2531	-0.113924	3.08e-11	6.415	-1.07132	1.17e-36	9.88428	-0.133245	5.36e-13	13.4958	0	0.0238633	9.61038	-0.250055	1.52e-14
NCU00561	hypothetical protein	1.2218	33.7938	3.96986	0	3.12802	0.99945	3.5e-09	5.58842	1.55869	1.27e-30	3.15645	1.05323	9.48e-10	2.46722	0.711256	4.31e-05	3.75066	1.23369	3.98e-14
NCU00562	hypothetical protein	66.1777	51.0151	-0.703775	0.728859	52.4402	-0.0939132	8.59e-34	61.5353	-0.180333	8.56e-08	52.6591	-0.054326	7.15e-33	58.7921	0	2.95e-15	46.7894	-0.300558	1.86e-60
NCU00563	hypothetical protein	1.12169	1.39795	0	1.41205e-07	0.843233	0	0.0732158	0.997267	0	0.362017	0.680207	0	0.00608654	0.804824	0	0.042177	0.879223	0	0.106079
NCU00564	mitochondrial 40S ribosomal protein MRP2	96.5379	80.4007	-0.573244	1.88633e-06	88.0601	0	3.74e-07	72.3926	-0.458222	9.92e-25	67.835	-0.203253	1.05e-35	76.7623	0	3.29e-20	83.1798	0	7.37e-12
NCU00565	lipoic acid synthetase	20.1267	29.5113	0.0653307	1.62827e-251	17.744	0	1.93e-06	13.3357	-0.599642	4.16e-26	15.4948	-0.0434451	7.1e-15	18.3001	0	3.88e-05	17.8828	0	3.62e-06
NCU00566	synaptobrevin	105.426	149.51	0.0516898	0	112.601	0.167301	0.865825	110.022	-0.00880448	0.60814	74.1487	-0.221394	4.39e-51	45.7408	-0.867017	6.5e-183	108.101	0.0648022	0.0761611
NCU00567	arginine-6	101.044	2.64434	-5.55314	0	73.7072	-0.242166	1.87e-122	41.8497	-1.36106	0	84.4986	-0.0129235	4.06e-55	90.186	0.0120142	3.46e-33	71.1049	-0.337995	9.62e-147
NCU00568	hypothetical protein	10.3091	13.3318	0	1.61608e-64	6.90203	-0.187776	7.62e-12	9.86407	-0.00846338	0.112473	5.74088	-0.409582	4.84e-20	7.78006	0	9.34e-08	7.11165	-0.19368	6.35e-11
NCU00569	SOH1 family protein	12.3059	11.4993	-0.272468	1.34931e-05	12.4586	0	0.492556	11.4365	0	0.133467	7.80051	-0.149459	2.26e-08	5.02261	-0.699071	2.03e-20	10.1686	0	0.00289568
NCU00570	DNA-directed RNA polymerase III polypeptide	23.744	10.1524	-1.42752	3.55711e-39	17.7087	-0.0166787	8.34e-07	17.0318	-0.383785	1.85e-07	10.3358	-0.718239	3.42e-27	6.6518	-1.26663	3.26e-47	14.0049	-0.384648	1.01e-14
NCU00571	hypothetical protein	66.3886	50.0302	-0.720268	0.283974	46.5673	-0.243648	8.65e-39	53.56	-0.35977	8.24e-18	41.1863	-0.38367	2.16e-60	38.1463	-0.455863	4.4e-76	47.3108	-0.266612	3.61e-37
NCU00572	thaumatin family protein	1.47882	6.10884	1.2269	2.28793e-136	1.65294	0	0.817246	2.71325	0.184613	0.00046006	1.26351	0	0.236186	1.04367	0	0.0336824	1.79513	0	0.472708
NCU00573	hypothetical protein	69.9225	165.769	0.809783	0	87.5345	0.420057	3.1e-17	101.755	0.325772	1.66e-73	103.455	0.699293	5.2e-80	59.8194	0	3.35e-30	89.5469	0.410014	5.83e-23
NCU00574	hypothetical protein	0.645846	9.29734	1.92773	8.25478e-77	2.93569	0.586002	0.000307752	6.5302	1.55246	5.36e-12	2.01118	0	0.0132849	1.93982	0	0.0189926	3.87758	1.00628	3e-06
NCU00575	glucokinase	97.2756	66.3583	-0.902436	3.9913e-43	83.6728	-0.00831524	3.7e-47	92.2997	-0.181616	4.06e-13	94.5824	0.103141	2.07e-10	95.0236	0.14477	1.12e-10	90.7584	0	5.33e-21
NCU00576	hypothetical protein	28.6804	20.4256	-0.780993	0.000570122	15.2203	-0.604079	5.45e-57	17.9326	-0.688905	3.25e-35	15.1322	-0.580164	9.62e-59	16.9848	-0.383022	1.77e-44	16.4964	-0.537853	6.14e-48
NCU00577	hypothetical protein	14.6566	14.2886	-0.299584	1.43534e-19	11.2644	-0.0425552	3.93e-10	13.2814	-0.126519	0.00253284	8.61625	-0.382805	2.05e-26	8.48697	-0.367558	8.64e-28	10.0506	-0.247321	1.49e-16
NCU00578	peptidyl-prolyl cis-trans isomerase-like 1	24.2887	13.4633	-1.07996	1.29436e-18	20.6553	0	0.000227313	18.3735	-0.340028	2.38e-07	11.9851	-0.581717	1.71e-27	10.0309	-0.786641	1.33e-37	18.5321	-0.0611748	1.01e-07
NCU00579	oxysterol binding protein 1	25.7689	32.8473	0	0	18.9768	-0.185642	2.63e-38	24.7408	-0.123483	0.00038601	23.305	0	1.16e-09	25.6167	0.129774	0.00384769	21.8073	-0.0338649	1.31e-17
NCU00580	acyl-CoA thioesterase	7.38549	17.7612	0.678662	3.70662e-234	8.72838	0.132557	0.221269	23.6386	1.30006	5.54e-72	10.071	0.38633	0.00110236	8.94699	0.242912	0.120858	13.2532	0.716058	2.93e-13
NCU00581	phosphopantetheinyl transferase	6.20298	15.6894	0.717176	8.73816e-190	4.67761	0	0.000725254	6.03967	0	0.399	4.72247	0	0.000972846	3.34841	-0.27853	8.28e-10	5.06285	0	0.00684928
NCU00582	cryptochrome	32.5302	70.6362	0.668793	0	9.28794	-1.52332	0	19.2728	-0.812964	1.8e-90	9.87879	-1.40522	0	7.14649	-1.81973	0	12.7699	-1.1241	8.2e-224
NCU00583	hypothetical protein	0	0.0327727	0	NA	0	0	NA	0	0	NA	0	0	NA	0	0	NA	0	0	NA
NCU00584	hypothetical protein	40.5103	39.4553	-0.339871	8.14819e-39	27.9999	-0.247114	3.42e-31	26.0244	-0.663398	2.68e-38	25.578	-0.341451	3.36e-43	32.6868	0	1.98e-15	31.8215	-0.112644	7.9e-18
NCU00585	albino-2	30.0612	144.877	1.80968	0	16.5359	-0.586545	4.86e-84	23.4613	-0.407441	5.16e-22	18.5518	-0.391929	2.63e-62	14.0692	-0.744754	7.82e-122	19.6632	-0.388333	3.52e-52
NCU00586	non-anchored cell wall protein-6	0.608472	32.8081	4.75533	0	8.47349	3.3253	1.69e-77	12.8826	3.62443	1.92e-129	11.1418	3.76229	4.53e-112	5.98687	2.8861	1.8e-50	12.5342	3.85485	4.74e-127
NCU00587	osmotic sensitive-5	26.6947	35.405	0	3.37732e-262	21.9273	-0.0123618	3.14e-15	26.1388	-0.0777078	0.0176601	23.683	0	1.62e-08	22.5676	0	6.06e-13	24.1261	0	1.59e-07
NCU00589	auxin Efflux Carrier superfamily	23.2039	61.9261	0.94187	0	34.3676	0.615237	1.4e-23	34.1198	0.291206	1.64e-24	29.9779	0.451578	5.44e-09	32.2999	0.595624	1.01e-15	36.1262	0.64557	2.21e-32
NCU00590	hypothetical protein	26.0032	27.6646	-0.181112	1.10474e-40	21.2347	0	3.85e-08	35.0837	0.128873	2.48e-08	22.7945	0	4.18e-05	24.8467	0.00387675	0.0133845	22.9123	0	4.38e-05
NCU00591	methylcrotonoyl-CoA carboxylase subunit alpha	2.46961	151.686	5.30005	0	8.5265	1.65706	4.19e-49	31.1158	3.23732	0	14.9876	2.52248	5.25e-145	10.0031	1.96422	1.73e-69	19.5861	2.8339	1.38e-216
NCU00592	pre-mRNA-splicing factor cwc-25	15.788	12.3604	-0.59578	0.529491	8.37237	-0.52767	5.01e-26	10.2852	-0.558982	2.14e-14	6.2496	-0.895849	9.75e-45	7.69041	-0.577062	9.12e-32	8.86305	-0.496877	2.41e-23
NCU00593	COP9 signalosome-2	30.8877	28.4025	-0.41641	7.83444e-20	22.6477	-0.155403	1.39e-21	32.6083	0	0.966161	18.8502	-0.380129	3.71e-42	14.9176	-0.670873	1.44e-74	24.4797	-0.091675	4.85e-15
NCU00594	hypothetical protein	0	0.379926	0	0.000910484	0.233107	0	NA	0.232443	0	NA	0	0	NA	0.222489	0	NA	0.111185	0	NA
NCU00595	ubiquitin thiolesterase	26.1786	48.2156	0.425791	0	17.0788	-0.355271	4.06e-60	22.7103	-0.26589	2.68e-12	19.8589	-0.108856	2.39e-32	20.3331	-0.0398839	2.14e-29	19.31	-0.227004	8.74e-38
NCU00596	lipoyltransferase	23.3846	21.2354	-0.423565	3.44663e-14	3.95638	-2.14848	4.07e-182	4.34975	-2.33562	1.99e-169	3.48077	-2.291	1.4e-200	3.40823	-2.28183	3.7e-202	4.64512	-1.98217	1.14e-168
NCU00597	deoxyribose-phosphate aldolase 2	17.8728	1.50081	-3.75117	0	22.9891	0.34915	0.000370648	6.7074	-1.32301	1.99e-50	16.664	0	0.0132078	20.4207	0.245614	0.231008	20.1522	0.111942	0.336639
NCU00598	thioredoxin	22.6572	31.8681	0	1.35869e-100	27.0184	0.222472	0.059895	27.622	0	0.0109173	19.3073	0	0.000190074	15.5186	-0.102122	1.98e-12	27.0378	0.181817	0.054822
NCU00599	37S ribosomal protein Rsm22	15.196	4.14582	-2.13606	5.6039e-234	9.64323	-0.332951	3.93e-27	7.69848	-0.959122	2.09e-46	9.67327	-0.296667	3.51e-27	9.31606	-0.313106	6.98e-31	9.81516	-0.354487	3.15e-26
NCU00600	rho-type GTPase-3	80.8594	141.999	0.371368	0	112.768	0.570953	1.6e-40	153.979	0.71081	4.42e-229	112.371	0.601886	2.51e-42	73.5656	0.0186182	2.05e-14	124.97	0.677399	1.06e-82
NCU00602	siroheme synthase	23.8717	6.8551	-2.0857	0	14.7535	-0.399494	9.92e-43	6.6419	-1.81973	7.39e-163	11.6426	-0.698133	1.53e-77	11.3484	-0.697857	4.63e-82	9.82803	-1.01198	5.99e-105
NCU00603	hypothetical protein	0	0.0691991	0	0.493506	0	0	NA	0	0	NA	0	0	NA	0	0	NA	0	0	NA
NCU00604	hypothetical protein	1.0693	3.6946	0.956822	2.38596e-95	6.20779	2.22207	3.21e-44	6.30583	1.93187	3.76e-46	7.83207	2.60238	6.74e-66	3.45165	1.41913	1.93e-15	6.1986	2.17783	3.73e-45
NCU00605	ThiF domain-containing protein	16.3826	3.09594	-2.64561	1.57852e-306	12.1932	-0.0982146	4.32e-13	7.21799	-1.13723	2.16e-52	10.6366	-0.256437	3.9e-22	12.4114	-0.00548134	2.12e-12	11.9831	-0.168542	2.08e-14
NCU00606	short-chain alcohol dehydrogenase	5.08513	2.80889	-0.881242	8.73272e-05	5.38303	0	0.922204	1.36633	-1.35318	6.02e-13	2.24797	-0.412978	9.94e-08	7.66004	0.405601	0.0056145	4.10808	0	0.0473222
NCU00607	hypothetical protein	0.253584	2.61063	1.20814	5.86755e-35	1.2635	0.468318	0.00134328	5.37115	2.43679	2.42e-19	3.92755	2.31599	4.68e-14	0.571236	0	0.199178	7.73931	3.2547	8.81e-29
NCU00608	AMP-binding enzyme	2.17324	33.4062	3.28328	0	9.90824	2.04735	1.31e-74	19.3144	2.71118	8.66e-222	13.7585	2.56562	5.51e-136	11.263	2.30713	7.28e-96	11.5128	2.22528	1e-99
NCU00609	Och1 homolog	17.1222	13.9926	-0.555807	0.0193914	12.8851	-0.07649	1.11e-11	13.4682	-0.32849	9.73e-09	11.9436	-0.150207	4.57e-16	9.0556	-0.497755	2.99e-36	11.0072	-0.341718	1.38e-21
NCU00611	hypothetical protein	8.90952	13.8897	0.120138	1.19792e-171	8.94917	0	0.221778	13.6162	0.292279	2.63e-14	8.11701	0	0.00357279	10.5097	0.29455	0.0651894	8.08303	0	0.0021333
NCU00614	DUF1620 domain-containing protein	32.5809	27.0075	-0.601141	9.91421e-10	28.5325	0	9.91e-18	29.2353	-0.233355	2.84e-12	29.6396	0	4.69e-12	32.6527	0.155071	0.00230246	29.2101	0	1.23e-14
NCU00616	hypothetical protein	3.26595	9.96745	0.972851	1.15869e-242	6.39855	0.826278	7.59e-12	8.80233	0.988066	9.9e-31	5.11486	0.529268	2.74e-05	3.35631	0	0.668226	5.41219	0.534171	1.59e-06
NCU00617	phosducin family protein	52.3426	16.9579	-1.92405	0	44.6226	0	5.5e-12	43.1248	-0.322371	1.11e-13	40.7501	-0.0555723	5.68e-21	40.9368	-0.0134775	4.68e-21	45.0852	0	2.47e-11
NCU00618	40S ribosomal protein S27	823.238	182.606	-2.53439	0	1201.27	0.675302	0	663.295	-0.435986	3.72e-184	1044.37	0.508103	7.78e-98	1239.6	0.791308	0	1150.67	0.569442	3.6e-235
NCU00619	hypothetical protein	22.7744	26.9301	-0.0259665	1.2565e-69	17.1894	-0.0726792	1.46e-11	26.5869	0	0.0337525	16.0632	-0.135102	1.92e-15	14.1787	-0.272445	5.72e-24	17.9431	-0.0589644	1.35e-09
NCU00620	hypothetical protein	6.56222	9.94608	0	1.07163e-56	3.64743	-0.331383	3.3e-10	5.57864	-0.0744085	0.0203253	4.49919	-0.0221496	5.95e-06	4.58065	0	1.04e-05	4.68286	-0.0455261	2.72e-05
NCU00621	TORC1 growth control complex subunit Kog1	18.674	15.9249	-0.548329	3.02431e-12	12.0341	-0.371565	1.84e-61	18.7843	-0.055063	0.0702073	13.9792	-0.126663	6.49e-34	15.463	0	1.02e-19	13.0782	-0.29935	2.25e-46
NCU00622	cell polarity protein	31.2009	15.0016	-1.38547	2.73147e-241	12.4763	-1.06562	6.4e-272	20.3447	-0.68869	7.83e-85	14.8692	-0.785252	3.49e-205	15.4789	-0.692874	1.56e-190	15.0321	-0.848305	1.18e-201
NCU00623	integral membrane protein	25.0614	29.2137	-0.0353631	1.2267e-54	16.0251	-0.286137	2.48e-18	12.4245	-0.949811	3.28e-33	8.40623	-1.13798	4.42e-64	11.3425	-0.69399	9.47e-42	13.7755	-0.54148	3.94e-28
NCU00624	yif1-like	32.8652	29.0612	-0.467945	1.5844e-11	24.9345	-0.100858	7.03e-17	28.8901	-0.207661	3.82e-06	19.3061	-0.42652	8.13e-43	22.1608	-0.197789	3.18e-28	24.1232	-0.192939	4.52e-20
NCU00627	hypothetical protein	57.8043	257.693	1.72148	0	105.014	0.961821	4.89e-219	154.559	1.20939	0	109.377	1.05679	9.65e-273	106.801	1.05707	6.62e-240	129.898	1.22728	0
NCU00628	hypothetical protein	12.9808	7.37028	-1.07681	2.30132e-24	4.48094	-1.14832	3.54e-71	7.78787	-0.704188	1.26e-24	4.60015	-1.08277	1.87e-70	8.62897	-0.180743	2.41e-19	5.3131	-0.963652	1.13e-57
NCU00629	embden-meyerhof pathway-3	72.8051	34.482	-1.42304	0	45.3613	-0.462295	1.42e-191	27.4116	-1.4908	0	44.3099	-0.461746	9.84e-209	43.0382	-0.467766	3.44e-230	47.6173	-0.437879	6.45e-167
NCU00630	hypothetical protein	4.16173	5.93655	0	1.47052e-53	8.77551	0.994965	1.7e-22	9.96465	0.869774	3.52e-34	9.41006	1.13599	3.29e-29	3.61392	0	0.0129986	10.0853	1.15882	6.01e-35
NCU00631	chromatin remodelling factor 9-1	6.89902	13.001	0.410773	0	4.36568	-0.32258	1.95e-23	7.12208	0	0.608927	4.85965	-0.141761	2.51e-16	3.1833	-0.691598	2.13e-50	4.17211	-0.4319	2.27e-27
NCU00632	type I phosphodiesterase/nucleotide pyrophosphatase	23.3374	22.3422	-0.360185	2.03618e-30	15.4098	-0.30472	1.51e-33	21.5625	-0.14608	0.000260785	15.1378	-0.29715	5.15e-36	15.3669	-0.240278	8.97e-35	16.7509	-0.233312	5.42e-25
NCU00633	hypothetical protein	18.9109	12.8006	-0.81552	3.91557e-05	49.4984	1.40024	1.4e-103	29.6838	0.335704	3.48e-17	39.2454	1.09677	6.07e-54	26.7052	0.564865	8.5e-09	36.7765	0.922002	8.11e-42
NCU00634	ribosomal protein L14	839.173	79.1415	-3.76584	0	1065.45	0.477132	5.34e-116	628.474	-0.544705	0	969.189	0.375524	1.1e-26	1275.21	0.807828	0	1022.28	0.373697	2.97e-67
NCU00635	nascent polypeptide-associated complex subunit alpha	918.578	115.143	-3.35321	0	824.853	0	1.48e-80	468.769	-1.08923	0	784.22	-0.00413438	1.71e-126	972.07	0.279621	0.10261	748.889	-0.149063	1.59e-184
NCU00636	ATP synthase subunit D	235.141	103.024	-1.54565	0	197.468	-0.0507509	1.78e-79	162.296	-0.644731	1.21e-215	199.476	-0.00184949	1.38e-72	251.646	0.285125	0.788076	196.057	-0.10536	1.08e-85
NCU00638	hypothetical protein	1.21815	1.57223	0	1.08728e-06	11.3549	2.85312	1.19e-68	7.44223	1.91568	1.85e-37	5.66281	1.86043	2.34e-24	3.5479	1.19025	9.66e-10	11.4414	2.82177	4.93e-71
NCU00640	hypothetical protein	10.8847	13.4573	0	3.06205e-09	8.38252	0	0.0538974	8.07043	-0.00438049	0.0406911	5.55509	-0.137605	8.32e-05	6.06949	0	0.00037337	6.20413	-0.0754008	0.000555543
NCU00641	cytochrome c oxidase-assembly factor cox-16	9.82435	11.0786	0	1.90013e-06	11.4364	0	0.590802	13.7849	0	0.0511871	7.65813	0	0.0578483	8.51648	0	0.186226	13.3074	0.0646456	0.106738
NCU00642	glycosylhydrolase family 35-1	2.28475	15.311	2.12807	0	36.3322	3.91613	0	95.5043	5.00157	0	56.6308	4.5946	0	27.9298	3.60518	0	86.2398	5.12389	0
NCU00643	L-arabinitol 4-dehydrogenase	2.01573	11.7697	1.79708	0	96.7288	5.38293	0	159.415	5.79179	0	155.73	6.10681	0	107.656	5.60817	0	168.968	6.14569	0
NCU00644	ATP synthase subunit G	200.318	37.9916	-2.74064	0	173.089	-0.00124248	2.05e-44	125.972	-0.768135	1.12e-211	152.747	-0.145556	1.42e-101	212.556	0.26455	0.417069	169.776	-0.0733128	4.73e-53
NCU00645	hypothetical protein	0.103594	0.0616029	0	0.766548	0	0	NA	0.108357	0	0.993906	0	0	NA	0	0	NA	0.103661	0	0.960886
NCU00646	methyltransferase LaeA	3.81835	3.77813	-0.136706	5.40178e-06	4.28982	0	0.652315	3.75382	0	0.492957	3.15984	0	0.0198973	3.21705	0	0.0262977	4.90652	0.145229	0.0655872
NCU00648	choline transporter	1.09004	3.41923	0.782872	4.13587e-69	0.846118	0	0.133625	1.505	0	0.152703	1.02904	0	0.544776	0.894884	0	0.201533	1.09074	0	0.728755
NCU00649	nicotinic acid-6	36.8936	21.2815	-1.09818	4.28056e-49	33.9255	0	2.53e-06	27.5973	-0.458517	9.26e-24	32.2228	0	8.46e-10	33.7695	0	8.3e-07	29.5858	-0.0921199	3.68e-18
NCU00650	Wdr1p	22.1977	1.54281	-4.09861	0	26.0246	0.280392	0.0050794	12.4498	-0.859362	4.49e-62	23.8512	0.189172	0.823483	36.3417	0.840734	1.95e-48	23.4185	0.0828621	0.609465
NCU00651	peptide N-glycanase-1	17.2894	19.2049	-0.134177	1.36929e-68	24.8617	0.554645	6.43e-15	36.2583	0.794373	3.12e-89	21.2946	0.363861	0.000186869	23.7293	0.557644	6.5e-11	26.982	0.632232	6.67e-25
NCU00652	male barren-2	1.33301	4.81043	1.15819	6.49718e-218	0.879561	0	0.000655753	2.17016	0.162225	0.000147069	1.34257	0	0.648149	0.807209	-0.00757417	6.95e-05	1.18328	0	0.148245
NCU00653	hypothetical protein	0.791084	2.35211	0.674117	3.58701e-55	0.697799	0	0.379624	1.73013	0.363528	4.14e-05	1.29066	0.263174	0.0236877	0.648014	0	0.227295	0.791596	0	0.744947
NCU00654	hypothetical protein	14.9767	14.0728	-0.344863	8.04881e-13	17.3389	0.197721	0.134212	22.2049	0.250444	1.64e-12	12.8993	0	7.31e-05	11.3532	0	5.04e-10	20.3635	0.393801	9.31e-07
NCU00655	mitochondrial enoyl reductase	42.9551	54.2007	0	2.97533e-182	20.7225	-0.749189	7.49e-82	29.1144	-0.587246	3.32e-31	21.5439	-0.662854	4.42e-77	22.999	-0.535634	2.67e-67	24.558	-0.557937	3.77e-57
NCU00656	phosphoinositide 3-kinase	12.5665	17.9322	0.00928197	9.0216e-167	10.4667	0	2.35e-07	14.519	0	0.0491069	12.0279	0	0.0195752	10.4061	0	8.2e-08	10.9508	0	1.41e-05
NCU00657	hypothetical protein	19.0901	7.32396	-1.64788	7.94374e-120	12.7694	-0.255667	7.95e-22	12.6559	-0.581734	2.66e-21	11.2999	-0.393896	3.5e-32	10.3411	-0.480929	1.16e-40	12.1259	-0.373825	1.95e-26
NCU00658	male barren-3	0.516677	1.01889	0.310024	3.18701e-74	0.172283	-0.877178	2.47e-14	0.32569	-0.378452	7.5e-05	0.225443	-0.514888	2.25e-10	0.164435	-0.874179	2.09e-15	0.136957	-1.21321	2.89e-18
NCU00659	hypothetical protein	0.775349	13.51	3.12376	0	3.84219	1.79289	8.58e-18	6.23628	2.20282	6.94e-38	3.65455	1.75674	5.56e-17	3.82779	1.86037	4.73e-18	6.76863	2.59546	7.09e-43
NCU00660	glutamyl-tRNA amidotransferase	21.4742	23.307	-0.157842	2.37061e-50	14.5269	-0.238019	1.57e-20	15.9074	-0.425131	2.15e-13	12.6996	-0.393159	1.49e-31	15.3538	-0.0928821	4.25e-17	15.877	-0.160178	8.76e-15
NCU00662	RNA binding protein	5.58275	3.53019	-0.852559	1.45249e-05	4.12699	-0.00342548	4.88e-06	4.16404	-0.304956	1.74e-05	3.07376	-0.373559	1.72e-14	3.00485	-0.367365	2.29e-15	3.37672	-0.323839	1.3e-11
NCU00663	hypothetical protein	27.2826	41.1387	0.0795802	4.97795e-173	12.7312	-0.728602	5.37e-42	21.5636	-0.314456	5.98e-08	9.78352	-1.05789	2.66e-64	6.16123	-1.64368	3.07e-102	11.7001	-0.891485	1.1e-49
NCU00664	pre-mRNA-splicing factor isy-1	4.88247	6.1945	0	6.24592e-45	3.09884	-0.224047	7.8e-11	3.52961	-0.360452	1.1e-06	2.88078	-0.293429	2.31e-13	3.15569	-0.13289	1.6e-10	3.45086	-0.124953	7.69e-08
NCU00665	Ser/Thr protein phosphatase	0	0.0372579	0	0.0235258	0.0187778	0	NA	0.13107	0	0.0110225	0	0	NA	0.0179224	0	NA	0	0	NA
NCU00666	hypothetical protein	1.84108	10.4356	1.78127	0	7.11902	1.73687	6.79e-37	15.3492	2.55447	1.53e-135	6.49642	1.6389	6.13e-32	6.97546	1.7788	3.34e-36	7.58584	1.78903	1.07e-42
NCU00667	vacuolar membrane ATPase-11	44.7097	90.0873	0.527543	0	37.387	0	9.64e-10	48.8075	0	0.401386	27.8248	-0.345033	7.46e-36	25.5454	-0.428495	4.2e-46	46.1957	0.0327962	0.328471
NCU00668	rho guanyl nucleotide exchange factor 1	31.6045	26.056	-0.607756	2.73626e-08	21.0388	-0.341728	5.07e-76	30.2756	-0.138763	2.86e-05	23.299	-0.163545	2.85e-50	21.867	-0.217986	1.5e-67	24.6009	-0.164932	6.62e-39
NCU00669	oligosaccharyl transferase subunit	81.8252	30.1282	-1.76384	0	80.0471	0.0451814	0.000125311	81.0825	-0.0888567	0.00668649	92.3856	0.291211	0.0129018	100.902	0.454732	6.23e-10	89.2656	0.161734	0.460219
NCU00670	NADH:ubiquinone oxidoreductase 9.5	142.404	248.579	0.352005	0	141.762	0.0643142	0.00383193	169.456	0.0120497	1.67e-06	109.847	-0.0906399	4.37e-33	90.7739	-0.324989	1.13e-74	149.945	0.103709	0.464826
NCU00671	beige/BEACH domain-containing protein	17.5157	12.2655	-0.84252	1.00731e-11	8.31681	-0.819106	9.87e-185	15.1684	-0.282266	1.49e-16	10.1606	-0.503189	1.05e-118	10.4565	-0.426997	7.4e-111	8.99656	-0.7536	6.59e-161
NCU00673	serine protease p2	212.25	1095.66	1.95063	0	345.783	0.825546	0	776.051	1.68251	0	489.26	1.36393	0	410.096	1.1433	0	377.308	0.90853	0
NCU00674	hypothetical protein	1.08521	1.46832	0	5.6063e-13	0.389053	-0.585885	1.39e-07	0.948313	0	0.252113	0.797	0	0.02907	0.646393	0	0.00114111	0.453609	-0.457613	1.91e-06
NCU00675	efr-3	7.39673	4.14766	-1.09057	1.17361e-24	4.83136	-0.267011	7.08e-19	7.97529	0	0.691472	4.80732	-0.242406	2.2e-19	5.78922	0	2.13e-09	5.52148	-0.128005	1.17e-11
NCU00676	F1-ATP synthase assembly protein	21.062	4.9031	-2.34675	5.2018e-233	15.5907	-0.100752	9.93e-13	9.36288	-1.11904	9.29e-49	13.5333	-0.265721	1.11e-21	21.0629	0.0678015	0.136194	13.5315	-0.34393	6.28e-22
NCU00677	phenylacetyl-CoA ligase	3.70345	25.7586	2.17424	0	6.80309	0.741907	3.71e-10	20.2945	2.04388	3.8e-140	12.9331	1.73281	4.52e-61	8.42851	1.13399	9.42e-21	12.383	1.58928	1.18e-54
NCU00678	glutamate decarboxylase	0.915147	9.11277	2.47463	0	1.36882	0.145918	0.0590269	2.6944	0.875502	5.47e-12	1.69987	0.52544	0.000726961	2.05303	0.848907	2.78e-06	1.52623	0.277727	0.00912509
NCU00679	hypothetical protein	0.216296	0.983953	0.591622	1.15768e-27	0.431083	0	0.103851	0.33936	0	0.328744	0.14889	0	0.369955	0.433102	0	0.0973545	0.281367	0	0.644781
NCU00680	2-methylcitrate dehydratase	116.83	59.4753	-1.31609	0	130.478	0.259645	0.0179566	148.578	0.135323	4.45e-29	142.618	0.425186	2.17e-16	191.288	0.886921	3.82e-167	139.437	0.313175	1.11e-10
NCU00681	GTPase activating protein	8.27799	13.8218	0.233749	7.93773e-268	3.77576	-0.771215	1.37e-48	7.78298	-0.0815054	0.015877	4.9391	-0.369567	2.64e-27	6.7047	0	1.69e-08	5.36091	-0.333863	1.33e-21
NCU00682	protein kinase A catalytic subunit-2	34.1986	67.5032	0.520669	0	15.8218	-0.829785	1.9e-122	23.1797	-0.606927	1.03e-42	19.425	-0.509233	1.75e-79	19.5879	-0.461758	1.32e-78	18.1843	-0.68034	4.55e-94
NCU00684	endonuclease/Exonuclease/phosphatase	10.8288	21.2126	0.445832	0	11.3936	0.0457232	0.726662	14.5208	0.0925879	4.66e-06	10.6812	0	0.154904	9.80035	0	0.00254174	12.2728	0.114602	0.302235
NCU00685	casein kinase I isoform delta	117.208	199.691	0.343141	0	164.635	0.601098	6.71e-85	186.027	0.465039	2.88e-202	168.162	0.667686	1.51e-106	147.354	0.510712	2.38e-29	174.586	0.642989	8.26e-132
NCU00687	hypothetical protein	90.401	48.2834	-1.253	0	61.8064	-0.333927	1.39e-157	67.315	-0.525726	1.54e-100	69.3025	-0.136502	1.09e-93	55.571	-0.416042	1.31e-233	67.6296	-0.250074	1.24e-108
NCU00688	hypothetical protein	2.82435	2.78586	-0.086072	0.000195444	1.34024	-0.386609	1.1e-07	1.26608	-0.772488	3.57e-08	1.0801	-0.634695	1.25e-10	1.1221	-0.548486	3.73e-10	1.03178	-0.767168	3e-11
NCU00689	hypothetical protein	7.71949	12.1132	0.118141	1.25632e-148	8.07035	0.027419	0.657257	12.0306	0.30694	1.25e-13	8.96214	0.221625	0.127427	7.44427	0	0.0657578	8.74495	0.105418	0.328686
NCU00690	ribonuclease P complex subunit Pop1	9.91327	5.29225	-1.16002	2.38532e-31	5.41973	-0.511623	1.92e-30	7.36951	-0.400131	9.34e-11	5.29967	-0.511494	1.4e-32	7.51179	0	7.47e-11	6.59251	-0.28752	5.44e-18
NCU00691	hypothetical protein	3.99452	6.61868	0.158725	3.08828e-110	2.20234	-0.405641	1.18e-14	5.60843	0.103723	3.22e-05	2.58345	-0.160032	8.17e-10	2.30684	-0.277097	1.8e-13	3.28603	0	0.00058011
NCU00692	chaperone dnaK	112.416	6.36897	-4.44934	0	94.2214	-0.0332212	1.65e-38	40.575	-1.54206	0	89.9199	-0.0657728	2.42e-52	127.167	0.347079	0.00273104	86.3018	-0.202946	6.34e-68
NCU00693	exosome complex exonuclease RRP40	16.8615	9.55678	-1.05045	5.94657e-17	14.8006	0	0.00113628	9.24703	-0.784858	2.54e-21	10.4496	-0.273116	2.09e-16	12.9248	0	8.76e-08	10.7503	-0.311897	3.07e-15
NCU00694	hypothetical protein	21.597	32.1924	0.103476	0	28.8411	0.468098	4.69e-12	45.743	0.829194	7.53e-134	30.8402	0.602917	1.88e-21	26.8046	0.432072	5.5e-06	28.3331	0.399354	1.48e-10
NCU00695	hypothetical protein	0	0	0	NA	0	0	NA	0	0	NA	0	0	NA	0	0	NA	0	0	NA
NCU00696	SH3 domain-containing protein	21.3402	38.1275	0.369183	0	22.2808	0.111688	0.401733	30.6542	0.266255	5.97e-25	20.6273	0.035276	0.00223198	20.0728	0.0297781	5.08e-05	21.0448	0	0.00929543
NCU00697	hypothetical protein	0.314887	0.312081	-0.401728	0.189797	0.352324	0	0.906483	0.526982	0	0.157249	0.309652	0	0.82333	0.168138	0	0.101997	0.147042	0	0.0597521
NCU00698	hypothetical protein	0.0873872	1.12591	1.35736	1.23459e-34	0.122221	0	0.726914	0.274214	0	0.0795325	0.0859344	0	0.920466	0.291634	0	0.0604736	0.291479	0	0.0603473
NCU00699	hypothetical protein	0.496441	24.0918	4.53112	0	0.701876	0	0.312924	0.835339	0	0.0759844	0.764121	0	0.164264	0.194489	0	0.0068335	0.410369	0	0.399734
NCU00700	hypothetical protein	2.44088	5.6234	0.549451	3.50601e-119	1.25719	-0.349916	2e-08	2.81299	0	0.419984	1.62415	0	9.07e-05	0.89263	-0.725982	1.96e-14	1.88669	0	0.00500709
NCU00701	lysozyme	4.86102	6.85834	0	2.76862e-28	8.41175	0.610312	1.57e-06	6.28276	0	0.0606742	11.8135	1.15788	5.73e-20	6.88165	0.380201	0.00752722	12.052	1.10787	1.19e-20
NCU00704	hypothetical protein	0	0.0556602	0	0.493506	0	0	NA	0	0	NA	0	0	NA	0	0	NA	0	0	NA
NCU00705	hypothetical protein	0	5.74413	3.72328	2.31794e-96	0.0523645	0	NA	2.08862	2.43579	6.3e-11	0.196362	0	NA	0.449814	0	0.00366496	0.149858	0	NA
NCU00706	60S ribosomal protein L44	1119.68	235.705	-2.60967	0	1689.38	0.723831	0	918.451	-0.410428	9.8e-164	962.331	0	6.59e-126	885.448	-0.0795347	1.34e-237	1489.68	0.4981	6.02e-154
NCU00707	hypothetical protein	34.1345	2.10949	-4.24363	0	28.4734	0	1.3e-10	10.309	-1.6987	2e-136	22.4315	-0.274613	1.85e-32	41.7095	0.398686	0.000232596	23.4083	-0.293113	3.2e-28
NCU00708	hypothetical protein	0.127969	0.161707	0	0.321288	0.335587	0	0.260958	0.200779	0	0.662279	0.314605	0	0.293653	0.192181	0	0.710281	0.192078	0	0.709818
NCU00709	glycosylhydrolase family 3-8	0.0958288	0.871396	1.25845	3.34836e-44	16.2843	6.03982	4.55e-215	44.8215	7.19133	0	33.0924	7.10164	0	3.1341	3.7063	1.83e-45	22.1987	6.44505	6.09e-289
NCU00710	acetyl xylan esterase	1.8625	1.17093	-0.646534	0.0320286	88.9989	5.36839	0	177.468	6.05266	0	103.206	5.61803	0	121.003	5.88307	0	110.498	5.63772	0
NCU00711	multidrug resistance protein fnx1	2.52113	4.90712	0.300644	7.24912e-77	13.0433	2.24141	7.3e-99	16.2618	2.25111	4.5e-145	13.2225	2.29816	2.9e-105	9.81598	1.89498	1.23e-59	14.2957	2.33313	2.26e-118
NCU00712	3-hydroxy-3-methylglutaryl-coenzyme A reductase	107.148	20.6856	-2.72085	0	79.4517	-0.226242	6.08e-151	58.2933	-0.981718	0	82.4495	-0.138997	7.62e-125	99.1016	0.0708239	1.22e-29	70.1914	-0.447715	1.25e-257
NCU00713	nicotinic acid-8	8.34139	13.0484	0.0720215	7.27215e-89	7.57662	0	0.0318525	5.65411	-0.434776	9.45e-08	8.34019	0	0.383273	6.60167	0	0.000118737	6.22512	-0.0375419	6.49e-06
NCU00714	heat shock protein STI1	120.354	35.1554	-2.11425	0	87.9789	-0.23105	9.63e-93	62.6659	-1.02696	1.17e-263	88.3123	-0.191661	1.6e-91	76.2055	-0.366181	4.82e-166	80.5952	-0.400535	3.13e-136
NCU00715	betaine aldehyde dehydrogenase	13.0644	7.56838	-1.02949	6.92968e-17	5.92661	-0.745698	8.86e-37	8.10776	-0.630431	2.09e-17	5.59505	-0.794148	2.52e-41	3.45354	-1.40734	2.36e-74	4.52292	-1.15986	7.29e-56
NCU00716	non-anchored cell wall protein-5	0.20333	11.0807	3.9374	0	2.92506	2.49233	9.03e-21	5.16504	3.03042	8.41e-40	3.42772	2.77059	7.66e-26	2.8209	2.51102	2.48e-20	13.1378	4.6727	8.28e-105
NCU00717	DUF1212 domain membrane protein	1.29452	1.26229	-0.159721	1.6608e-05	0.759255	-0.203255	4.79e-07	0.968207	-0.194997	0.00213961	0.533838	-0.635781	1.59e-13	0.578343	-0.494567	4.74e-12	0.947143	0	0.000646375
NCU00718	hypothetical protein	0.135079	0.823334	0	1.5751e-05	0.141692	0	0.987402	0.423867	0	0.311381	0.3985	0	0.343674	0.135238	0	0.960568	0.135166	0	0.960886
NCU00719	hypothetical protein	1.17487	3.59801	0.76981	1.74576e-72	1.07554	0	0.421856	0.603271	-0.338765	0.00152142	0.462136	-0.320413	3.14e-05	0.49189	-0.207689	7.11e-05	0.79088	0	0.0269226
NCU00720	tricarboxylic acid-17	24.5414	51.9078	0.587481	0	16.7716	-0.230703	2.21e-21	18.9895	-0.370886	1.14e-11	14.6689	-0.38535	3.69e-33	10.3513	-0.83217	1e-69	16.6695	-0.285259	2.43e-22
NCU00721	proline-specific permease	9.05627	41.3202	1.66331	0	12.0777	0.391091	5.53e-05	26.486	1.23405	1.88e-116	17.3574	0.964118	1.45e-33	14.5549	0.739119	2.39e-15	17.9752	0.936112	3.5e-37
NCU00722	amidohydrolase	2.7867	4.47423	0.0715537	1.11534e-66	3.14983	0.0367619	0.554875	6.60295	0.832042	6.17e-28	5.12282	0.806192	1.86e-12	3.82627	0.403709	0.00321077	4.54127	0.546521	1.67e-07
NCU00723	Znf1p	2.20259	9.20016	1.37002	3.26325e-280	1.69556	0	0.0156125	5.22083	0.729154	6.24e-15	2.0437	0	0.278454	1.316	-0.0249501	4.96e-05	2.57728	0	0.475514
NCU00724	hypothetical protein	0.160677	0.271713	0	0.000725753	0.0842718	0	0.228852	0.168064	0	0.982763	0.138255	0	0.677338	0.0201083	0	0.0105643	0.160781	0	0.889677
NCU00725	epsin-3	41.7897	47.7752	-0.117899	3.62633e-139	37.3746	0	1.39e-08	44.8917	0	0.604173	42.5167	0.115116	0.119701	44.2581	0.208665	0.651942	43.4616	0.0679755	0.313018
NCU00726	cyclosporin-resistant-1	2067.86	1057.81	-1.33996	0	2133.83	0.182921	5.97e-11	1890.98	-0.26449	2.22e-125	2096.72	0.193021	3.29e-18	2223.75	0.31316	0.781472	1947.42	0.00702624	1.07e-104
NCU00727	hypothetical protein	13.5252	6.44179	-1.29234	5.55013e-34	13.6305	0	0.31248	9.51951	-0.434289	1.65e-09	10.2674	0	1.8e-07	8.0741	-0.279631	3.21e-17	12.3956	0	0.0118713
NCU00728	hypothetical protein	1.89342	2.66907	0	1.40644e-20	1.34773	0	0.00534563	2.68779	0	0.0173435	0.980848	-0.220162	4.07e-06	1.60792	0	0.0920372	1.35332	0	0.00522812
NCU00729	hypothetical protein	348.771	47.8919	-3.20894	0	379.289	0.235485	0.283279	299.222	-0.331324	2.38e-53	358.589	0.189786	0.00383843	224.099	-0.361293	1.38e-276	462.827	0.481246	6.66e-70
NCU00730	hypothetical protein	1.91606	1.93697	-0.0730425	1.01504e-05	1.30295	0	0.000497089	3.41397	0.327464	3.85e-07	0.88363	-0.434211	3.38e-09	1.40236	0	0.00254531	2.07598	0	0.929545
NCU00732	trichothecene C-15 hydroxylase	0.107641	0.232033	0	0.000902334	0.0564555	0	0.394837	0.0844423	0	0.694445	0.0529258	0	0.356744	0	0	NA	0.080783	0	0.638353
NCU00733	hypothetical protein	0.254625	1.05359	0.101447	5.89875e-15	0.133546	0	0.297362	0.62144	0	0.0733422	0.125196	0	0.25902	0.467363	0	0.279658	0.212325	0	0.676981
NCU00734	Ulp1 protease	21.5517	29.5857	0	1.54634e-164	16.2592	-0.0907067	6.21e-14	19.4934	-0.15035	0.000490659	15.7369	-0.104076	3.57e-16	13.7272	-0.258823	3.45e-27	16.6369	-0.104487	9.56e-13
NCU00735	hypothetical protein	5.56812	2.49542	-1.21456	8.51329e-12	13.5573	1.10006	5.54e-17	5.27146	0	0.372361	7.71374	0.289048	0.0184554	8.13823	0.404206	0.00500233	8.94729	0.43398	0.000164516
NCU00736	molybdenum cofactor biosynthetic protein	2.63391	1.51587	-0.809418	0.00084047	2.54403	0	0.46544	2.4004	0	0.307653	2.4619	0	0.35318	2.81978	0	0.983345	2.29638	0	0.154895
NCU00737	presequence translocated-associated motor subunit pam-17	28.1863	19.8658	-0.801754	3.12303e-05	24.3444	0	4.02e-09	19.8483	-0.53083	9.07e-26	21.0143	-0.104238	1.49e-21	25.441	0	1.42e-06	23.2058	-0.042929	6.94e-13
NCU00738	chromodomain protein-2	12.4049	12.7027	-0.226882	1.93483e-27	9.96789	0	7.12e-08	14.6563	0	0.0224845	9.1145	-0.0701593	4.64e-12	11.6541	0	0.00877265	10.3051	0	1.16e-06
NCU00739	hypothetical protein	0	0.0165185	0	NA	0	0	NA	0	0	NA	0	0	NA	0	0	NA	0	0	NA
NCU00740	hypothetical protein	1.95743	2.67433	0	4.59776e-26	0.831382	-0.592198	2.53e-11	4.01947	0.560367	1.31e-12	0.897493	-0.469279	2.93e-10	1.09409	-0.174532	3.48e-07	1.11754	-0.260927	7.48e-07
NCU00741	gliotoxin biosynthesis protein GliK	10.1093	9.31307	-0.384873	1.91456e-12	8.69811	0	1.09e-05	13.3649	0.0953811	6.81e-07	10.8686	0.140588	0.868857	11.9865	0.319842	0.0299036	9.74754	0	0.0270271
NCU00742	glycerol-3-phosphate dehydrogenase	2.47659	2.08635	-0.313971	0.177981	2.29577	0	0.255757	2.4298	0	0.554259	1.88792	0	0.0112735	2.26808	0	0.211514	2.22845	0	0.169627
NCU00743	glycogen debranching enzyme	53.0934	55.935	-0.271757	4.21212e-292	58.7519	0.248993	0.0555715	65.2292	0.0877555	2.59e-21	63.4337	0.396569	5.49e-13	51.0023	0.113864	2.38e-11	60.965	0.259634	1.81e-05
NCU00744	hypothetical protein	46.8526	144.466	1.17323	0	48.7389	0.127813	0.234893	87.9323	0.676037	1.36e-146	49.6508	0.191495	0.790317	50.2229	0.24297	0.949168	60.0736	0.390772	1.6e-13
NCU00745	hypothetical protein	0	0.703016	0.861272	7.76065e-17	0	0	NA	0	0	NA	0.0430582	0	NA	0	0	NA	0.0438145	0	NA
NCU00746	hypothetical protein	0	0.0228222	0	NA	0	0	NA	0	0	NA	0	0	NA	0	0	NA	0	0	NA
NCU00747	hypothetical protein	0.0480071	0.107054	0	0.0838578	0	0	NA	0	0	NA	0	0	NA	0	0	NA	0	0	NA
NCU00748	hypothetical protein	25.5835	47.5659	0.413505	0	2.30889	-2.99877	4.27e-279	3.11379	-2.9205	8.28e-248	1.80969	-3.28834	1.08e-306	2.02308	-3.10671	5.78e-297	2.47335	-2.9593	1.18e-279
NCU00749	conidiation at high carbon dioxide-1	12.2757	31.8356	0.838424	0	5.58307	-0.717999	2.05e-30	5.54349	-1.04137	7.2e-30	5.41217	-0.730643	1.06e-32	4.01358	-1.09604	1.44e-49	5.23527	-0.853033	1.32e-34
NCU00751	hypothetical protein	0.817762	10.8456	2.76631	0	0.363915	0	0.00392341	1.63296	0.128032	0.00239806	0.609217	0	0.173352	0.198479	-0.22538	2.24e-05	0.545527	0	0.081289
NCU00752	hypothetical protein	14.9336	17.5889	0	1.69144e-14	7.83239	-0.327731	3.5e-08	12.18	-0.0598092	0.0253802	10.9266	0	0.00131985	7.11964	-0.387952	6.3e-10	8.53902	-0.265385	5.35e-07
NCU00753	hypothetical protein	29.237	20.8867	-0.766287	0.00278334	29.4698	0.0292053	0.135186	24.0596	-0.289847	1.02e-08	32.1952	0.197179	0.429339	34.0713	0.315191	0.0388792	29.927	0.00981825	0.254866
NCU00754	multidrug resistant protein	0.734204	1.48861	0.132196	5.61841e-26	0.704606	0	0.597782	1.01305	0	0.166692	1.41327	0.540803	0.000710951	0.985307	0.00887322	0.244422	1.57878	0.631051	4.42e-05
NCU00755	hypothetical protein	0.820802	5.13045	1.84637	8.7591e-284	0.603977	0	0.0458942	1.34547	0.0350386	0.00451856	0.758969	0	0.414701	0.79724	0	0.56477	0.931662	0	0.734749
NCU00756	hypothetical protein	0	0.262602	0	0.0164758	0	0	NA	0	0	NA	0	0	NA	0	0	NA	0.117837	0	NA
NCU00757	hypothetical protein	0.0391422	0.733196	1.08708	1.20414e-18	0.410586	0.577041	0.00413914	0.491301	0.559667	0.00112943	0.461898	0.819305	0.0015541	0.313507	0.237814	0.0168258	0.235005	0	0.0565532
NCU00758	formate/nitrite transporter	1.11752	4.07556	1.09765	3.39295e-142	0.979335	0	0.224545	3.74343	1.1592	3.16e-22	2.19789	0.708901	4.8e-06	2.52093	0.950798	1.07e-08	1.82599	0.345032	0.00277024
NCU00759	hypothetical protein	6.39844	14.177	0.613437	0	4.72084	-0.06138	8.93e-09	6.94224	0	0.661977	5.43152	0	0.000217356	5.05197	0	1.17e-06	5.76573	0	0.00442051
NCU00760	hypothetical protein	0	0	0	NA	0	0	NA	0	0	NA	0	0	NA	0	0	NA	0	0	NA
NCU00761	triacylglycerol lipase	0.28231	1.3546	1.25594	1.27954e-83	0.367612	0	0.43577	0.926598	0.854016	9.41e-09	0.296763	0	0.954286	0.380107	0	0.353131	0.399387	0	0.250034
NCU00762	glycosylhydrolase family 5-1	0.164842	1.00781	0.828276	1.89644e-34	408.895	10.0616	0	1333.52	11.4539	0	667.899	10.8049	0	796.363	11.0938	0	727.444	10.8491	0
NCU00763	hypothetical protein	0	0.0884383	0	5.58548e-09	0.590585	3.17487	9.61e-14	2.85563	5.17348	8.64e-50	1.03419	4.04076	1.52e-22	1.04228	4.08682	1.91e-22	1.08425	4.03074	3.36e-23
NCU00764	hypothetical protein	0	0.0223857	0	NA	0	0	NA	0	0	NA	0.0740382	0	NA	0.0753787	0	NA	0	0	NA
NCU00765	amino acid permease-2	0.0437862	0.816931	1.62528	1.63647e-35	0.252615	0.19379	0.00997926	0.320594	0.283359	0.00164603	0.215291	0	0.0222682	0.219189	0.0324401	0.0212872	0.175258	0	0.0624593
NCU00766	hypothetical protein	2.67982	44.7888	3.26544	0	18.9531	2.54244	2.9e-68	38.6052	3.27061	1.03e-183	19.7645	2.64108	1.65e-75	18.293	2.56189	4.05e-66	26.2873	2.97988	3.7e-112
NCU00768	mRNA binding post-transcriptional regulator	110.254	24.8237	-2.48481	0	110.577	0.100625	0.000221231	71.0427	-0.720925	2.59e-131	113.285	0.172057	0.0345148	160.079	0.710218	1.06e-75	105.662	0	6.1e-10
NCU00770	hypothetical protein	15.4754	19.0539	-0.0137603	5.73848e-216	7.38588	-0.783443	1.72e-110	10.3725	-0.6202	1.08e-42	9.37384	-0.416215	1.12e-63	10.904	-0.167469	2.1e-38	7.40279	-0.826028	1.34e-112
NCU00771	UBX domain-containing protein 7	22.2977	13.2039	-1.04931	1.56412e-32	18.7477	0	1.37e-10	19.2353	-0.242468	6.59e-08	22.3368	0.0752911	0.0778525	21.7055	0.0675949	0.00669469	19.1062	0	1.78e-09
NCU00772	serine/threonine protein kinase-6	16.1034	11.3322	-0.792921	0.000154524	11.309	-0.205261	1.85e-22	18.8598	0	0.00743817	12.583	-0.0231416	7.16e-14	11.1052	-0.162481	1e-24	12.804	-0.0769907	6.39e-13
NCU00773	hypothetical protein	0.582581	3.20019	1.33101	2.0048e-71	0.70277	0	0.700557	1.12733	0	0.0258143	0.572896	0	0.796559	0.466615	0	0.380667	0.816141	0	0.358006
NCU00774	hypothetical protein	5.09979	57.974	2.9161	0	17.8703	1.73726	7.31e-79	27.9855	2.08086	1.99e-188	17.389	1.73403	1.71e-77	6.17876	0.231975	0.136392	17.9348	1.7	2.2e-81
NCU00775	tricarboxylic acid-6	247.465	135.185	-1.23032	0	206.975	-0.0593035	5.41e-93	146.299	-0.868904	0	186.989	-0.170204	7.61e-174	289.828	0.418572	3.57e-15	205.315	-0.11515	7.72e-101
NCU00776	tyrosinase	0.0610549	0.0484087	-0.723656	0.943454	0.0853921	0	0.726914	0.0638618	0	0.989444	0.18012	0	0.100978	0.285259	0.232477	0.00809831	0.122189	0	0.363435
NCU00777	methyltransferase	4.86076	1.02881	-2.41337	1.48215e-122	6.56787	0.371894	0.00040855	3.22535	-0.483242	2.3e-09	4.8031	0	0.26985	4.52478	0	0.0439767	5.25255	0	0.91207
NCU00778	sed5 vesicle protein	11.5755	4.96796	-1.46515	4.75117e-64	9.11491	0	3.54e-08	9.28691	-0.285948	7.47e-07	9.53754	0	2.16e-06	8.14711	-0.0863826	1.26e-13	9.94176	0	4.18e-05
NCU00779	hypothetical protein	0	0.00418304	0	NA	0	0	NA	0	0	NA	0	0	NA	0	0	NA	0	0	NA
NCU00780	D-lactate dehydrogenase	0.314002	3.6708	2.0804	1.05435e-108	0.568922	0	0.158708	1.52276	0.901317	1.59e-07	0.673707	0	0.046347	0.400111	0	0.669569	1.14257	0.717025	7.57e-05
NCU00781	hypothetical protein	0	0	0	NA	0	0	NA	0	0	NA	0.140162	0	NA	0	0	NA	0	0	NA
NCU00782	pantothenate transporter liz1	0.206671	26.3103	5.28761	0	2.72191	2.49151	1.32e-23	11.4091	4.299	3.07e-113	6.88741	3.91009	1.66e-69	2.04615	2.13153	6.3e-17	4.91735	3.33391	8.65e-48
NCU00783	hypothetical protein	0.430564	1.57889	0	6.63789e-07	0.451644	0	0.978181	2.10167	0	0.00589555	1.12908	0	0.159094	2.01167	0.232477	0.00809831	2.15421	0.235356	0.0047811
NCU00784	hypothetical protein	11.3635	15.4583	0	1.96691e-125	6.80732	-0.390487	2.39e-25	11.6184	0	0.492873	10.3405	0	0.00134453	10.5816	0	0.00406565	8.15092	-0.187073	2.83e-14
NCU00786	G-protein coupled receptor-1	0.157915	1.06817	0.976333	1.3958e-39	0.248469	0	0.396414	0.185821	0	0.825593	0.213523	0	0.607663	0.177863	0	0.921408	0.256777	0	0.347196
NCU00787	hypothetical protein	0.128128	5.60392	3.43843	1.0427e-208	0.806408	1.00375	1.19e-05	3.80613	3.07578	4.21e-34	2.49476	2.79734	3.31e-22	0.897955	1.25487	1.39e-06	1.41032	1.84955	1.99e-11
NCU00788	hypothetical protein	0.223215	3.43161	2.7625	5.0538e-231	0.771296	1.03369	4.33e-06	2.00516	2.17426	1.28e-26	0.77472	1.08319	2.41e-06	0.578414	0.656837	0.00111737	0.906576	1.24562	3.55e-08
NCU00789	DUF221 domain-containing protein	32.7937	52.4825	0.225348	0	24.9661	-0.14106	3.12e-34	38.0408	0	0.000246083	28.1903	0	7.98e-16	30.8549	0.0513915	5.37e-07	29.1492	0	2.06e-12
NCU00790	high affinity potassium transporter-1	18.8178	17.1436	-0.429791	6.13718e-18	1.93983	-2.83387	1.23e-283	5.07103	-1.85738	2.36e-157	2.02743	-2.74858	3.91e-287	1.83896	-2.83978	5.17e-296	1.97552	-2.85964	1.34e-288
NCU00792	branched-chain-amino-acid aminotransferase	110.721	7.67948	-4.15496	0	69.0829	-0.445758	1.97e-126	39.8646	-1.53656	0	66.5093	-0.465988	8.11e-144	92.2668	0	4.49e-34	55.8131	-0.793032	2.07e-224
NCU00793	trehalose phosphate synthase	56.4239	103.425	0.436259	0	36.1374	-0.408521	9.14e-116	41.5342	-0.524419	3.56e-62	46.5671	-0.0142959	6.03e-35	37.1178	-0.301344	1.49e-108	40.8112	-0.280619	3.1e-74
NCU00794	ribosome biogenesis protein Rsa4	13.7494	2.48041	-2.69933	1.13456e-274	16.7453	0.280192	0.00833337	7.12794	-0.898306	5.23e-33	14.0779	0.0607498	0.405642	17.6324	0.428494	0.000154499	14.995	0.0746769	0.732058
NCU00795	membrane bound cation transporter	0.495665	1.79092	0.76963	4.89095e-42	0.384298	0	0.307387	0.901657	0	0.0345999	0.339078	0	0.168548	0.582554	0	0.749459	0.495986	0	0.814055
NCU00796	hydantoinase	2.63231	5.99982	0.573895	8.8269e-161	2.03519	0	0.0010853	2.68213	0	0.692139	2.80055	0	0.975671	1.94249	0	0.000181711	1.91875	-0.00384576	0.000121216
NCU00797	hypothetical protein	0.0418998	0.112122	0	0.00273442	0.0439512	0	0.982184	0.0438261	0	0.991381	0.103008	0	0.293653	0.0629238	0	0.710281	0.104817	0	0.286736
NCU00798	hypothetical protein	0.182548	0.189968	-0.331338	0.280324	0.136776	0	0.537154	0.218218	0	0.812345	0.282093	0	0.43753	0.182764	0	0.895927	0.260952	0	0.556616
NCU00799	homocysteine S-methyltransferase	3.12536	1.02218	-1.77264	4.91211e-52	3.63223	0.113725	0.301947	1.82652	-0.616149	1.25e-10	3.10267	0	0.364793	2.82111	0	0.0338072	2.80968	0	0.0310283
NCU00800	hypothetical protein	0.371797	0.0961265	-2.01723	8.08256e-07	0.508696	0	0.377761	0.625606	0	0.0759844	0.381513	0	0.893806	0.291315	0	0.314851	0.533793	0	0.278862
NCU00801	cellodextrin transport-1	6.64057	46.8442	2.27721	0	316.157	5.57815	0	610.031	6.21371	0	416.412	6.01118	0	345.527	5.77678	0	399.316	5.87166	0
NCU00802	hypothetical protein	3.69282	15.3527	1.38584	0	8.81583	1.08009	5.9e-17	11.8808	1.21089	4.07e-36	8.51508	1.06673	4.51e-16	11.168	1.50465	2.96e-31	8.58818	0.999643	3.96e-16
NCU00803	MFS transporter	2.55675	11.8578	1.53078	0	3.47432	0.212046	0.0403518	3.50495	0	0.0239873	2.32377	0	0.201534	2.90883	0.014084	0.626897	2.65531	0	0.791965
NCU00804	hypothetical protein	0	1.46702	0	1.64061e-08	0.585917	0	NA	1.1685	0	0.0213109	0.183095	0	NA	0	0	NA	0.372621	0	NA
NCU00805	bZIP transcription factor	47.1524	70.3854	0.129041	0	47.3494	0.0814594	0.00697106	52.9399	0	0.0115181	43.9687	0.00956548	3.87e-08	37.0486	-0.0336342	5.27e-34	47.2932	0.0369076	0.00555056
NCU00806	hypothetical protein	0.0576487	0.119984	0	0.111998	0.362827	0	0.0501999	0.361795	0	0.0487276	0.113381	0	0.606865	0.230867	0	0.187906	0	0	NA
NCU00807	hypothetical protein	0	0.249792	0	0.0164758	0.117501	0	NA	0.117167	0	NA	0.110154	0	NA	0.112149	0	NA	0	0	NA
NCU00808	C6 zinc finger domain-containing protein	1.81835	8.80525	1.51549	3.43721e-236	3.58214	0.679513	5.19e-06	10.8086	2.01772	2.46e-65	6.41106	1.59515	5.84e-26	3.9296	0.894083	5.61e-08	5.8136	1.36936	8.46e-21
NCU00809	MFS monosaccharide transporter	4.84944	6.04811	0	7.07096e-32	15.4484	1.60578	6.98e-69	53.3111	3.10025	0	38.6947	2.98399	0	17.6448	1.8725	4.46e-94	44.3571	3.10334	0
NCU00810	glycosylhydrolase family 2-3	9.72055	22.9919	0.737725	0	39.197	2.04329	0	93.9121	2.99827	0	87.0165	3.23683	0	35.2622	1.96013	8.03e-276	76.5825	2.97268	0
NCU00811	hypothetical protein	747.758	21.568	-5.46195	0	724.199	0.0865821	8.71e-44	422.943	-0.949177	0	551.61	-0.220066	0	601.087	-0.0615586	0	597.938	-0.18315	0
NCU00812	exosome complex exonuclease RRP41	13.5211	14.1878	-0.192817	8.07024e-33	18.6824	0.467393	5.07e-08	17.4901	0.0565503	1.94e-05	19.5573	0.572209	1.63e-11	15.4829	0.261558	0.180775	19.0961	0.457494	1.66e-09
NCU00813	disulfide isomerase	16.6314	26.0526	0.1387	1.85275e-209	32.6363	0.98776	4.24e-48	56.8691	1.48657	1.7e-232	51.909	1.70312	3.75e-192	43.0656	1.46518	1.98e-117	38.9946	1.20591	1.05e-88
NCU00814	hypothetical protein	19.4677	22.5621	-0.0827967	7.68133e-105	16.8066	0	2.08e-08	23.7034	0.00866846	7.11e-05	21.0077	0.181484	0.751666	21.2951	0.236046	0.605333	17.9155	0	4.83e-05
NCU00817	hypothetical protein	0	0.0060244	0	NA	0	0	NA	0	0	NA	0	0	NA	0	0	NA	0.0202749	0	NA
NCU00818	hypothetical protein	0.975658	5.45034	1.62949	3.09173e-187	0.92502	0	0.539436	1.58965	0	0.0137703	0.867185	0	0.363796	0.544759	0	0.00395158	1.23914	0	0.360012
NCU00819	hypothetical protein	0.146575	1.01325	0.168758	2.31766e-11	0.845632	0.19379	0.00997926	1.91642	1.22076	2.26e-06	0.936899	0.419133	0.00423895	0.807113	0.196788	0.0122665	0.660014	0	0.0365914
NCU00821	sugar transporter	37.3511	189.936	1.886	0	80.9254	1.18702	1.29e-176	182.152	2.05225	0	150.382	2.12346	0	76.6932	1.17968	4.45e-150	164.071	2.1707	0
NCU00822	hypothetical protein	0	0.648776	1.70941	8.47005e-29	0	0	NA	0.0473025	0	NA	0.0222358	0	NA	0.0679151	0	NA	0.0678789	0	NA
NCU00823	regulatory particle, non-ATPase-like-11	105.301	48.4153	-1.45168	1.14327e-302	82.2425	-0.121815	1.16e-43	83.1796	-0.419273	2.15e-37	82.2545	-0.0878193	1.42e-43	77.1845	-0.142756	6.43e-62	75.1648	-0.294474	2.65e-69
NCU00824	histone deacetylase-3	9.5018	4.78771	-1.23444	3.63952e-36	4.10406	-0.821857	3.95e-43	6.19425	-0.570906	4.7e-16	4.58031	-0.641653	3.28e-36	6.27539	-0.171808	1.26e-16	4.71402	-0.679927	2.24e-34
NCU00825	hypothetical protein	0.558569	17.4734	4.00627	0	3.26693	2.08231	3.41e-26	5.75397	2.6077	2.58e-60	3.06267	2.02434	1.58e-24	0.779531	0	0.246953	2.67609	1.74246	2.34e-19
NCU00826	hypothetical protein	0.395306	0.965992	0.0611174	1.56786e-14	0.336911	0	0.53686	0.387637	0	0.833912	0.461621	0	0.789542	0.0494715	-0.365672	0.000299365	0.346116	0	0.578811
NCU00827	hypothetical protein	10.6262	8.31735	-0.589928	0.5508	9.4006	0	0.00164844	13.3912	0	0.00172191	9.38838	0	0.00174509	10.2725	0	0.0761661	10.7795	0	0.340986
NCU00828	peroxisomal membrane protein	13.3105	22.3644	0.191168	4.87122e-132	16.0548	0.206041	0.0758369	23.8344	0.480461	1.3e-18	15.4802	0.19009	0.188406	13.1389	0	0.220894	21.8034	0.619933	2.52e-12
NCU00829	ferric reductase	3.10957	5.37278	0.146932	3.18332e-64	3.33122	0	0.99007	5.12101	0.251591	1.49e-06	4.48922	0.405849	0.00124076	3.94123	0.242822	0.0878257	5.36252	0.593171	1.31e-07
NCU00830	ctr copper transporter	4.70776	2.747	-0.899118	7.15073e-06	4.71603	0	0.499078	6.47532	0	0.00485111	5.5091	0.0980035	0.33398	3.65282	0	0.00230109	5.67652	0.0631575	0.219551
NCU00831	serine carboxypeptidase	22.5626	108.147	1.78706	0	115.665	2.4234	0	143.73	2.42488	0	120.578	2.51938	0	135.252	2.72081	0	146.405	2.72158	0
NCU00832	hypothetical protein	1.34191	12.7799	2.49188	0	2.46766	0.571557	7.9e-05	4.62669	1.20759	3.83e-24	3.50265	1.14259	3.58e-13	0.729799	-0.0276609	0.000201466	3.39839	1.01704	5.24e-12
NCU00833	hypothetical protein	9.93845	7.30431	-0.744774	0.0270911	5.60151	-0.533871	1.87e-59	8.37239	-0.283038	2.11e-10	6.47434	-0.298334	1.94e-39	6.67724	-0.219225	5.37e-36	6.19414	-0.438737	5.5e-46
NCU00834	hypothetical protein	1.84647	4.8749	0.637829	9.86155e-81	2.17023	0	0.544516	4.35137	0.640995	2.52e-10	3.85031	0.808826	1.87e-07	1.78183	0	0.495644	2.67132	0.169349	0.0344298
NCU00835	hypothetical protein	3.79378	28.2401	2.27512	0	10.0815	1.29513	9.11e-32	20.2756	2.01028	1.55e-137	13.5549	1.7696	1.33e-65	4.90156	0.289373	0.0431417	10.9006	1.36872	1.72e-39
NCU00836	glycosylhydrolase family 61-7	0.549494	1.54757	0.317773	2.62386e-21	509.311	9.24822	0	935.767	9.81255	0	702.406	9.74731	0	341.852	8.74311	0	375.18	8.76333	0
NCU00837	6-phosphogluconate dehydrogenase	3.02256	8.76798	0.832765	8.70561e-137	4.22739	0.232221	0.0291857	5.59346	0.345469	7.91e-07	3.86146	0.134419	0.140967	3.12958	0	0.779529	3.90343	0.0704397	0.129798
NCU00838	3-dehydroshikimate dehydratase	2.05619	30.4778	3.14592	0	3.79902	0.597491	3.25e-05	7.16094	1.23953	1.25e-26	4.13593	0.766954	4.84e-07	2.08201	0	0.696594	4.51252	0.818685	7.4e-09
NCU00839	hypothetical protein	0.0401692	0.28067	0	1.91355e-06	0.168544	0	0.172565	0.084032	0	0.566113	0.197507	0	0.106034	0	0	NA	0.0803904	0	0.599779
NCU00840	hypothetical protein	0	0.0844658	0	3.38136e-05	0	0	NA	0	0	NA	0.01746	0	NA	0	0	NA	0	0	NA
NCU00841	hypothetical protein	0	0.0182476	0	NA	0	0	NA	0	0	NA	0	0	NA	0	0	NA	0	0	NA
NCU00842	hypothetical protein	0.106807	0.984452	0.0429389	9.25718e-09	0	0	NA	0.223434	0	0.566113	0	0	NA	0	0	NA	0.213751	0	0.599779
NCU00843	adenine-9	86.3262	19.602	-2.45502	0	38.293	-0.91188	3.3e-197	20.2016	-2.11975	0	30.1915	-1.21303	9.17e-288	33.1063	-1.04791	1.19e-254	32.4543	-1.18991	1.98e-261
NCU00844	hypothetical protein	0.0356329	0.288704	0.403382	8.8268e-14	0.0373775	0	0.982184	0.149084	0	0.0517444	0.070081	0	0.466805	0.0356749	0	0.944257	0.0534839	0	0.709818
NCU00845	hypothetical protein	0	0.161514	0	4.24524e-07	0.0777022	0	NA	0.154962	0	0.0213109	0.0728441	0	NA	0.0988839	0	NA	0.0494156	0	NA
NCU00846	hypothetical protein	4.1619	1.3339	-1.77946	2.59651e-45	2.57292	-0.197656	3.08e-08	3.3601	-0.151758	0.00373821	3.36131	0	0.00236506	2.80428	-0.0164218	1.29e-06	2.78695	-0.13887	1.03e-06
NCU00847	hypothetical protein	21.0592	26.2896	0	2.38687e-75	16.3316	-0.0183108	1.02e-08	15.8597	-0.372651	2.67e-09	15.1391	-0.0919063	3.57e-12	14.1917	-0.145402	9.38e-16	15.9282	-0.0993777	5.58e-10
NCU00848	integral membrane protein TmpA	7.5862	1.53359	-2.48144	5.8094e-133	1.20852	-2.05134	6.21e-68	1.2607	-2.31218	1.75e-65	0.453183	-3.2111	2.17e-97	3.77983	-0.496837	3.88e-21	1.15285	-2.16315	2.87e-71
NCU00849	hypothetical protein	0.330086	1.12865	0.031331	6.29687e-16	0.115416	0	0.0707852	0.0767249	0	0.0273559	0.144266	0	0.122018	0.0367195	0	0.00547796	0.1101	0	0.059683
NCU00850	hypothetical protein	0.0501628	0.0149148	0	0.353201	0	0	NA	0	0	NA	0	0	NA	0	0	NA	0	0	NA
NCU00851	hypothetical protein	0.248253	0.0369062	-0.120897	0.0559763	0	0	NA	0	0	NA	0	0	NA	0	0	NA	0	0	NA
NCU00852	endo-arabinase	0	0.0186775	0	NA	0	0	NA	0	0	NA	0	0	NA	0	0	NA	0	0	NA
NCU00853	hypothetical protein	2.17294	6.25974	0.779143	3.06739e-104	1.97542	0	0.284268	3.53553	0.0948213	0.00124153	1.18712	-0.0919787	0.000105445	1.90961	0	0.193357	1.93275	0	0.222778
NCU00854	hypothetical protein	2.08248	4.07626	0.157451	7.98524e-33	1.55559	0	0.0561957	3.06932	0	0.0376324	1.2101	0	0.00220284	1.83222	0	0.267955	1.89439	0	0.355577
NCU00855	hypothetical protein	2.62924	7.4993	0.607868	8.45001e-50	15.0085	2.122	2.42e-32	33.0014	2.97035	3.74e-101	17.3772	2.3772	2.99e-42	3.12208	0	0.625865	11.6251	1.69937	1.64e-21
NCU00856	hypothetical protein	11.4656	8.73482	-0.618965	0.83941	9.35949	0	3.92e-05	11.9461	0	0.813861	9.95884	0	0.00138898	7.95052	-0.0693876	1.6e-10	9.46412	0	6.3e-05
NCU00857	hypothetical protein	3.94866	8.94805	0.558391	3.47274e-149	2.22299	-0.288478	8.37e-09	5.7027	0.0764163	0.000417274	2.10182	-0.3352	4.69e-10	2.50256	-0.0663432	9.08e-07	2.4831	-0.190854	6.91e-07
NCU00859	hypothetical protein	2.19969	27.7248	2.94871	0	13.215	2.40052	5.7e-87	11.023	1.82025	2.41e-65	10.6976	2.12667	3.2e-63	3.58372	0.526966	0.000475832	8.96453	1.7863	5.9e-45
NCU00860	ZIP family zinc transporter	10.1706	8.76666	-0.442496	0.000747489	10.2542	0	0.325028	12.8278	0	0.0030202	9.92385	0	0.152543	12.0214	0.26812	0.107811	9.40649	0	0.0197701
NCU00861	hypothetical protein	0.140021	0.29975	0	0.000233336	0.235002	0	0.425966	0.263625	0	0.290644	0.137693	0	0.897435	0.0560744	0	0.21481	0.196156	0	0.645814
NCU00862	hypothetical protein	0.550885	1.52433	0.474432	2.62531e-34	0.503294	0	0.541608	0.669149	0	0.570723	0.576677	0	0.939503	0.284663	0	0.0146434	0.444549	0	0.288438
NCU00863	transcriptional regulator	1.63331	14.5518	2.45301	0	1.27744	0	0.0266812	2.8773	0.265745	1.13e-05	1.32437	0	0.0482772	1.49179	0	0.232666	1.51967	0	0.291987
NCU00864	TIM-barrel enzyme family protein	12.9583	130.519	2.77762	0	11.4761	0	0.00846541	20.4795	0.291244	1.68e-10	11.6577	0	0.0167879	11.0165	0	0.00131305	13.2506	0	0.491867
NCU00865	oxalate decarboxylase oxdC	5.13884	27.7738	1.84195	0	25.546	2.24986	1.12e-155	43.3318	2.70695	0	28.2881	2.43517	2.33e-193	25.2026	2.30124	2.18e-155	27.1454	2.2957	2.05e-177
NCU00866	DUF1275 domain-containing protein	0	0.11735	0	2.34503e-05	0.0250913	0	NA	0.0500399	0	NA	0.0235226	0	NA	0.0239484	0	NA	0.0239357	0	NA
NCU00867	hypothetical protein	41.7182	19.9764	-1.37883	3.19582e-168	47.0924	0.244611	0.0507301	50.5587	0.035107	1.04e-07	46.5886	0.26539	0.076191	23.9453	-0.468649	3e-93	67.6438	0.730728	8.4e-69
NCU00868	hypothetical protein	5.2029	17.6791	1.14424	0	10.0309	0.821689	1.29e-12	11.3377	0.69092	1.73e-19	11.7725	1.09824	6.16e-22	10.2251	0.922871	1.01e-13	14.1726	1.29356	1.46e-35
NCU00869	hypothetical protein	2.25482	7.71547	1.13105	2.18655e-283	7.86633	1.67485	4.95e-51	13.5149	2.15666	1.72e-141	9.40499	1.97514	3.8e-76	5.25054	1.14771	1.84e-19	7.4153	1.54546	5.39e-46
NCU00870	hypothetical protein	7.38489	15.7124	0.531266	6.38671e-244	114.822	3.94721	0	362.454	5.29587	0	168.718	4.53957	0	199.149	4.81437	0	162.36	4.40499	0
NCU00871	hypothetical protein	0.0441604	0.420163	0.0900394	4.53159e-09	1.15806	2.03816	4.32e-07	2.54049	2.91244	1.4e-14	0.955378	1.7825	4.01e-06	1.63586	2.63883	6.52e-10	1.06054	1.86337	1.13e-06
NCU00872	hypothetical protein	0.35228	5.76083	2.3198	2.80288e-132	2.09399	1.2617	2.09e-08	5.40431	2.4081	1.2e-28	3.11781	1.92612	7.43e-15	1.0189	0.157421	0.00611647	2.66339	1.60184	6.39e-12
NCU00873	hypothetical protein	0.933795	36.9387	4.35342	0	10.8323	3.10442	1.13e-71	32.2607	4.38296	2.85e-260	19.3647	3.99022	1.27e-151	3.87707	1.65039	1.72e-15	12.5594	3.2787	9.74e-89
NCU00874	hypothetical protein	0.905186	6.20562	2.07281	0	2.35275	1.16374	6.99e-17	5.87352	2.20471	9.48e-103	3.69446	1.87278	5.1e-47	1.50775	0.566018	0.000176742	2.59708	1.27003	6.1e-22
NCU00875	hypothetical protein	0.334169	4.5437	2.44877	1.64403e-153	0.889807	0.430598	0.00343266	2.23163	1.57224	8.05e-14	1.23862	1.01158	9.6e-06	0.437506	0	0.588521	0.720214	0.0452052	0.0310652
NCU00876	ferric reductase transmembrane component	0.830071	3.4779	1.19864	1.54426e-112	2.75429	1.34401	9.01e-14	3.24258	1.27654	2.42e-19	5.09753	2.30214	1e-42	2.57795	1.31747	2.96e-12	2.98341	1.42372	1.68e-16
NCU00877	hypothetical protein	3.74488	18.2468	1.51989	1.00032e-232	4.71388	0	0.289555	8.71544	0.613948	1.1e-09	2.76197	0	0.0297253	2.20271	0	0.000858773	4.68413	0	0.303532
NCU00878	hypothetical protein	0.311662	4.40161	2.04924	1.52833e-99	5.72111	2.93009	3.37e-31	2.32268	1.24063	1.76e-10	4.13749	2.48211	4.07e-22	1.32613	0.733413	7.64e-05	14.8915	4.30029	1.08e-88
NCU00879	WD domain-containing protein	37.5958	39.9429	-0.229441	1.09794e-105	31.8794	0	3.98e-15	39.4667	0	0.799898	34.4257	0	1.2e-07	32.4729	0	1.45e-13	32.2285	-0.00941292	3e-14
NCU00880	phospholipase A-2-activating protein	31.468	34.9406	-0.166084	4.37872e-139	26.0916	-0.0116353	1.04e-17	33.2583	0	0.988178	31.9387	0.119753	0.0758729	26.054	0	2.15e-18	27.7214	0	1.72e-11
NCU00881	hyphal anastamosis-7	110.304	68.1937	-1.03236	6.91831e-80	120.835	0.226016	0.262194	125.586	0	6.85e-05	110.523	0.13212	0.000894216	84.9952	-0.0799671	3.07e-60	123.366	0.213163	0.0230809
NCU00882	hypothetical protein	3.87095	1.38955	-1.58737	6.05438e-29	3.16914	0	0.0101409	2.70586	-0.303396	0.000151749	2.43251	-0.103451	1.64e-06	2.40093	-0.0837271	8.22e-07	2.85313	0	0.000433338
NCU00883	hypothetical protein	23.0659	3.89542	-2.71706	4.61311e-137	34.1314	0.496618	1.58e-06	28.823	0	0.016771	21.2913	0	0.0509074	19.5214	0	0.00177893	31.1438	0.318519	0.000675143
NCU00884	NAD dependent epimerase/dehydratase	27.3438	156.251	2.03131	0	29.6624	0.14379	0.773201	36.6172	0.140581	1.79e-10	22.5469	0	3.88e-10	23.1889	0	9.2e-09	25.9594	0	0.00225064
NCU00885	hypothetical protein	0.0275561	0.172057	0	1.11018e-05	0.144526	0	0.0933053	0.144115	0	0.0909584	0.054196	0	0.606865	0	0	NA	0.0275739	0	0.960886
NCU00886	hypothetical protein	8.49605	2.69279	-1.82579	2.38054e-59	17.4843	0.975954	7.53e-24	22.6206	1.04297	2.17e-52	15.8031	0.863863	1.65e-17	13.4451	0.6582	1.33e-08	20.643	1.17922	1.47e-40
NCU00887	hypothetical protein	2.70441	0.163797	-3.74966	4.41502e-51	1.47094	-0.0886233	0.000244913	1.43184	-0.436144	0.000204915	1.64164	0	0.00146097	0.96939	-0.536678	6.58e-08	1.26956	-0.324186	1.34e-05
NCU00889	RAB family GTPase	11.7431	10.8301	-0.357991	4.28085e-09	9.01419	-0.0142273	7.52e-08	14.3573	0	0.00867897	9.38743	0	1.89e-06	6.38457	-0.421757	3.17e-24	11.167	0	0.0389759
NCU00890	glycosylhydrolase family 2-1	0.948157	2.0408	0.304978	4.37051e-43	9.72957	3.09791	1.06e-121	36.091	4.69069	0	27.5529	4.64862	0	39.5119	5.2058	0	38.2533	5.04489	0
NCU00891	xylitol dehydrogenase	4.46826	9.88984	0.585573	2.78289e-259	126.503	4.81146	0	190.009	5.08589	0	143.627	5.03033	0	93.8331	4.44983	0	192.614	5.37536	0
NCU00892	methionine-6	20.8849	3.36383	-2.91547	0	11.3169	-0.593685	3.97e-70	13.4224	-0.668125	2.09e-41	8.78616	-0.914949	2.75e-117	12.4227	-0.394725	1.2e-56	13.4331	-0.398994	1.49e-44
NCU00893	folC	1.91895	0.293836	-2.62552	9.12471e-41	0.785031	-0.505674	7.18e-08	0.70251	-0.955198	8e-09	0.641596	-0.730626	3.66e-10	1.03745	-0.0968996	3.18e-05	0.595259	-0.895424	5.86e-11
NCU00894	hypothetical protein	158.874	33.0905	-2.60727	0	112.734	-0.283446	4.15e-148	73.5229	-1.20568	0	110.407	-0.279051	7.77e-163	160.691	0.195759	3.46e-05	116.086	-0.286155	5.25e-133
NCU00895	RAB GTPase Ypt5	64.6029	117.985	0.415058	0	71.381	0.213955	0.25541	82.4871	0.112078	5.96e-14	73.0317	0.283926	0.0231041	65.1076	0.15051	0.0163173	76.9741	0.281504	3.13e-05
NCU00896		35.5663	26.3709	-0.747586	0.0326575	31.9571	0	1.09e-09	33.4943	-0.146215	5.48e-05	29.6174	0	1.81e-17	36.0535	0.15386	0.0391223	33.4753	0	4.2e-06
NCU00897	Sin3 complex subunit	6.5283	11.7389	0.310076	2.06905e-208	4.56528	-0.133629	1.2e-10	5.24129	-0.256842	1.76e-05	4.08321	-0.256273	1.91e-15	4.21602	-0.175979	3.17e-14	4.55511	-0.183584	5.92e-11
NCU00898	hypothetical protein	10.356	18.0257	0.265663	5.65608e-197	8.35473	0	5.97e-06	13.2581	0.0120608	0.000638846	9.40591	0	0.0073862	8.47819	0	1.2e-05	9.30125	0	0.00337599
NCU00899	hypothetical protein	19.4474	41.1771	0.602525	0	26.1356	0.466437	1.04e-10	45.4494	0.962826	2.15e-150	26.0831	0.500296	2.66e-11	23.5496	0.384851	0.000674472	28.8346	0.567993	6.08e-22
NCU00900	hypothetical protein	24.4776	29.9445	-0.00831162	3.89731e-147	17.6167	-0.184647	2.01e-24	23.7197	-0.0795264	0.0162825	16.7289	-0.224565	3.2e-30	16.0217	-0.24939	7.45e-36	18.0168	-0.198685	1.21e-22
NCU00901	ultraviolet-sensitive-6	14.7609	10.1652	-0.834337	1.68404e-07	5.79909	-1.03013	1.43e-109	10.5147	-0.513738	3.15e-24	6.74127	-0.789374	1.58e-87	7.88729	-0.534478	5.73e-64	6.68449	-0.879232	3.67e-89
NCU00902	white collar-2	21.1646	40.9379	0.479254	0	13.7225	-0.336922	3.19e-39	22.0605	0	0.675142	16.899	-0.0113053	6.58e-16	13.8845	-0.252025	1.02e-38	14.885	-0.268322	7.97e-30
NCU00903	hypothetical protein	112.995	231.51	0.591287	0	131.428	0.30257	0.00019271	134.109	0.0186016	8.78e-08	100.016	0	3.27e-16	64.8014	-0.486799	2.41e-132	109.809	0	1.13e-05
NCU00904	D-lactate dehydrogenase	31.5934	23.0501	-0.755044	0.010057	27.0939	0	3.8e-10	22.0751	-0.545872	3.02e-28	29.9381	0	0.000544471	35.1554	0.270757	0.279878	26.138	-0.0399414	3.21e-13
NCU00905	N-acylethanolamine amidohydrolase	40.2376	13.5713	-1.87836	0	24.8261	-0.431986	2.29e-69	22.7164	-0.870634	4.26e-85	23.4686	-0.478214	9.65e-83	17.9316	-0.820803	2.56e-150	19.7813	-0.797077	1.26e-124
NCU00906	hypothetical protein	8.50313	4.21014	-1.2269	2.36289e-26	6.40322	-0.0138497	5.21e-07	22.1509	1.04348	3.04e-68	5.47476	-0.198183	2.49e-12	11.1657	0.416557	0.00089537	6.77108	0	1.46e-05
NCU00907	hypothetical protein	0	0.0924043	0	0.360583	0.108666	0	NA	0.325071	0	NA	0	0	NA	0.207433	0	NA	0.207323	0	NA
NCU00911	polysaccharide synthase Cps1p	322.9	319.728	-0.381428	0	45.6437	-2.60667	0	58.6292	-2.56502	0	52.0951	-2.38555	0	25.9008	-3.33838	0	50.1298	-2.51869	0
NCU00912	hypothetical protein	7.9619	5.51529	-0.72712	0.0163751	2.57659	-1.11613	1.77e-34	5.47075	-0.423095	1.04e-07	2.64455	-1.05508	3.02e-34	2.31083	-1.19451	1.39e-39	2.45792	-1.22795	4.05e-37
NCU00913	GPI-anchored wall transfer protein 1	28.7488	14.1398	-1.31759	1.53582e-88	15.1244	-0.625558	1.02e-65	17.6441	-0.723813	4.25e-42	17.2641	-0.408229	9.86e-48	20.1179	-0.157802	5.05e-29	17.3028	-0.483336	7.43e-48
NCU00914	serine/threonine protein kinase-16	25.8497	17.1081	-0.917112	1.17323e-22	11.9608	-0.844907	1.6e-158	16.5492	-0.701063	1.32e-67	10.8232	-0.952568	1.94e-192	13.2483	-0.632512	1.63e-132	12.8108	-0.793856	6.73e-142
NCU00915	aspartyl-tRNA synthetase	87.5194	23.6356	-2.22407	0	68.5165	-0.130118	4.12e-59	52.5619	-0.820665	9.5e-164	75.6677	0	1.64e-29	77.3519	0	1.47e-25	75.212	-0.041894	3.24e-32
NCU00916	membrane bound cation transporter	17.1595	53.4737	1.15734	0	32.2863	0.955033	1.67e-63	49.7404	1.27256	2.36e-248	31.3271	0.947396	3.28e-59	25.7439	0.694606	9.92e-22	31.3768	0.870398	5.7e-58
NCU00917	hypothetical protein	7.82554	13.9233	0.291589	5.9549e-194	4.79868	-0.309034	1.53e-15	9.03154	0	0.143203	4.75902	-0.289934	4.19e-16	4.7421	-0.258445	1.86e-16	4.65126	-0.399022	2.82e-17
NCU00918	hypothetical protein	23.3268	65.0983	0.99431	0	22.0043	0	0.00182589	35.8026	0.338646	1.66e-24	26.6359	0.254139	0.0788689	23.7684	0.120687	0.190326	24.903	0.075474	0.907353
NCU00919	ATP-dependent RNA helicase rok-1	24.6954	1.81396	-4.01419	0	16.0908	-0.328828	6.39e-38	7.83166	-1.64419	6.26e-149	11.597	-0.754529	1.1e-87	15.9716	-0.270859	6.56e-40	13.5095	-0.619503	1.19e-63
NCU00920	isoleucyl-tRNA synthetase	20.2098	6.73029	-1.87383	1.2077e-246	14.2705	-0.211977	1.23e-26	10.7887	-0.917006	1.11e-59	12.4414	-0.371759	2.51e-43	17.245	0	4.74e-10	14.1217	-0.272316	2.19e-28
NCU00921	hypothetical protein	5.82571	12.8432	0.581281	2.84002e-261	4.91856	0	0.00116754	7.68381	0.0216946	0.000795309	3.56307	-0.249602	1.47e-12	2.40416	-0.743757	5.17e-28	5.27497	0	0.0180406
NCU00922	hypothetical protein	0	0.312452	0	0.00560441	0	0	NA	0.244262	0	NA	0	0	NA	0.116901	0	NA	0	0	NA
NCU00923	topogenesis of outer membrane beta barrel protein 37	27.8828	19.3183	-0.816887	6.22323e-06	19.2945	-0.228249	1.71e-24	25.7836	-0.134967	0.000778843	19.2776	-0.197044	9.15e-25	19.4805	-0.146548	3.08e-24	22.9133	-0.0328587	5.53e-11
NCU00924	glycosylphosphatidylinositol transamidase-2	21.844	25.2663	-0.065418	9.39863e-71	21.3905	0	0.0459797	27.5191	0.0331983	4.32e-05	23.6224	0.158487	0.75717	26.8912	0.384323	0.00132348	24.1694	0.112735	0.476055
NCU00925	pescadillo	53.877	2.47338	-4.70609	0	58.536	0.189911	0.622181	21.4331	-1.36746	2.28e-188	54.9673	0.134374	0.0852881	63.549	0.381356	0.000186335	49.4996	0	7.59e-09
NCU00926	hypothetical protein	5.01156	4.41017	-0.374252	0.00128077	3.40523	-0.108267	1.15e-07	3.77108	-0.283336	5.03e-05	3.8102	0	3.9e-05	4.22366	0	0.002678	3.69748	-0.0440402	7.2e-06
NCU00927	kinesin	14.6915	10.3932	-0.795793	7.5305e-05	7.04685	-0.753058	2.44e-78	10.3628	-0.527582	2.89e-25	8.17446	-0.513839	1.47e-57	7.84532	-0.535393	4.24e-64	8.33637	-0.564607	3.58e-55
NCU00928	UPF0183 domain-containing protein	7.04798	11.7563	0.182363	7.47306e-132	4.0187	-0.382923	1.13e-15	9.46863	0.0558346	0.000166906	3.9423	-0.379285	1.2e-16	6.06906	0	0.00170177	4.28652	-0.342899	1.39e-13
NCU00929	hypothetical protein	5.97439	7.07219	-0.0149812	1.599e-60	2.41807	-0.915852	5.48e-50	5.29793	-0.148425	0.00108793	2.59632	-0.788783	1.28e-45	4.32037	-0.050728	1.75e-12	2.68981	-0.818068	4.35e-43
NCU00930	translocase of inner mitochondrial membrane 10	85.9544	45.1743	-1.2352	3.23192e-88	94.4819	0.193287	0.41479	72.0988	-0.301659	5.24e-13	43.1388	-0.678158	5.34e-98	42.1757	-0.673981	2.07e-103	90.4472	0.0866227	0.525275
NCU00931	lysyl-tRNA synthetase	28.9975	0.842727	-5.28676	0	14.7321	-0.672638	1.99e-69	11.5545	-1.32389	5.05e-104	8.80834	-1.3539	2.29e-154	17.8992	-0.332387	1.1e-43	11.8901	-1.01697	8.97e-105
NCU00932	hypothetical protein	0.019324	0.0373462	0	0.148673	0.0405403	0	0.572683	0.0404249	0	0.566113	0.0380056	0	0.606865	0.0193468	0	0.960568	0.0193366	0	0.960886
NCU00934	hypothetical protein	0.0784329	0.886169	0.344284	6.20448e-11	0.740457	0	0.00772695	0.328155	0	0.168976	0.385645	0	0.106034	0.0785254	0	0.960568	0.235451	0	0.337993
NCU00935	hypothetical protein	402.612	31.542	-4.02807	0	170.767	-1.04177	0	128.984	-1.75599	0	134.285	-1.35081	0	202.785	-0.726346	0	148.95	-1.28151	0
NCU00936	succinate semialdehyde dehydrogenase	29.4523	89.4592	1.1243	0	19.6158	-0.28807	1.4e-30	26.6074	-0.173568	4.16e-05	24.4794	0	9.75e-11	24.3369	0	1.52e-11	20.5896	-0.26591	3.89e-26
NCU00937	beta-glucuronidase	0.985015	80.2876	5.51079	0	1.45419	0.125394	0.0706303	2.57575	0.695401	3.29e-09	3.10323	1.33065	5.05e-14	1.55232	0.303549	0.0254636	1.9348	0.530904	0.000196941
NCU00938	hypothetical protein	60.4244	47.2662	-0.6819	0.151293	38.4047	-0.405133	4.54e-85	56.3406	-0.17529	2.32e-07	27.8277	-0.826766	2.35e-190	22.7598	-1.07382	2.33e-264	42.0865	-0.320583	1.45e-62
NCU00939	development and carotenogenesis control-1	26.4815	46.2961	0.364275	0	15.5798	-0.52317	2.06e-130	19.3005	-0.533145	7.28e-57	15.1659	-0.527846	1.66e-142	13.2503	-0.683332	5.59e-198	20.1438	-0.203707	7.35e-51
NCU00940	hypothetical protein	0.146575	0.501179	0	0.000138649	0.0768756	0	0.5474	0.153314	0	0.991381	0.0720691	0	0.51462	0.0733739	0	0.520978	0.0733349	0	0.521288
NCU00941	hypothetical protein	1.8175	1.16337	-0.785301	0.00113583	1.06563	-0.243884	2.29e-08	1.75993	0	0.355999	1.17071	-0.0904355	1.18e-06	1.31904	0	0.00010974	1.3104	-0.0163616	9e-05
NCU00943	trehalase-1	1.22823	39.3404	4.22959	0	23.1906	4.00343	1.39e-286	42.1724	4.5576	0	34.0121	4.59503	0	113.229	6.37009	0	50.259	5.08157	0
NCU00944	threonine-5	13.99	19.547	0	3.60964e-109	34.1304	1.28827	6.88e-76	29.7542	0.773434	6.43e-52	27.369	1.00097	3.9e-39	24.7024	0.884732	2.06e-25	32.6645	1.18122	2.33e-68
NCU00945	colonial-20	10.2903	5.65472	-1.11631	2.79349e-26	18.6038	0.860379	5.74e-32	12.8911	0.0057799	0.000483025	11.9235	0.241266	0.0904099	13.8964	0.502126	1.15e-06	14.8202	0.4831	2.09e-10
NCU00946	hypothetical protein	0	0.0262602	0	NA	0	0	NA	0	0	NA	0.0434263	0	NA	0.0442125	0	NA	0	0	NA
NCU00947	hypothetical protein	0.356329	1.65276	0.167562	4.91056e-15	0.598039	0	0.425966	0.149084	0	0.243709	0.070081	0	0.0736661	0.1427	0	0.21481	0.499183	0	0.645814
NCU00948	hypothetical protein	1.99682	6.88702	0.653242	6.01237e-34	3.45606	0.00891999	0.0863795	6.99688	0.814566	2.96e-07	4.61451	0.51941	0.00246583	4.39818	0.475615	0.00563632	3.89631	0.167765	0.0252752
NCU00949	hypothetical protein	1.01143	1.67013	0.10668	3.23224e-69	0.473558	-0.543778	2.6e-13	0.385941	-1.12384	1.24e-17	0.392725	-0.761683	5.08e-18	0.395489	-0.714907	6.62e-18	0.464778	-0.618314	4.96e-14
NCU00950	tRNA dihydrouridine synthase	6.03128	4.27377	-0.683083	0.0765699	4.1672	-0.0851593	3.04e-07	5.93081	0	0.355899	3.44496	-0.313263	1.77e-12	6.99659	0.19153	0.299331	5.04137	0	0.00206675
NCU00951	inorganic pyrophosphatase	635.958	280.578	-1.54787	0	499.463	-0.162674	5.37e-301	391.187	-0.826554	0	484.394	-0.171965	0	735.263	0.411724	9.56e-23	439.345	-0.390811	0
NCU00952	mitochondrial ribosomal protein L44	97.2799	7.94002	-3.89583	0	43.3953	-0.889538	1.12e-150	29.8568	-1.72536	2.13e-247	37.3798	-1.06607	3.39e-195	56.5483	-0.448876	5.43e-87	43.0768	-0.945565	2.99e-156
NCU00953	hypothetical protein	8.95188	14.6796	0.155708	2.47297e-122	8.33211	0	0.044461	10.0448	0	0.377285	8.51376	0	0.0961598	9.2149	0.0412557	0.535794	9.9039	0.0352665	0.6417
NCU00954	protein phosphatase methylesterase 1	24.414	17.8219	-0.738017	0.0313609	11.1498	-0.800393	9.85e-67	13.7583	-0.822459	5.04e-41	14.816	-0.373657	1.46e-35	11.5698	-0.681631	6.02e-64	12.3727	-0.702618	8.18e-56
NCU00955	monooxygenase	12.0893	110.654	2.6975	0	201.094	4.10315	0	314.198	4.43466	0	177.424	3.95745	0	74.0974	2.72788	0	209.135	4.11619	0
NCU00956	hypothetical protein	14.0246	11.1282	-0.601054	0.206191	20.0461	0.526486	3.67e-11	18.2803	0.077065	2.4e-06	15.8981	0.221603	0.179837	18.7936	0.503095	3.65e-07	19.3233	0.430038	7.02e-09
NCU00957	anchored cell wall protein-2	377.868	58.8085	-3.04193	0	410.392	0.245865	0.174457	351.955	-0.226516	1.54e-40	438.035	0.376017	7.43e-21	279.561	-0.173312	8.85e-306	406.064	0.18705	0.827077
NCU00958	5-azacytidine resistance protein azr1	51.6507	29.0041	-1.15286	4.67517e-87	37.68	-0.202558	6.23e-43	43.9621	-0.297729	9.1e-16	35.9082	-0.237325	5e-53	49.5712	0.0815217	1.48e-05	42.3626	-0.0816762	2.28e-23
NCU00959	tricarboxylic acid-10	192.166	161.098	-0.605525	1.96028e-27	154.31	-0.10629	1.69e-76	176.747	-0.225891	2.81e-20	155.729	-0.0589742	9.16e-72	190.147	0.163268	2.62e-08	168.079	-0.028656	2.05e-41
NCU00960	hypothetical protein	0.397444	1.25064	0	1.02749e-09	0.416902	0	0.969147	0.415716	0	0.985072	0.195418	0	0.25902	0.596869	0	0.519951	0.331417	0	0.676981
NCU00961	hypothetical protein	0.202618	0.783172	0	2.12289e-05	0.743885	0	0.0923719	1.69547	0.503991	0.000503197	0.19925	0	0.935025	0.405715	0	0.458452	1.11512	0.0819729	0.012237
NCU00962	hypothetical protein	6.99226	5.97095	-0.502268	1.39524e-05	3.9344	-0.494243	1.48e-35	8.17755	0	0.0194304	4.62913	-0.236535	1.92e-22	6.20813	0	3.22e-05	5.30268	-0.125098	3.08e-13
NCU00963	methylenetetrahydrofolate dehydrogenase	124.002	1.60954	-6.49603	0	82.5291	-0.356665	1.06e-108	21.8092	-2.54337	0	65.9329	-0.641621	7.81e-212	86.1187	-0.226914	5.36e-95	62.5463	-0.794874	1.12e-239
NCU00964	hypothetical protein	22.6762	10.0394	-1.48378	5.61784e-181	11.6221	-0.68548	2.1e-98	11.2728	-1.04187	2.8e-101	12.5164	-0.548724	2.53e-84	14.5787	-0.298338	2.94e-55	11.0185	-0.805963	1.63e-112
NCU00965	hypothetical protein	45.6782	46.7373	-0.259143	2.25634e-46	47.5694	0.0884128	0.436927	49.7747	0	0.422511	33.4626	-0.118504	3.43e-20	34.3649	-0.0453731	2.63e-18	42.6122	0	0.000304677
NCU00966	DUF850 domain-containing protein	23.3725	47.6604	0.531732	0	18.8881	0	1.43e-09	25.1046	0	0.717731	16.1616	-0.177835	1.26e-19	16.0047	-0.15552	1.02e-20	22.1295	0	0.00502766
NCU00967	hypothetical protein	30.2182	14.2808	-1.39735	5.62002e-175	13.1998	-0.920605	1.31e-160	14.9119	-1.06306	1.82e-123	15.5477	-0.657932	3.04e-119	13.8303	-0.786737	8.74e-152	13.6286	-0.921437	1.65e-155
NCU00968	SIL1	18.9932	8.29547	-1.4663	6.80953e-90	16.9574	0	3.72e-05	22.8237	0	0.00193481	23.9652	0.392927	2.91e-05	28.5322	0.684052	3.29e-18	20.5156	0.0842145	0.865148
NCU00969	NADH:ubiquinone oxidoreductase 17.8	186.026	175.38	-0.4184	6.30222e-69	224.084	0.355666	3.05e-08	253.551	0.222385	6.39e-36	231.967	0.442294	2.22e-14	211.688	0.343649	0.00560675	229.608	0.348151	8.43e-12
NCU00970	hypothetical protein	0.0815269	1.17565	1.24945	8.1688e-27	0.342074	0	0.0537313	0.639563	0.39775	0.000911324	0.160343	0	0.466805	0.285681	0	0.105577	0.285529	0	0.105413
NCU00971	ribosomal protein S12	684.087	79.8603	-3.46045	0	1242.94	0.996523	0	558.525	-0.42151	6.1e-228	782.038	0.361321	1.71e-21	768.361	0.370743	7.33e-10	1055.02	0.71575	0
NCU00972	arabinogalactan endo-1,4-beta-galactosidase	6.01447	3.40774	-0.938039	1.03285e-06	19.3774	1.57072	4.23e-47	54.7572	2.77917	2.01e-293	27.4601	2.12078	3.76e-99	26.2368	2.08856	1.74e-89	19.529	1.54002	4.61e-49
NCU00973	hypothetical protein	0.255851	1.43268	0.758011	4.88667e-34	0.417476	0	0.32029	1.07045	0.381719	3.68e-05	0.419329	0	0.300553	0.19923	0	0.522109	0.426694	0	0.287131
NCU00974	glutaredoxin	14.072	10.5227	-0.672169	0.388051	13.5544	0	0.0435802	16.9048	0	0.0113502	14.3848	0.0509295	0.408157	10.864	0	3.17e-09	13.8125	0	0.0911073
NCU00975	hypothetical protein	3.24045	4.61756	0	1.22103e-32	2.56864	0	0.00815575	5.31524	0.235135	4.03e-06	3.33142	0	0.725223	2.34104	0	0.00061129	2.91092	0	0.105499
NCU00976	hypothetical protein	0.171511	0.569443	0	1.33818e-10	0.149923	0	0.734848	0.209295	0	0.796373	0.25299	0	0.534428	0.0858567	0	0.266269	0.286037	0	0.384787
NCU00977	aconitate hydratase	74.9406	7.85031	-3.53945	0	31.9528	-0.947702	1.14e-149	24.9695	-1.60538	8.7e-207	29.7489	-1.01533	4.08e-171	42.6424	-0.474351	9.88e-85	33.2985	-0.935761	7.04e-143
NCU00978	checkpoint protein kinase	7.24832	13.1466	0.334668	3.87335e-253	5.36493	-0.0735927	6.71e-10	8.78955	0	0.009842	5.66765	0	9.91e-08	5.91342	0	2.16e-06	6.18542	0	6.66e-05
NCU00979	60S acidic ribosomal protein P2	1454.53	127.617	-3.86884	0	2583.95	0.962982	0	1349.83	-0.236535	2.45e-58	1339.49	0.0469594	1.02e-75	1248.65	0	4.3e-165	2409.79	0.818423	0
NCU00980	hypothetical protein	13.7163	17.0541	0	1.74249e-75	13.7851	0	0.215186	12.5632	-0.102209	0.00755405	9.76986	-0.106658	7.37e-13	11.654	0	1.55e-05	12.8349	0	0.0098545
NCU00981	ribosome biogenesis protein nsa-2	55.5828	26.4489	-1.36668	5.43109e-104	60.5081	0.165714	0.664345	41.0023	-0.468184	8.09e-22	52.6893	0	0.00065264	57.5877	0.164521	0.295426	51.7422	0	5.19e-05
NCU00983	integral membrane protein	83.3812	133.291	0.240191	0	164.653	1.08254	5.18e-301	225.51	1.22556	0	176.716	1.22099	0	227.226	1.62063	0	198.771	1.31254	0
NCU00984	von Willebrand domain-containing protein	3.6268	20.3942	1.91364	0	14.1237	1.90834	1.75e-113	29.1272	2.65118	0	17.1638	2.23003	1.44e-171	15.2051	2.08763	3.14e-134	14.199	1.87339	1.76e-117
NCU00985	hydrolase	0	41.1774	7.9184	0	1.70474	3.83939	6.55e-20	1.33124	3.16056	2.41e-16	2.13729	4.20862	9.21e-25	0.137224	0.0137273	0.0129345	1.3911	3.49707	3.27e-17
NCU00986	hypothetical protein	0	0.196509	0	5.43352e-06	0	0	NA	0	0	NA	0.0351314	0	NA	0	0	NA	0	0	NA
NCU00987	pisatin demethylase	0.959114	2.11136	0.276345	1.22457e-34	2.34105	0.893408	2.24e-07	3.64628	1.25118	2.06e-19	3.2104	1.41222	2.33e-15	1.03411	0	0.98255	2.84229	1.14835	1.04e-11
NCU00988	MFS quinate transporter	0.120625	106.74	7.88061	0	73.3456	7.8839	0	225.341	9.191	0	161.679	9.0605	0	77.6533	8.03668	0	171.961	9.07053	0
NCU00989	hypothetical protein	0	0.393273	0	0.000631936	0.115621	0	NA	1.03763	0	0.00302051	0.108392	0	NA	0.110354	0	NA	0.330887	0	NA
NCU00990	hypothetical protein	0.278344	3.43451	2.04786	1.19719e-105	2.71534	2.17944	6.64e-18	3.95952	2.43674	6.29e-29	2.98352	2.3628	6.71e-21	1.47697	1.30931	5.87e-08	3.89934	2.68601	1.02e-28
NCU00992	hypothetical protein	22.1615	80.6104	1.38894	0	89.3163	2.07461	0	132.959	2.33838	0	70.4042	1.76469	0	45.1751	1.15318	1.08e-104	84.7478	1.95502	0
NCU00993	hypothetical protein	0.128996	1.92045	2.05801	7.96554e-93	0.289954	0	0.094009	0.674635	0.599015	7.74e-06	0.181217	0	0.573386	0.258297	0	0.165433	0.1844	0	0.556616
NCU00994	endothiapepsin	0.539923	3.75917	1.85746	1.07938e-178	0.440501	0	0.275575	1.17655	0.294411	0.000227709	0.81117	0.0661288	0.106233	0.345358	0	0.0493994	0.600303	0	0.87527
NCU00995	hypothetical protein	163.801	375.351	0.754538	0	581.567	1.92709	0	465.664	1.29132	0	315.25	1.07412	3.12e-228	156.771	0.0909851	1.5e-07	510.041	1.69338	0
NCU00998	RNA polymerase II mediator complex subunit Nut1	17.5514	16.619	-0.382984	6.38767e-32	13.0527	-0.147952	2.94e-24	16.6008	-0.122437	0.00101857	14.2571	0	3.83e-15	13.5251	-0.02922	5.72e-21	15.1128	0	1.6e-10
NCU00999	hypothetical protein	154.878	157.705	-0.30988	3.23608e-145	134.385	0	2.1e-22	218.444	0.275106	1.56e-50	97.5922	-0.394771	5.49e-114	84.104	-0.570057	1.28e-174	142.172	0	2.25e-13
NCU01000	X-Pro dipeptidyl-peptidase protein	12.2175	3.00647	-2.25103	2.86623e-174	12.3228	0	0.253471	8.30102	-0.512037	1.02e-13	7.71865	-0.267638	1.47e-18	8.18946	-0.149612	1.39e-15	10.6406	0	0.000164404
NCU01001	hypothetical protein	70.1688	8.93712	-3.21016	0	44.3984	-0.335086	8.7e-27	27.0475	-1.33339	2.72e-73	24.7784	-1.10926	1.39e-86	22.5123	-1.20396	2.35e-97	39.3756	-0.548209	3.72e-38
NCU01002	coatomer subunit epsilon	85.3655	65.9124	-0.700831	0.643229	75.1751	0	1.05e-15	76.7925	-0.226527	3.85e-11	69.5443	-0.0200565	7.92e-28	63.3654	-0.116603	5.62e-48	78.034	0	3.2e-11
NCU01003	hypothetical protein	0	0	0	NA	0	0	NA	0	0	NA	0	0	NA	0	0	NA	0	0	NA
NCU01004	phosphatidylserine decarboxylase proenzyme	30.3559	36.5671	-0.0590647	2.13484e-291	40.8969	0.510668	1.66e-23	52.2448	0.554272	2.85e-114	54.5423	0.966427	1.52e-137	47.533	0.800947	1.15e-67	46.746	0.66258	7.57e-62
NCU01005	hypothetical protein	16.9254	7.73108	-1.35833	3.58986e-42	5.05944	-1.29018	8.15e-57	6.08462	-1.35746	7.23e-45	3.65075	-1.69385	2.13e-77	4.65338	-1.33639	3.16e-63	4.68016	-1.44288	8.4e-63
NCU01006	complex I intermediate associated protein 84	59.4808	20.7916	-1.84415	0	35.3613	-0.507786	7.67e-125	30.6238	-1.02481	3.37e-172	30.4886	-0.684185	7.17e-184	34.9812	-0.454076	3.64e-132	34.9626	-0.568892	6.4e-132
NCU01007	mito ribosomal protein S18	87.9683	25.5611	-2.09609	0	62.8316	-0.231305	5.28e-46	43.0486	-1.07808	3.51e-133	53.7204	-0.419427	2.65e-81	65.5723	-0.101927	4.96e-39	58.6933	-0.372786	2e-61
NCU01008	U3 small nucleolar ribonucleoprotein IMP3	39.6319	27.9683	-0.778617	0.00086503	37.2637	0	0.00301118	25.1201	-0.647098	1.5e-25	17.8308	-0.776989	9.92e-61	10.8922	-1.41558	2.2e-115	30.9929	-0.0862871	6.22e-12
NCU01009	hypothetical protein	0.0774592	0.996079	1.91303	3.56981e-89	0.111721	0	0.521298	0.273443	0.0291915	0.00108251	0.114257	0	0.473145	0.0872444	0	0.921408	0.14533	0	0.190437
NCU01010	hypothetical protein	0.664815	7.30081	2.38351	2.08491e-208	0.606403	0	0.595541	1.42099	0.097579	0.00431977	0.82431	0	0.588945	0.578782	0	0.492215	1.01233	0	0.18663
NCU01011	hypothetical protein	0	0.063513	0	NA	0.672215	0	0.0219197	0.446868	0	NA	0.630186	0	0.0252498	0.42773	0	NA	0.534378	0	0.0470036
NCU01012	hypothetical protein	0.119315	0.195116	0	0.00268214	0.0536386	0	0.188041	0.178286	0	0.479304	0.0167616	0	0.0196581	0.0682605	0	0.30571	0.0511681	0	0.16516
NCU01013	delta-aminolevulinic acid dehydratase	14.5021	17.6887	0	5.34499e-88	17.8277	0.307043	0.00201236	27.2655	0.619014	1.04e-47	17.1945	0.291008	0.0159774	22.2996	0.708592	3.07e-18	20.5274	0.472705	4.38e-11
NCU01014	acyltransferase	0.0200554	0	0	NA	0	0	NA	0.0209774	0	0.993906	0	0	NA	0	0	NA	0	0	NA
NCU01015	hypothetical protein	24.3429	6.36264	-2.22392	0	12.8186	-0.629002	4.95e-70	12.7529	-0.949798	3.41e-68	12.4012	-0.643003	1.15e-76	21.2152	0	2.62e-09	12.5911	-0.699951	1.43e-74
NCU01016	hypothetical protein	9.56969	8.44743	-0.405702	5.86645e-05	6.47042	-0.167354	6.79e-11	7.27609	-0.31983	1.55e-06	5.80131	-0.286403	2.64e-15	4.54038	-0.583567	1.07e-26	6.78772	-0.148686	2.12e-09
NCU01017	hypothetical protein	1.85269	1.85676	0	0.00697377	1.20625	0	0.0170116	1.30305	0	0.0468023	1.28789	0	0.0343392	1.02338	0	0.00203205	1.56622	0	0.219103
NCU01019	hypothetical protein	40.3721	22.4342	-1.17277	1.08552e-106	28.1363	-0.274002	4.68e-60	33.7825	-0.328307	1.55e-20	31.5355	-0.0787682	4.2e-35	34.6635	0	1.65e-19	30.3244	-0.212873	4.59e-44
NCU01021	eukaryotic translation initiation factor 3 subunit EifCf	137.264	42.2633	-2.03879	0	141.81	0.146821	0.0289077	84.785	-0.784406	9.5e-167	139.197	0.155825	0.00280964	169.944	0.481226	1.65e-18	133.064	0.0109455	4.69e-09
NCU01022	DUF1253 domain-containing protein	16.897	1.4221	-3.78759	0	13.4745	-0.0116331	2.21e-10	5.58298	-1.54314	6.68e-89	10.7349	-0.296744	1.6e-26	13.8587	0	4.23e-09	11.7599	-0.247705	1.36e-19
NCU01023	50S ribosomal protein L17	88.5461	20.6776	-2.41205	0	54.2968	-0.451495	5.43e-87	44.651	-1.04092	2.47e-137	47.8654	-0.596295	6.07e-124	63.4032	-0.163254	2.7e-51	55.0214	-0.477953	1.72e-85
NCU01024	hypothetical protein	39.6088	35.2256	-0.468043	1.70567e-14	24.2661	-0.412638	2.09e-44	24.5021	-0.712707	4.59e-41	22.1276	-0.50936	6.54e-58	25.8126	-0.257725	1.5e-37	27.0147	-0.307908	7.45e-32
NCU01025	hypothetical protein	0	0	0	NA	0	0	NA	0	0	NA	0	0	NA	0	0	NA	0	0	NA
NCU01026	hypothetical protein	10.4763	7.82618	-0.668162	0.38895	8.18928	-0.000928883	6.06e-08	12.604	0	0.013721	7.92002	-0.015702	2.76e-09	9.22195	0	0.000393178	8.46053	-0.00202797	7.2e-07
NCU01027	hypothetical protein	0	1.13115	1.32231	1.3876e-22	0.91677	1.4365	2.33e-05	1.98965	2.31822	3.05e-10	1.46612	2.20787	3.96e-08	0.41177	0.237814	0.00686102	1.23465	1.86337	5.59e-07
NCU01032	hypothetical protein	8.01038	14.0118	0.270225	6.01068e-193	17.8177	1.13857	9.34e-49	37.93	1.93065	4.13e-291	17.0579	1.11145	1.92e-44	21.3622	1.47637	1.02e-83	18.8568	1.17933	2.69e-59
NCU01033	hypothetical protein	0.113051	2.72056	2.82225	3.42586e-180	0.415049	0.408012	0.000762572	0.857299	1.26788	1.01e-10	0.472478	0.672446	8.76e-05	0.367848	0.285962	0.00289844	0.452495	0.518694	0.000194509
NCU01034	hypothetical protein	0.245203	0.213509	-0.588496	0.668339	0.18372	0	0.537154	0.549591	0	0.0890044	0.20668	0	0.671307	0.245492	0	0.895927	0.350516	0	0.556616
NCU01036	DUF907 domain-containing protein	56.4304	61.7458	-0.211196	3.2896e-285	61.4359	0.217395	0.42652	83.8862	0.357566	1.29e-86	74.6511	0.537285	1.05e-34	53.9847	0.0998009	1.44e-09	71.4223	0.393732	1.2e-20
NCU01038	hypothetical protein	0	0.175096	0	1.64061e-08	0.209796	0	0.00313846	0.395154	1.1189	2.19e-05	0.284092	0.949388	0.000333177	0.0222489	0	NA	1.33422	3.24762	5.7e-15
NCU01039	hypothetical protein	16.4688	26.0875	0.178438	0	3.76911	-1.75269	5.11e-162	4.60663	-1.79362	2.88e-133	7.86439	-0.712378	1.18e-66	1.83619	-2.64775	7.77e-248	5.11861	-1.38308	8.28e-125
NCU01041	mitochondrial metalloendopeptidase OMA1	8.71393	11.6861	0	4.35482e-81	7.57725	0	0.000698309	9.55994	0	0.527251	6.40063	-0.038276	4.21e-09	6.94283	0	1.84e-06	7.41087	0	0.000162638
NCU01042	hypothetical protein	0.116107	0.138087	-0.138693	0.293242	0.162389	0	0.726914	0.283372	0	0.205437	0.076118	0	0.589798	0.154992	0	0.774337	0.116182	0	0.932306
NCU01043	hypothetical protein	0	0	0	NA	0.0582767	0	NA	0.0581108	0	NA	0	0	NA	0	0	NA	0	0	NA
NCU01044	spray	9.19906	17.5601	0.422729	0	13.8101	0.591153	9.33e-14	22.9591	1.02425	9.76e-104	16.9133	0.926381	4.47e-38	10.5673	0.267645	0.156296	13.0395	0.4642	6.97e-10
NCU01045	ribonuclease T1	13.5399	47.2372	1.24301	0	293.834	4.42586	0	392.277	4.53026	0	252.981	4.24471	0	399.933	4.94208	0	279.109	4.30788	0
NCU01047	hypothetical protein	16.0452	9.84551	-0.996614	3.10266e-24	8.87606	-0.549303	8.22e-54	13.5675	-0.268354	6.64e-09	10.67	-0.259509	8.26e-32	11.2492	-0.149556	1.35e-26	9.69982	-0.471271	1.53e-43
NCU01048	hypothetical protein	0.123978	1.68828	1.74615	2.52515e-60	0.104038	0	0.713559	0.181548	0	0.575396	0.0975333	0	0.648589	0.124124	0	0.911971	0.0744347	0	0.419331
NCU01049	hypothetical protein	0.0262773	0.0507842	0	0.148673	0.358329	1.00736	0.000640125	1.37427	2.77032	2.21e-13	1.3437	3.08849	1.97e-13	0.76294	2.26884	6.22e-08	0.394414	1.1257	0.000239641
NCU01050	glycosylhydrolase family 61-4	0	0.402803	0	1.43051e-07	1032.85	11.5555	0	2103.17	12.268	0	2338.99	12.77	0	1089.29	11.7025	0	595.262	10.7166	0
NCU01051	hypothetical protein	0.977497	10.4629	2.31568	1.68101e-184	3.07606	0.981123	4.43e-06	8.1308	2.14257	3.1e-29	5.99635	2.03937	3.21e-19	3.07576	1.05632	3.48e-06	2.2823	0.475423	0.00182962
NCU01052	hypothetical protein	1.34227	9.74261	1.90215	7.06837e-179	4.76232	1.3388	2.25e-11	8.71296	1.93327	3.48e-32	6.09511	1.75115	1.99e-18	3.95252	1.12858	5.06e-08	4.34546	1.15932	9.9e-10
NCU01053	hypothetical protein	6.86482	19.2472	0.948175	0	4.80523	-0.124882	4.95e-10	9.96975	0.189541	2.77e-08	7.01034	0.0168176	0.476189	5.9345	0	0.000753317	5.66714	0	5.75e-05
NCU01054	hypothetical protein	0	0.716187	0.748326	1.17073e-15	0.0505336	0	NA	0.503898	0.259436	0.00159838	0	0	NA	0.0482318	0	NA	0.144618	0	NA
NCU01055	chromate ion transporter	1.69293	7.56446	1.4137	2.5633e-225	4.26994	1.07171	1.22e-12	6.62544	1.41543	6.33e-34	4.4519	1.17357	1.37e-14	4.30397	1.15682	3.84e-13	2.81703	0.400328	0.000873551
NCU01056	hypothetical protein	0.0687184	12.7239	4.94916	0	5.9108	4.36887	9.5e-40	11.0332	4.966	5.97e-70	4.93305	4.14049	8.21e-35	1.20399	2.06521	1.11e-08	3.61005	3.60155	1.09e-25
NCU01057	taurine catabolism dioxygenase TauD	0.977216	3.78337	1.07404	1.21265e-94	5.56149	2.14099	5.06e-35	2.97944	0.891224	1.97e-11	8.19891	2.75201	1.66e-65	3.3098	1.43716	4.18e-14	2.351	0.803444	1.07e-06
NCU01058	hypothetical protein	0.756822	1.36457	0	2.44534e-16	2.8091	1.44921	5.54e-14	4.54672	1.85781	1.57e-32	2.99605	1.58583	2.31e-16	2.95315	1.59807	1.16e-15	2.09717	0.964687	6.34e-08
NCU01059	glycosylhydrolase family 47-3	5.31359	3.2623	-0.870269	9.89732e-06	20.3979	1.87482	2.16e-98	17.9607	1.37454	3.15e-77	19.526	1.84747	1.04e-93	17.2475	1.69992	2.6e-70	13.9922	1.27788	1.73e-42
NCU01060	hypothetical protein	2.0153	7.61843	1.04929	1.20192e-94	6.47132	1.29443	7.01e-13	15.9172	2.32292	3.69e-61	4.20626	0.67779	6.05e-05	4.03535	0.647164	0.000242799	5.18554	0.917836	4.09e-08
NCU01061	dienelactone hydrolase	4.69531	6.73992	0	1.00514e-23	8.55853	0.643824	1.99e-06	4.62939	0	0.590668	10.0671	0.927949	3.42e-11	4.23847	0	0.186703	8.0103	0.503162	3.41e-05
NCU01063	hypothetical protein	4.83658	29.0043	1.90038	0	7.41493	0.393141	0.00154452	10.3124	0.578638	1.41e-11	7.68305	0.487185	0.000294871	6.7047	0.313763	0.0253914	7.66907	0.404172	0.000403224
NCU01064	hypothetical protein	3.65454	177.583	4.77974	0	30.0729	2.73663	2.56e-75	64.3903	3.53635	7.23e-207	27.3252	2.63271	5.92e-68	9.08405	1.02407	1.38e-08	47.7289	3.37028	1.84e-144
NCU01065	ammonium transporter MEP2	109.29	9.9401	-3.77729	0	13.313	-2.74591	0	5.14242	-4.35811	0	5.64044	-3.89066	0	5.32326	-3.93205	0	6.77808	-3.71905	0
NCU01066	l-amino acid oxidase	72.7844	2.10133	-5.38445	0	4.84872	-3.55532	0	2.44078	-4.78451	0	8.59419	-2.74358	0	2.991	-4.13748	0	2.40937	-4.53751	0
NCU01067	hypothetical protein	21.1437	11.8099	-1.10793	5.60988e-30	7.15814	-1.18841	3.53e-82	10.9219	-0.922554	3.67e-40	7.07275	-1.17473	2.51e-85	10.0421	-0.657454	1.38e-50	7.52213	-1.16824	4.37e-79
NCU01068	BAR domain-containing protein	7.79306	64.2738	2.49702	0	14.0265	0.807593	4.44e-19	26.6086	1.43618	1.37e-124	13.7403	0.814624	1.91e-18	9.24585	0.260669	0.116343	17.6402	1.10364	2.33e-43
NCU01069	amphiphysin-like-1	41.0815	51.992	0	3.66348e-212	35.6272	0	2.43e-10	48.5644	0	0.000326197	27.4776	-0.268221	4.55e-40	19.6901	-0.699922	1.51e-97	35.2084	0	1.58e-11
NCU01070	hypothetical protein	5.65147	7.54312	0	2.58808e-20	7.87538	0.257581	0.0200516	7.85296	0	0.0151924	5.71979	0	0.660226	4.54303	0	0.0233288	6.8522	0.0050741	0.286634
NCU01071	hypothetical protein	0	0.0368588	0	0.261103	0.0743065	0	NA	0.111143	0	NA	0.0696606	0	NA	0.0354609	0	NA	0	0	NA
NCU01072	class II aldolase/adducin domain-containing protein	2.83198	35.242	2.89525	0	3.10414	0	0.883994	5.059	0.235297	6.35e-05	3.28555	0	0.55984	1.11501	-0.455571	1.15e-07	3.3751	0	0.462215
NCU01073	hypothetical protein	3.24601	3.28769	-0.0639005	1.33949e-05	1.73921	-0.256341	9.97e-07	1.56328	-0.706936	6.65e-08	1.28601	-0.616684	4.64e-11	1.16901	-0.697903	1.73e-12	1.28523	-0.693239	4.38e-11
NCU01074	hypothetical protein	1.03611	11.5491	2.60594	0	1.98868	0.494181	0.0010353	5.60319	1.75172	8.19e-33	2.44966	0.857293	1.54e-06	0.617985	0	0.0122682	2.09562	0.536581	0.000244446
NCU01075	hypothetical protein	0	0.0127664	0	NA	0.0300262	0	NA	0.119763	0	NA	0.281489	0.519074	0.00205122	0	0	NA	0	0	NA
NCU01076	hypothetical protein	0	0.682765	0.0429389	6.54572e-10	2.25336	2.26584	2.52e-08	12.6294	4.51074	1.28e-34	15.5886	5.16692	4e-42	0.741629	0.58004	0.00197054	3.33555	2.81849	8.78e-12
NCU01077	hypothetical protein	0.16667	1.06049	0.633771	2.24039e-23	0.209796	0	0.791184	0.767063	0.174803	0.000756758	0.655597	0.273539	0.00351335	0.0667466	0	0.21481	0.200133	0	0.851634
NCU01078	D-mandelate dehydrogenase	0.786976	5.14511	1.81792	1.7238e-199	0.844268	0	0.999463	1.94564	0.552409	7.81e-07	1.47743	0.482186	0.00182634	0.537208	0	0.053498	1.25282	0.143473	0.0374138
NCU01079	hypothetical protein	0	0.18265	0	0.0235258	0	0	NA	0	0	NA	0	0	NA	0	0	NA	0	0	NA
NCU01080	glucanase B	6.92058	23.3193	1.17576	0	14.9822	1.04696	3.61e-27	18.0639	1.00987	4.52e-48	12.2458	0.78576	5.52e-14	13.7522	0.992148	6.93e-21	19.1544	1.36727	1.89e-55
NCU01081	hypothetical protein	6.62474	5.51363	-0.465118	0.0460354	7.46657	0.0897411	0.489584	12.4949	0.544081	3.72e-20	7.62348	0.159776	0.280173	11.6246	0.822557	9.02e-15	7.70448	0.0956812	0.24865
NCU01082	hypothetical protein	12.4855	3.17812	-2.17039	1.73347e-115	6.88736	-0.441364	1.36e-18	7.08407	-0.716801	1.02e-16	7.60066	-0.276954	1.02e-14	7.4277	-0.271964	7.73e-16	7.50135	-0.372576	2.2e-15
NCU01083	spermidine-2	68.2166	6.34329	-3.72525	0	65.9567	0.0278789	1.68e-05	38.907	-0.871712	1.72e-111	67.495	0.0981145	0.00140328	80.857	0.396821	1.27e-05	61.4118	0	5.42e-13
NCU01084	cytosolic Fe-S cluster assembling factor cfd-1	11.6409	7.63886	-0.831859	2.38603e-05	9.22964	0	6.51e-06	8.41859	-0.391927	2.99e-08	6.32734	-0.438892	1.31e-20	5.89558	-0.498592	3.59e-24	7.82626	-0.225526	1.31e-11
NCU01085	hypothetical protein	23.2839	7.55313	-1.91926	2.23734e-304	11.749	-0.693432	2.49e-82	12.9508	-0.870835	3.04e-63	12.7503	-0.546609	1.24e-69	13.5412	-0.426424	2.44e-60	10.4864	-0.898146	6.11e-105
NCU01086	benzoate 4-monooxygenase	4.85057	5.76495	0	1.4346e-16	3.30997	-0.00324075	8.95e-05	14.266	1.11522	2.24e-37	4.59042	0	0.252103	7.51942	0.545385	7.73e-05	3.73161	0	0.00269022
NCU01087	hypothetical protein	0	0.0161707	0	NA	0	0	NA	0	0	NA	0.0356553	0	NA	0	0	NA	0	0	NA
NCU01088	hypothetical protein	0.088368	8.47015	4.44388	0	0.718382	1.27014	1.76e-06	2.14901	2.64422	2.09e-22	2.21592	3.04198	1.04e-23	1.48191	2.47055	3.67e-15	2.67486	3.24248	1.54e-28
NCU01089	flavin-containing amine oxidasedehydrogenase	4.11073	12.3488	0.997421	0	2.95892	-0.00861474	1.23e-05	4.89279	0	0.14084	2.56483	-0.172424	8.04e-09	2.82414	-0.00561586	9.84e-07	3.41837	0	0.00343368
NCU01090	hypothetical protein	0	0.00311765	0	NA	0	0	NA	0.0219353	0	NA	0.0206225	0	NA	0	0	NA	0	0	NA
NCU01091	hypothetical protein	0	0.00584392	0	NA	0.0206171	0	NA	0	0	NA	0	0	NA	0	0	NA	0	0	NA
NCU01092	3-oxoacyl-(acyl-carrier-protein) reductase	0.393658	39.0411	4.92706	0	0.734101	0	0.175515	3.1568	1.41873	8.56e-13	1.41942	0.497717	0.00034856	0.61308	0	0.378098	1.22551	0.168614	0.00267194
NCU01093	Ser/Thr protein phosphatase	0	0.206475	0	2.05498e-07	0.0316712	0	NA	0.0631621	0	NA	0.059382	0	NA	0	0	NA	0.060425	0	NA
NCU01094	isoamyl alcohol oxidase	1.15137	6.03363	1.56829	6.8663e-196	2.19406	0.551885	0.000257797	4.1147	1.19391	1.2e-19	2.15123	0.562969	0.00031221	1.94042	0.437155	0.0048958	2.20822	0.522547	0.000178904
NCU01095	MFS drug transporter	0.661164	1.09476	0	4.65593e-10	0.310895	0	0.0101812	0.739254	0	0.828676	0.156938	-0.212921	6e-05	0.205431	0	0.000423095	0.296576	0	0.00659148
NCU01096	hypothetical protein	0	0.542711	0	4.87618e-05	0	0	NA	0.24635	0	NA	0.115803	0	NA	0.1179	0	NA	0.235675	0	NA
NCU01097	hypothetical protein	12.8975	16.8816	0	1.19435e-136	7.58574	-0.438045	1.38e-33	9.25202	-0.475221	2.4e-16	6.3004	-0.663903	1.95e-52	6.73759	-0.534866	6.31e-46	8.33677	-0.352924	5.24e-26
NCU01098	hypothetical protein	1.58325	3.11868	0.342441	1.67903e-95	1.33031	0	0.0221905	2.01935	0	0.0510539	1.08826	0	6.86e-05	1.13223	0	0.000216063	1.44686	0	0.121264
NCU01099	GTP-binding protein GTR1	0	0.123112	0	2.05498e-07	0.0377682	0	NA	0.0188303	0	NA	0.0177034	0	NA	0.0180239	0	NA	0.054043	0	NA
NCU01100	hypothetical protein	22.9456	18.4903	-0.621274	0.00440029	18.4697	-0.0456323	1.35e-18	21.0802	-0.17238	8.35e-06	22.3327	0.0508808	0.00269967	20.1988	0	2.98e-10	19.4066	-0.020918	8.65e-14
NCU01101	mitochondrial import 1	42.7143	41.0992	-0.340408	5.43997e-25	29.6972	-0.214048	7.12e-22	44.567	0	0.744187	28.9192	-0.218876	2.42e-24	30.5057	-0.108299	3.34e-20	30.2062	-0.236176	6.37e-21
NCU01102	oxidase assembly protein 1	143.8	10.7235	-4.06523	0	93.9915	-0.391754	7.82e-152	55.5449	-1.45178	0	90.2824	-0.415136	6.9e-176	133.219	0.0600842	6.11e-18	83.6728	-0.60192	1.17e-222
NCU01103	carbonic anhydrase	0.388722	0.288944	-0.816765	0.906454	0.317142	0	0.585646	0.361417	0	0.791119	0.424733	0	0.958522	0.345939	0.0595352	0.698979	0.216097	0	0.228656
NCU01104	ATP-dependent RNA helicase MSS116	17.6772	2.39426	-3.12958	0	17.3787	0	0.0399909	8.39864	-1.05274	9.78e-56	9.24484	-0.574599	3.43e-48	18.1918	0.129994	0.306639	11.8901	-0.302287	4.51e-24
NCU01105	hypothetical protein	0.494973	0.624884	0	2.77868e-08	0.36262	0	0.0504295	0.501293	0	0.810523	0.370853	0	0.0637404	0.180917	-0.420145	2.57e-06	0.330195	0	0.0160114
NCU01106	L-amino acid oxidase	0.433523	6.8316	2.97848	0	8.8911	3.89147	1.99e-123	11.3832	3.93808	4.82e-165	4.39546	2.89581	2.59e-53	2.1552	1.87084	2.92e-18	6.95581	3.48996	1.77e-94
NCU01107	short-chain dehydrogenase	2.75561	285.244	5.95726	0	6.22574	0.910226	1.15e-09	17.9273	2.17044	1.85e-83	7.62317	1.25408	8.27e-17	3.60774	0.150664	0.152343	8.9388	1.41215	1.24e-23
NCU01108	hypothetical protein	0.494174	5.52043	2.21074	2.29405e-130	0.222158	0	0.06265	0.812261	0	0.191244	0.798361	0	0.21371	0.176699	0	0.0244779	0.600457	0	0.728761
NCU01109	hypothetical protein	0.0460804	6.23394	3.95733	5.22772e-121	0.290019	0	0.0501999	1.44597	1.99997	2.01e-08	0.271886	0	0.0582902	0.0461348	0	0.960568	0.553323	0.765456	0.00147262
NCU01111	erythromycin esterase	0	0.694264	1.44519	2.09767e-24	0.0304266	0	NA	0	0	NA	0	0	NA	0.0290406	0	NA	0.0290252	0	NA
NCU01112	lipid binding protein	0.152637	8.78165	3.83493	2.77105e-272	0.16011	0	0.971834	0.542825	0	0.0092057	0.240159	0	0.489458	0.0305634	0	0.0756959	0.305472	0	0.240673
NCU01113	hypothetical protein	0.0831673	0.379161	0	2.22445e-09	0.174478	0	0.32854	0.260973	0	0.0795325	0.299877	0	0.0389469	0.0832654	0	0.931757	0.0554807	0	0.599158
NCU01114	DUF858 domain-containing protein	11.6648	8.13454	-0.726601	0.0183615	7.41842	-0.227663	3.21e-11	6.68999	-0.68173	3.63e-14	5.70776	-0.553336	4.38e-21	7.61649	-0.125234	1.26e-10	6.40008	-0.475942	1.04e-16
NCU01115	tRNA-splicing endonuclease subunit SEN2	13.3609	1.03588	-3.8744	0	17.0664	0.349606	0.00026581	8.24356	-0.656981	6.46e-21	12.5899	0	0.0145855	22.3339	0.818187	1.45e-23	12.4387	0	0.00573058
NCU01116	ceramide glucosyltransferase	16.1683	5.16935	-1.90238	1.79253e-160	10.0234	-0.354484	7.73e-26	8.5266	-0.892032	1.34e-37	6.91864	-0.835327	3.13e-59	10.769	-0.186998	4.08e-21	8.68172	-0.600075	2.36e-38
NCU01118	hypothetical protein	21.9008	17.6754	-0.589894	0.031822	15.3889	-0.195159	5.34e-20	18.006	-0.289085	1.45e-08	17.9817	0	2.07e-09	15.4348	-0.122869	2.72e-20	14.3165	-0.341989	1.68e-26
NCU01119	lanosterol synthase	35.4858	19.5962	-1.16706	1.19781e-73	21.8067	-0.430685	3.87e-62	19.5144	-0.900389	1.67e-80	20.3085	-0.497958	5.04e-77	20.8439	-0.425625	1.27e-72	21.0462	-0.526103	1.81e-70
NCU01120	spo11 ortholog	0.0853423	1.39137	1.70054	3.52431e-45	0.0895207	0	0.978181	0.565351	0.425284	0.000363409	0.531516	0.684922	0.000604968	0.056962	0	0.598723	0.256193	0	0.0970063
NCU01121	hypothetical protein	30.8822	10.3786	-1.82336	3.6062e-130	30.5224	0	0.0967969	16.5319	-0.859869	2.04e-32	17.942	-0.401966	4.95e-28	23.6265	0	6.74e-11	26.2013	0	3.62e-06
NCU01122	hypothetical protein	7.75404	13.5684	0.308086	0	7.25347	0	0.00296709	15.9529	0.75451	2.04e-69	10.8799	0.5429	2.2e-11	9.06223	0.307988	0.0488139	8.39657	0.0812459	0.82632
NCU01123	hypothetical protein	0	0	0	NA	0	0	NA	0	0	NA	0	0	NA	0	0	NA	0	0	NA
NCU01124	hypothetical protein	3.85024	10.0113	0.715002	2.22408e-144	5.75846	0.387562	0.00138478	9.76932	0.868517	6.75e-22	4.5679	0.0753958	0.326998	3.432	0	0.111463	6.73606	0.583893	7.22e-07
NCU01127	DUF636 domain-containing protein	0.69789	14.1337	3.25397	0	5.32406	2.34403	1.19e-26	13.8695	3.44262	9.67e-92	5.58389	2.45315	1.46e-29	2.98541	1.54614	4.29e-11	9.01496	3.08166	3.34e-55
NCU01132	MFS monosaccharide transporter	0.173777	16.593	4.74771	0	22.2909	5.71319	1.15e-194	137.805	8.03475	0	64.8155	7.29387	0	14.3411	5.14315	2.19e-132	58.8989	7.07648	0
NCU01134	hypothetical protein	0.0220449	0.117982	0	8.94825e-05	0.0462484	0	0.572683	0.0922335	0	0.168976	0.0433568	0	0.606865	0.0220709	0	0.960568	0.0220591	0	0.960886
NCU01135	hypothetical protein	0.554164	7.71503	2.84474	0	0.752265	0	0.300357	2.13104	1.14776	1.69e-13	0.833456	0.0473822	0.115218	0.505864	0	0.513118	0.424047	0	0.192896
NCU01136	hypothetical protein	53.8622	2.54981	-4.65412	0	54.5996	0.0819031	0.0462688	65.6985	0.0396452	1.29e-07	60.8448	0.277268	0.0352703	54.523	0.151217	0.0357282	65.4312	0.304301	3.3e-06
NCU01138	CipA protein	0.33432	20.7977	4.49978	0	2.3273	1.78072	1.92e-12	8.04288	3.33204	5.89e-58	4.3038	2.755	1.07e-28	1.36929	1.02205	7.94e-06	4.95722	2.88631	1.21e-33
NCU01140	NAD(P) transhydrogenase	2.43772	94.4061	4.68433	0	19.5574	2.94683	0	52.0794	4.0544	0	40.0235	4.02211	0	10.7726	2.14764	6.05e-127	28.0385	3.42701	0
NCU01141	CDP-diacylglycerol-glycerol-3-phosphate 3-phosphatidyltransferase	19.7151	8.10187	-1.54538	4.55756e-94	12.9064	-0.279488	5.91e-22	13.2123	-0.560572	3.49e-19	12.2203	-0.323652	2.37e-26	17.1148	0	6.75e-06	13.0085	-0.314783	7.37e-22
NCU01142	NADH:ubiquinone oxidoreductase 13.4	136.387	145.505	-0.233862	1.52558e-147	118.559	0	1.45e-16	145.979	0	0.612693	118.699	0	4.02e-16	109.818	0	3.03e-29	113.501	-0.0657869	1.87e-23
NCU01143	DEAD/DEAH box helicase	16.4189	9.17913	-1.14138	6.38349e-57	11.9939	-0.175997	1.68e-27	11.691	-0.525591	1.02e-28	15.27	0	2.75e-05	14.3974	0	1.31e-09	13.2413	-0.0819051	6e-17
NCU01144	hypothetical protein	4.17079	9.24804	0.523593	5.89814e-138	5.11792	0.139244	0.149777	8.82798	0.644991	1.55e-17	4.9527	0.129387	0.247524	5.33782	0.276501	0.0544382	5.13812	0.104822	0.132694
NCU01145	hypothetical protein	49.3376	24.9711	-1.30054	1.04363e-139	59.7942	0.35004	1.31e-06	57.0984	0	0.000397452	56.3379	0.299415	0.00698306	50.8496	0.184142	0.115266	59.169	0.291799	7.82e-06
NCU01146	signal sequence receptor alpha chain	192.707	89.1134	-1.45829	0	228.978	0.354743	2.59e-11	240.152	0.11059	2.08e-27	264.692	0.601373	1.71e-67	295.292	0.795184	6.09e-138	235.74	0.353839	2.29e-18
NCU01147	tyrosine decarboxylase	5.05837	2.13513	-1.39927	1.13121e-26	4.62383	0	0.0674544	3.74144	-0.280137	0.000105699	4.65451	0	0.0850172	3.67165	0	1.91e-05	4.77241	0	0.134938
NCU01148	methyltransferase	2.58878	4.69098	0.104955	4.39802e-36	14.1207	2.22236	5.53e-61	17.9617	2.26294	3.3e-91	12.0781	2.02906	2.29e-48	4.92448	0.720784	6.61e-06	14.3626	2.20507	3.07e-64
NCU01149	cupin domain-containing protein	10.2808	8.63242	-0.443029	0.034748	4.048	-0.841279	1.27e-24	4.22569	-1.09836	1.54e-22	3.20195	-1.12227	1.6e-33	3.98435	-0.797644	8.8e-26	3.77105	-0.984367	1.1e-27
NCU01150	UBA domain-containing protein 3	30.0874	16.2156	-1.19951	8.86609e-79	16.8534	-0.557243	1.79e-75	22.8094	-0.444979	2.98e-24	17.2041	-0.495603	1.05e-72	19.5503	-0.280009	2.29e-50	18.7979	-0.449328	6.02e-57
NCU01151	calpain-B	0.0628178	0.24592	0.0193416	9.64981e-14	0.0549112	0	0.734848	0.0985588	0	0.449345	0.123547	0	0.207528	0.0733739	0	0.879417	0.0942877	0	0.519253
NCU01153	hypothetical protein	0.112017	0.716071	0	7.81965e-06	0.470004	0	0.172565	0.3515	0	0.311381	0.220309	0	0.606865	0.112149	0	0.960568	0.896713	0.122998	0.0167956
NCU01154	submerged protoperithecia-1	30.2104	25.9468	-0.527029	1.15822e-10	19.6421	-0.342599	5.58e-45	26.7342	-0.221725	6.38e-08	21.6113	-0.175205	1.29e-31	25.7098	0	1.54e-12	24.9882	-0.0487601	4.2e-15
NCU01156	hypothetical protein	0.802458	4.17987	1.5324	1.08928e-171	1.01645	0	0.369597	1.56784	0.243347	0.000219601	1.44423	0.471424	0.00173414	1.13689	0.131416	0.119377	1.39385	0.335575	0.00437377
NCU01157	glutamate-cysteine ligase catalytic subunit	33.9726	5.1762	-3.01297	0	25.1225	-0.178089	2.2e-36	13.6311	-1.35173	8.93e-175	23.295	-0.251552	1.91e-50	27.7505	0	7.52e-22	23.2935	-0.330095	3.53e-51
NCU01158	hypothetical protein	2.04453	3.35918	0.0884717	3.39209e-62	3.13601	0.476242	5.13e-05	4.69063	0.764933	2.84e-22	2.57007	0.215535	0.0724012	2.7035	0.325854	0.0214588	3.29073	0.507596	2.5e-06
NCU01159	hypothetical protein	0.402279	0.971819	0	0.00014944	0.949442	0	0.171958	1.15713	0	0.0683597	1.08788	0	0.0901546	0.704818	0	0.425564	0.603808	0	0.598729
NCU01160	ATP-dependent RNA helicase dbp-5	107.782	25.969	-2.39234	0	77.9858	-0.248155	3.36e-105	51.5111	-1.15139	0	71.197	-0.343892	4.16e-153	69.1326	-0.350376	2.25e-172	67.5737	-0.496903	5.56e-185
NCU01161	actin polymerization protein Bzz1	25.2857	22.5068	-0.47339	8.39422e-17	17.002	-0.291935	6.55e-38	26.002	-0.00625534	0.393636	19.1372	-0.0924738	3.83e-23	18.5496	-0.100752	1.86e-27	17.366	-0.307651	7.63e-36
NCU01162	glycolipid-anchored surface protein 5	0.262922	6.70445	3.53595	0	0.319341	0	0.691111	1.10004	1.06643	2.03e-09	0.408239	0	0.194595	0.817406	0.995655	1.35e-05	0.609266	0.419194	0.00338781
NCU01163	GAF domain nucleotide-binding protein	27.1897	19.1379	-0.740174	0.0123552	22.2554	0	1.81e-05	10.7461	-1.22771	1.03e-38	14.4731	-0.480188	8.03e-24	23.8251	0	0.000913846	19.6524	-0.137679	8.35e-10
NCU01164	transcription elongation complex subunit	75.9095	24.8104	-1.95533	0	42.6446	-0.608745	4.76e-251	40.2304	-1.00511	3.28e-278	51.2453	-0.313378	2.57e-143	38.8835	-0.670706	0	46.8141	-0.520811	1.1e-197
NCU01165	LEM3/CDC50 family protein	81.6413	83.9909	-0.291974	6.85374e-140	77.9115	0.0144051	2.09e-07	103.263	0.112421	1.3e-17	75.7591	0.00988419	3.99e-10	56.5283	-0.220968	5.72e-74	83.8086	0.0781628	0.0450644
NCU01166	microcycle blastoconidiation	27.3008	32.4985	-0.0615426	7.9819e-180	29.2853	0.158345	0.99888	34.3576	0.0791191	1.33e-09	28.9121	0.176281	0.802494	27.7411	0.150262	0.0660197	29.2221	0.112539	0.946807
NCU01167	hypothetical protein	12.7564	4.09659	-1.833	7.78148e-74	9.49218	-0.0201048	7.01e-07	7.48054	-0.658875	4.7e-14	7.60696	-0.292467	3.18e-14	7.62778	-0.252222	2.78e-14	7.44846	-0.398699	3.92e-15
NCU01169	NADH:ubiquinone oxidoreductase 24	158.674	119.365	-0.75088	0.063818	144.138	0	1.01e-17	154.674	-0.128915	1.95e-05	122.378	-0.115107	5.8e-60	144.409	0.0275214	6.06e-18	139.833	-0.00379244	2.56e-24
NCU01170	hypothetical protein	55.3103	67.0588	-0.0502551	2.32763e-305	47.301	0	4.14e-19	72.8248	0.164295	5.38e-22	56.1601	0.134434	0.0384111	54.491	0.125012	0.000377509	52.0507	0	9.13e-08
NCU01171	DNA replication licensing factor mcm5	10.1694	6.51262	-0.887028	3.09873e-08	10.8755	0.0713653	0.956145	8.36899	-0.241303	1.65e-05	11.7872	0.228969	0.114797	9.60047	0	0.0206612	12.4067	0.225275	0.0134357
NCU01172	GARP complex component	19.1071	14.0298	-0.750369	0.0177107	11.9338	-0.396402	4.03e-49	17.9693	-0.133362	0.000404196	14.1092	-0.127993	2.26e-26	16.2448	0	3.68e-12	13.5019	-0.268351	1.84e-32
NCU01173	hypothetical protein	0.165734	0.704666	0.0386418	3.09435e-13	0.0695394	0	0.237885	0.0346708	0	0.0866743	0.0651916	0	0.209419	0	0	0.0348486	0.0331683	0	0.0757956
NCU01174	anaphase-promoting complex subunit CDC23	12.5008	13.5999	-0.156241	1.10112e-52	8.08878	-0.302596	1.39e-24	11.5726	-0.115774	0.00322624	9.69075	-0.0183273	6.07e-12	7.52852	-0.334588	2.67e-31	8.21946	-0.326442	7.67e-24
NCU01175	farnesyl-pyrophosphate synthetase	275.02	131.35	-1.42037	0	173.711	-0.456135	8.49e-295	120.401	-1.29217	0	144.156	-0.688075	0	142.403	-0.67014	0	147.689	-0.732221	0
NCU01176	hypothetical protein	7.48218	7.66965	-0.225889	7.81964e-28	8.13266	0.111584	0.78929	15.8477	0.782056	8.75e-62	10.435	0.517885	4.81e-09	11.4095	0.684011	6.06e-15	8.30956	0.101594	0.473298
NCU01177	NAD dependent epimerase/dehydratase	17.3352	22.9688	0	1.00569e-99	15.6665	0	0.00145242	14.7202	-0.208226	5.96e-05	17.1616	0.00447543	0.148292	17.2623	0.0474706	0.14688	15.1081	0	0.000110089
NCU01178	6-phosphofructo-2-kinase/fructose-2,6-bisphosphatase	31.3211	23.5221	-0.720718	0.228495	23.216	-0.159453	1.9e-27	26.7102	-0.27523	5.98e-11	23.4306	-0.113409	2.31e-26	21.1193	-0.224113	1.5e-41	26.0567	-0.0418458	7.76e-15
NCU01179	translocase of outer mitochondrial membrane 40	137.054	17.7067	-3.28384	0	134.253	0.0714146	6.13e-08	74.7644	-0.963542	3.36e-255	118.48	0	4.09e-35	176.884	0.5437	1.15e-32	121.679	-0.000905895	8.8e-29
NCU01180	ubiquitin C-terminal hydrolase	9.91046	12.9623	0	1.84439e-113	6.0332	-0.373822	1.25e-25	6.53665	-0.576353	5.52e-19	7.60296	-0.0204817	5.28e-11	6.82148	-0.135654	1.02e-17	6.29766	-0.360773	4.49e-23
NCU01181	acyl-CoA dehydrogenase-3	14.4173	134.552	2.69863	0	50.9194	1.82533	7.61e-179	130.573	2.88162	0	63.2312	2.17732	1.45e-288	35.1142	1.35277	5.02e-73	91.3222	2.6328	0
NCU01182	hypothetical protein	4.44112	6.08358	0	7.80626e-23	5.88975	0.186052	0.0597748	7.49884	0.240032	1.01e-05	6.95647	0.479444	0.000304798	4.4146	0	0.519683	6.09462	0.198335	0.0255715
NCU01183	GTP-binding protein 1	33.2622	24.2237	-0.739535	0.0268554	26.1315	-0.042342	1.42e-12	20.7001	-0.681494	5.31e-30	28.5213	0	2.43e-07	25.8608	0	1.27e-13	24.9836	-0.151033	5.21e-16
NCU01184	pre-mRNA splicing factor cwc2	12.1494	8.38203	-0.788536	0.000445744	8.20007	-0.2136	1.11e-15	8.05748	-0.551529	9.08e-16	6.82254	-0.436413	4.31e-27	5.60903	-0.669189	3.7e-41	7.65942	-0.354541	5.95e-20
NCU01185	urease accessory protein UreF	4.511	0.765006	-2.55315	2.23752e-50	1.57729	-0.787443	2.6e-12	1.01358	-1.63543	4.6e-18	0.887202	-1.45948	1.48e-20	1.03708	-1.23603	1.82e-18	1.20371	-1.1719	2.11e-16
NCU01186	hypothetical protein	13.863	17.9111	0	3.62153e-111	8.7093	-0.333089	4.44e-24	14.8138	0	0.818906	9.0343	-0.250501	1.08e-21	8.31259	-0.33009	2.92e-28	9.25296	-0.295305	2.96e-20
NCU01187	cross pathway control-3	15.7484	14.9065	-0.3901	4.06105e-37	5.53979	-1.20571	2.54e-170	9.62298	-0.747573	1.13e-55	6.85733	-0.876367	4.62e-127	7.8175	-0.657122	4.84e-100	6.42072	-1.04641	1.04e-141
NCU01188	ubiquitin conjugating enzyme	13.5815	14.3156	-0.165952	1.63284e-25	11.8205	0	0.00055597	14.1822	0	0.829164	10.5687	0	2.57e-07	9.85199	-0.0241162	3.78e-10	10.9585	0	3.04e-06
NCU01189	hypothetical protein	18.0999	16.2809	-0.457904	5.80723e-19	8.5685	-0.782764	7.67e-94	18.5593	-0.00980352	0.349238	10.2967	-0.493371	1.85e-63	10.5507	-0.423399	3.73e-60	10.3137	-0.569323	1.15e-63
NCU01190	DUF410 domain-containing protein	57.1833	30.2012	-1.23143	2.20727e-93	23.1683	-1.01519	5.83e-153	23.2801	-1.3221	1.28e-147	26.0398	-0.81947	1.72e-128	23.5467	-0.924451	5.11e-153	24.4085	-0.988259	3.87e-144
NCU01191	hypothetical protein	10.5229	3.88383	-1.62107	1.3518e-48	4.29752	-0.808774	1.54e-25	5.57675	-0.774245	1.47e-15	4.1392	-0.830831	1.6e-27	4.86031	-0.579482	1.69e-21	3.59416	-1.09464	4.55e-33
NCU01192	DNA polymerase Delta-1	17.6117	8.17588	-1.39979	3.11614e-108	9.37436	-0.608481	2.38e-63	10.158	-0.80997	8.5e-50	11.9323	-0.238298	6.53e-32	9.22048	-0.563513	1.78e-67	10.6132	-0.480861	3.33e-47
NCU01193	hypothetical protein	9.42564	88.9462	2.74967	0	32.553	1.83246	0	55.2862	2.28872	0	27.677	1.63217	3.77e-222	16.4524	0.906951	1.22e-40	36.5707	1.95858	0
NCU01195	amination-deficient	877.492	144.129	-2.97294	0	544.494	-0.504943	0	145.031	-2.71009	0	277.14	-1.43792	0	480.588	-0.614146	0	312.552	-1.34462	0
NCU01196	hypothetical protein	9.79753	4.47586	-1.37808	2.33186e-54	8.62795	0	0.000246141	8.39953	-0.196125	0.000106921	5.50734	-0.436111	2.69e-27	4.0069	-0.835961	8.92e-51	6.93032	-0.196089	1.24e-13
NCU01197	gulliver-1	144.042	156.688	-0.240726	0	87.4122	-0.521774	0	113.261	-0.464646	5.1e-151	124.852	0	2.06e-81	98.1032	-0.287054	0	101.557	-0.351587	1.72e-291
NCU01198		9.85987	5.55569	-1.04891	1.11879e-15	6.14473	-0.281838	2.68e-14	8.29099	-0.183633	0.000533081	5.07612	-0.512367	4.09e-23	7.99399	0	2.08e-05	6.11321	-0.336158	8.08e-15
NCU01199	SNARE domain-containing protein	13.127	28.5206	0.560167	2.4778e-252	15.7848	0.196879	0.0905264	21.4665	0.341682	2.92e-12	10.2011	0	1.87e-05	13.9118	0.0805165	0.850077	18.3897	0.38336	3.16e-05
NCU01200	peptidyl-prolyl cis-trans isomerase B	205.435	250.382	-0.0650961	0	556.471	1.55264	0	725.538	1.62331	0	469.322	1.34142	0	308.385	0.767217	2.05e-131	556.624	1.50952	0
NCU01201	trm-112	48.799	21.0283	-1.48808	1.25326e-97	45.4161	0	0.000982058	22.7104	-1.08109	7.88e-58	25.4201	-0.579879	1.71e-48	25.7949	-0.523499	2.47e-47	39.184	-0.0542535	5.62e-11
NCU01202	hypothetical protein	74.8208	107.146	0.0567177	0	78.6173	0.131152	0.478707	106.807	0.266507	8.58e-29	72.9521	0.0581784	0.00204336	51.1481	-0.212502	4.58e-45	83.9298	0.184349	0.112732
NCU01203	hypothetical protein	21.7441	4.99083	-2.32566	8.3716e-145	18.0338	0	7.27e-05	13.1361	-0.643829	1.45e-15	7.15419	-1.12277	1.58e-48	5.73745	-1.37876	8.23e-61	17.3252	0	4.38e-06
NCU01204	tropomyosin	482.006	265.258	-1.21873	0	397.228	-0.0791489	3.03e-97	287.461	-0.854978	0	180.961	-1.16718	0	93.9348	-2.06192	0	307	-0.491974	0
NCU01205	hypothetical protein	5.39231	8.57756	0.0645218	1.29493e-68	5.41701	0	0.459615	8.93758	0.307777	8.88e-09	4.93556	0	0.0860142	2.74086	-0.391433	6.06e-13	6.0599	0	0.583185
NCU01206	set-domain histone methyltransferase-1	18.2065	9.47048	-1.25442	3.37594e-103	10.749	-0.489351	1.42e-72	15.6303	-0.27467	4.93e-12	11.0802	-0.413707	1.9e-67	13.2861	-0.121917	1.73e-35	11.3649	-0.456343	4.65e-63
NCU01207	vacuolar membrane ATPase-1	111.827	218.172	0.533666	0	102.473	0	2.74e-19	116.8	-0.036279	0.470515	123.57	0.28141	0.0328805	102.266	0.0405523	2.17e-20	105.591	0	1.31e-13
NCU01208	hypothetical protein	28.7828	41.6147	0.0685576	0	18.2317	-0.385514	3.33e-54	35.3196	0.0425489	2.29e-07	21.8282	-0.098654	1.23e-26	20.0774	-0.181017	1.53e-39	22.7801	-0.116796	1.07e-21
NCU01209	hypothetical protein	0.34379	1.23055	0.505375	4.15928e-24	0.360622	0	0.954598	1.16177	0.505678	7.14e-05	0.988219	0.603528	0.000948131	0.397149	0	0.846578	0.344012	0	0.859646
NCU01210	para-aminobenzoic acid synthetase	0.0343164	0.520364	1.32286	2.39859e-28	0.0899914	0	0.260958	0.197418	0	0.00948279	0.101238	0	0.180518	0.0171785	0	0.520978	0.0686773	0	0.458048
NCU01211	hypothetical protein	7.22122	9.65937	0	2.47231e-62	7.16347	0	0.251855	11.5178	0.312466	1.11e-11	5.65523	0	1.4e-05	8.04759	0.164269	0.569162	6.09787	0	0.000655879
NCU01212	hypothetical protein	0	0.0532354	0	0.261103	0.107321	0	NA	0.053508	0	NA	0.100611	0	NA	0	0	NA	0.255946	0	0.0470036
NCU01213	superoxide dismutase-2	17.0116	22.5824	0	2.91016e-161	24.5047	0.556923	4.95e-15	29.0202	0.491768	4.04e-40	27.5893	0.767754	2.43e-31	23.1903	0.547413	2.49e-10	26.673	0.638837	1.92e-25
NCU01214	hypothetical protein	0.353601	1.51616	0.951989	1.85808e-46	0.54661	0	0.21459	1.28477	0.849083	2.06e-07	0.512434	0	0.298094	0.428549	0	0.695192	0.577302	0	0.143127
NCU01215	thioesterase	18.9306	19.9567	-0.195632	3.06222e-39	9.30751	-0.673747	1.24e-44	9.533	-0.954432	4.81e-41	7.56085	-0.928654	4.23e-65	8.18011	-0.784256	8.72e-58	8.55742	-0.836332	2.06e-53
NCU01216	hpth ortholog	18.9457	30.1858	0.200252	0	17.3877	0	6.69e-06	23.2955	0.0340991	2.7e-06	19.1114	0.0935601	0.0921705	17.3829	0	4.37e-06	18.1818	0	0.00101977
NCU01218	hypothetical protein	47.3653	56.2779	-0.0565248	3.13383e-147	55.0017	0.264702	0.0140209	54.954	0	0.0040229	52.0742	0.221224	0.350743	59.2114	0.444334	1.2e-06	53.6391	0.185285	0.0902072
NCU01219	glutaredoxin	282.296	240.027	-0.579351	6.98599e-28	188.545	-0.360571	1.19e-138	205.943	-0.54846	9.62e-90	137.02	-0.780477	0	122.618	-0.902494	0	179.338	-0.476536	8.35e-169
NCU01220	BAG domain-containing protein	11.5032	12.5901	-0.150422	2.15315e-57	10.8477	0	0.00328011	13.5101	0	0.0112392	10.9003	0	0.00587048	12.8791	0.251468	0.312301	11.1755	0	0.0213525
NCU01221	60S ribosomal protein L16	1460.67	56.1675	-5.05839	0	1514.15	0.189324	1.03e-08	811.989	-0.979091	0	1510.93	0.221731	1.43e-07	1907.69	0.594161	1.99e-271	1465.3	0.0982937	2.65e-29
NCU01223	hypothetical protein	1.11251	5.17799	0.889826	9.94323e-37	0.897678	0	0.496648	1.07415	0	0.820406	0.504932	0	0.0723719	0.428394	0	0.0394546	0.7707	0	0.309285
NCU01224	regulatory particle, ATPase-like-2	82.8772	69.6976	-0.583506	1.51595e-14	101.759	0.384441	5.19e-11	109.874	0.182874	3.54e-29	102.253	0.427675	6.52e-13	90.6392	0.286608	0.378164	98.6122	0.295578	4.03e-07
NCU01225	ubiquitin conjugating enzyme	26.4484	45.42	0.288982	0	29.3907	0.172443	0.38726	39.4253	0.291616	1.49e-19	31.4701	0.310487	0.0057855	23.6083	0	1.51e-05	28.9481	0.107822	0.616227
NCU01227	tricarboxylic acid-8	376.073	53.3997	-3.16832	0	310.842	-0.0787897	6.65e-115	182.197	-1.15605	0	284.873	-0.16923	7.14e-195	406.629	0.304954	0.505289	266.604	-0.342877	3.39e-272
NCU01229	elp3 ortholog	14.5979	15.3306	-0.19299	1.06142e-33	15.1455	0.044959	0.499997	19.1187	0.0766297	4.25e-06	15.1382	0.0820682	0.558967	14.2962	0.0314913	0.0631673	14.8198	0	0.263009
NCU01230	serum paraoxonase/arylesterase	2.17418	79.3509	4.44701	0	3.57644	0.41976	0.00150326	17.9864	2.51671	6.62e-116	8.40637	1.74651	2.41e-33	4.67506	0.901822	2.42e-08	5.01868	0.894994	3.65e-10
NCU01231	carboxylic acid transporter	0.416581	214.075	7.98734	0	47.6467	6.36297	0	240.815	8.38946	0	164.591	8.18885	0	17.548	4.98722	1.45e-258	136.557	7.84032	0
NCU01233	aldose reductase	1.70333	26.9823	3.24582	0	14.6511	2.89134	1.77e-123	30.5056	3.64696	0	15.2798	2.98925	3.91e-136	10.3457	2.45234	2.08e-74	22.4606	3.47191	8.37e-226
NCU01234	eukaryotic initiation factor 4A-12	52.2309	21.2527	-1.60613	1.07381e-238	52.8793	0.0777701	0.0466994	38.3173	-0.496509	3.47e-31	51.7035	0.0815384	0.00918058	49.5597	0.0540355	2.29e-05	51.0724	0	0.00141666
NCU01235	splicing factor 3a subunit 3	26.0753	15.5058	-1.03085	4.22702e-25	23.0747	0	5.5e-06	20.6969	-0.342782	4.2e-11	17.8332	-0.205248	1.34e-23	14.8686	-0.423052	7.49e-42	22.0334	0	1.75e-08
NCU01236	GIY-YIG catalytic domain-containing protein	2.23738	6.81865	0.834708	4.66445e-101	2.52745	0	0.741847	3.9004	0.167644	0.000388103	2.31301	0	0.842145	2.38361	0	0.960697	2.09531	0	0.404805
NCU01238	PHD transcription factor	16.4691	13.6055	-0.594819	9.71781e-07	8.31778	-0.715948	6.38e-120	12.7477	-0.427499	6.97e-27	10.5381	-0.349673	3.76e-65	10.5672	-0.310142	1.52e-65	10.777	-0.396448	4.18e-61
NCU01240	hypothetical protein	111.469	131.495	-0.112542	0	75.4464	-0.348632	8.76e-166	75.9834	-0.652064	1.33e-151	74.102	-0.340184	4.66e-179	75.027	-0.287114	4.85e-174	69.7003	-0.506149	2.23e-223
NCU01241	mitochondrial carrier protein	61.3102	4.45228	-4.09641	0	54.4028	0	3.47e-23	28.0247	-1.20656	1.55e-302	50.5451	-0.0214327	2.8e-41	63.6438	0.220647	0.0634345	47.0676	-0.201638	2.6e-65
NCU01242	G2/mitotic-specific cyclin	11.0038	13.4619	0	4.24418e-85	7.87395	-0.15016	5.39e-15	10.0311	-0.125924	0.0023292	7.80106	-0.131194	1.19e-15	6.94189	-0.257459	7.51e-24	8.71846	-0.0542557	1.27e-09
NCU01243	C6 finger domain-containing protein	20.5549	54.0605	0.919089	0	14.5172	-0.210297	4.28e-26	24.0943	0	0.00306155	17.5017	0	1.24e-09	14.2258	-0.17033	5.15e-29	17.3602	-0.00436002	1.62e-10
NCU01245	hypothetical protein	13.3226	8.93801	-0.815785	5.64572e-05	9.40614	-0.133197	2.21e-11	5.9626	-1.07126	1.13e-34	7.6843	-0.380697	1.89e-21	7.78067	-0.327261	5.34e-21	7.69107	-0.457255	1.46e-21
NCU01246	urease accessory protein UreD	4.77717	3.37341	-0.601094	0.195753	4.94994	0	0.754758	3.1687	-0.329255	0.000164603	4.06756	0	0.0487407	4.34535	0	0.142532	3.93497	0	0.0227761
NCU01247	hypothetical protein	26.4788	12.5645	-1.3899	4.49772e-165	17.4282	-0.341566	5.41e-57	20.1595	-0.449512	1.21e-28	18.6226	-0.214744	1e-44	18.3066	-0.203317	7.43e-49	17.8024	-0.356834	4.77e-54
NCU01248	hypothetical protein	7.8772	6.47479	-0.502002	0.0611709	4.63787	-0.347838	2.43e-15	6.41429	-0.217432	0.000183224	5.48068	-0.0892568	2.22e-09	6.1396	0	4.46e-06	5.32267	-0.207127	1.69e-10
NCU01249	importin alpha subunit	167.86	115.217	-0.896687	5.91069e-46	153.549	0	1.23e-30	126.907	-0.510475	2.61e-118	163.696	0.111449	1.99e-11	157.592	0.0910588	5.23e-23	151.181	0	4.45e-37
NCU01250	cystinosin	10.2626	29.937	0.991371	0	11.2611	0.0662582	0.734966	17.9814	0.449903	2.57e-17	12.4173	0.25095	0.0507583	8.71219	0	0.000897043	12.1858	0.143022	0.11748
NCU01252	MYND domain-containing protein	10.2511	8.5469	-0.538823	0.000627313	7.06015	-0.21673	4.78e-20	15.6119	0.316918	3.11e-20	6.74271	-0.248826	8.34e-24	10.4671	0.112592	0.245754	7.49193	-0.179909	3.53e-16
NCU01253	hypothetical protein	13.7894	11.5501	-0.516351	0.00153912	11.4718	0	1.35e-06	11.5813	-0.231402	1.12e-05	11.2723	0	2.97e-07	11.0003	0	1.54e-08	13.1356	0	0.0182559
NCU01254	cation efflux family protein family	18.7107	18.0568	-0.332119	6.81422e-24	19.6619	0.0872339	0.626824	19.4485	0	0.686709	19.7809	0.133571	0.82629	18.3478	0.0568805	0.0328256	18.4049	0	0.0416456
NCU01255	mitochondrial dynamin GTPase	30.5649	34.2782	-0.153887	1.79719e-156	31.6133	0.113603	0.186832	33.1533	0	0.348342	32.4972	0.190645	0.898818	32.3459	0.218497	0.594037	33.7956	0.16867	0.255071
NCU01256	glutamine amidotransferase	19.2074	24.8286	0	5.71574e-139	18.9821	0	0.0520902	23.9073	0.0260642	4.13e-05	17.6159	0	0.000346892	16.0085	0	5.79e-09	20.0497	0.0376313	0.510312
NCU01257	hypothetical protein	43.5373	2.74677	-4.2281	0	39.3924	0	1.32e-06	17.0214	-1.35695	1.89e-116	30.3314	-0.203873	8.89e-31	29.4267	-0.210695	3.61e-35	34.5718	-0.0980109	5.87e-17
NCU01258	cyanase	18.8251	143.161	2.39515	0	68.1743	1.85305	1.21e-168	110.296	2.24082	0	60.2559	1.709	4.92e-134	52.0078	1.52827	6.28e-92	77.3445	1.99428	1.58e-223
NCU01259	hypothetical protein	15.4575	6.08884	-1.547	4.64618e-50	20.4206	0.347768	0.000919185	10.5756	-0.452749	4.14e-09	14.2231	0	0.0288102	11.0835	-0.00788811	2.42e-08	17.6281	0.0869039	0.34045
NCU01260	hypothetical protein	3.25823	3.27875	-0.228297	1.00111e-17	1.92889	-0.364707	4.16e-18	2.76489	-0.182456	0.000440457	2.05128	-0.249699	1.91e-15	2.62922	0	5.18e-06	1.9148	-0.421974	7.35e-19
NCU01261	hypothetical protein	0.134639	0.200159	0	0.170848	0.141231	0	0.982184	0.0704144	0	0.553882	0.0662003	0	0.51462	0.0673989	0	0.520978	0	0	NA
NCU01262	hypothetical protein	0	0.0422329	0	NA	0	0	NA	0	0	NA	0	0	NA	0	0	NA	0	0	NA
NCU01266	phosphoinositide-specific phospholipase C	2.34763	6.26253	0.817023	6.84811e-261	2.70237	0.0768289	0.403799	4.93872	0.666375	2.91e-21	2.28266	0	0.284824	3.60043	0.581229	4.54e-06	3.07941	0.232887	0.0127715
NCU01267	palmitoyltransferase PFA3	28.2054	21.1316	-0.72643	0.168921	16.3188	-0.511291	8.01e-69	21.2844	-0.45099	1.25e-24	17.2778	-0.398235	2.21e-59	15.1594	-0.546296	6.63e-85	16.2559	-0.562301	3.76e-71
NCU01268	ubiquitin-conjugating enzyme E2 6	9.0433	20.9783	0.650524	2.85493e-279	6.14521	-0.129101	1.12e-08	13.2038	0.167425	9.96e-07	7.70418	0	0.00245807	6.93594	0	1.13e-05	7.28119	0	0.000151718
NCU01269	cell cycle regulatory protein	10.7244	13.6517	0	2.24692e-104	5.70978	-0.562217	4.43e-37	12.7923	0	0.00734046	5.63751	-0.548586	8.44e-39	7.24694	-0.164164	1.67e-19	7.02289	-0.321919	1.29e-21
NCU01270	ribose phosphate diphosphokinase	1.03459	7.07504	1.96397	2.12176e-303	0.8613	0	0.179393	1.78641	0.0993699	0.00180736	0.855896	0	0.171423	0.60833	0	0.00308377	0.920226	0	0.307712
NCU01271	spermidine-1	149.877	24.306	-2.96698	0	154.632	0.155139	0.00588951	111.128	-0.53572	1.53e-118	146.773	0.115213	1.16e-09	139.077	0.0717158	2.51e-24	140.547	0	5.83e-21
NCU01272	mitochondrial presequence protease	49.3297	15.9814	-1.96204	0	25.89	-0.696905	1.35e-233	26.4468	-0.980299	1.32e-213	27.721	-0.566338	3.01e-201	31.2824	-0.359167	1.66e-143	27.3282	-0.665159	3.41e-210
NCU01273	beta-taxilin	27.0726	17.6006	-0.915342	7.9159e-15	14.4832	-0.598453	3.59e-60	18.6466	-0.558709	6.23e-27	11.9105	-0.838833	1.77e-90	11.7587	-0.820629	6.36e-93	15.4426	-0.554868	1.16e-52
NCU01274	hypothetical protein	14.9238	13.4692	-0.423604	1.72216e-11	8.0174	-0.559485	3.5e-40	15.5644	0	0.755777	9.02791	-0.363179	4.08e-30	9.64149	-0.235674	5.16e-25	10.2459	-0.265023	3.22e-20
NCU01275	oxidoreductase	7.745	72.2402	2.63252	0	29.2701	1.85068	2.53e-94	55.4148	2.47012	3.65e-295	43.8879	2.47978	1.96e-207	40.393	2.39342	5.87e-177	35.9194	2.10783	1.21e-143
NCU01276	N-acetyltransferase 5	25.2977	12.299	-1.2946	3.97774e-47	17.7343	-0.16935	8.57e-15	14.4006	-0.771118	7.4e-27	12.1635	-0.658989	3.04e-41	11.108	-0.747206	8.17e-49	15.3004	-0.420392	2.14e-24
NCU01277	hypothetical protein	22.9952	10.4431	-1.42291	5.23066e-99	15.7457	-0.244638	4.96e-26	18.4612	-0.335212	1.57e-11	16.7778	-0.123161	2.79e-20	15.6679	-0.183296	3.23e-27	16.181	-0.252219	5.74e-24
NCU01278	hypothetical protein	25.0983	13.3143	-1.21304	3.72159e-69	12.6132	-0.695211	1.43e-78	18.8808	-0.443409	1.1e-20	12.7867	-0.643901	9.94e-78	16.4538	-0.254706	8.09e-40	13.593	-0.636568	4.16e-68
NCU01279	ER membrane protein	34.6474	18.8556	-1.19415	2.66104e-93	20.4193	-0.498532	4e-82	28.9552	-0.318759	1.82e-16	20.1495	-0.484258	1.86e-86	24.4627	-0.174775	6.44e-46	23.9438	-0.319145	8.4e-50
NCU01281	hypothetical protein	0.402769	5.74071	2.06255	1.31058e-100	1.10903	0	0.0163922	3.47561	1.46922	1.11e-12	0.643619	0	0.361406	1.36095	0.349796	0.00187798	1.20909	0.0347414	0.00672783
NCU01282	vacuolar-sorting protein snf-7	35.8711	54.8173	0.135	0	32.0862	0	8.65e-07	38.6536	0	0.59031	28.06	-0.0352024	1.41e-16	20.5897	-0.433838	2.84e-53	34.1775	0	0.000979739
NCU01283	hypothetical protein	133.773	14.1387	-3.59103	0	59.6119	-0.961582	0	45.6377	-1.65571	0	72.0248	-0.657361	0	69.9136	-0.664526	0	62.006	-0.949951	0
NCU01284	hypothetical protein	8.84562	14.9482	0.174697	2.09815e-102	6.32899	-0.033341	2.82e-06	8.25281	0	0.121704	7.3025	0	0.00177505	6.09537	-0.0181094	2.71e-07	7.70394	0	0.0104674
NCU01285	hypothetical protein	17.2566	75.1952	1.62992	0	14.1724	0	7.96e-09	37.0068	0.818793	3.87e-84	19.3825	0.218835	0.221672	14.2146	0	6.69e-09	16.9568	0	0.0453505
NCU01288	hypothetical protein	14.9526	9.78634	-0.91897	3.99651e-18	7.66991	-0.677755	1.41e-88	13.0907	-0.239178	5.26e-09	9.62932	-0.325662	7.11e-49	11.0488	-0.0962117	3.87e-29	9.67686	-0.397087	1.24e-48
NCU01289	hypothetical protein	54.0888	3.26548	-4.34016	0	12.5562	-1.82507	0	6.98882	-2.9488	0	9.2706	-2.21459	0	8.152	-2.35614	0	12.614	-1.86481	0
NCU01290	centromere/microtubule-binding protein CBF5	82.9476	5.18994	-4.29788	0	139.357	0.84399	1.01e-133	52.3268	-0.741313	4.62e-109	129.923	0.777973	2.85e-98	139.458	0.915848	8.16e-137	127.943	0.67645	8.76e-87
NCU01291	hypothetical protein	47.4948	33.7383	-0.820223	2.12872e-08	19.4991	-1.02087	5.06e-225	22.3231	-1.14424	2.57e-172	20.8689	-0.892559	1.78e-205	14.878	-1.33173	0	22.7866	-0.847091	2.68e-175
NCU01292	hypothetical protein	2.77978	0.910353	-1.51055	1.29126e-12	0.126777	-2.30883	2.46e-17	0.210694	-2.17404	9.62e-16	0.396169	-1.32506	2.91e-13	0.0806684	-2.63418	2.06e-18	0.322502	-1.51457	2.44e-14
NCU01294	hydrolase	26.479	8.07322	-2.01738	0	22.0143	-0.00413697	2.68e-16	24.9852	-0.138584	0.000158515	19.5712	-0.137097	2.52e-31	15.7758	-0.405381	1.73e-69	24.9194	0	1.17e-05
NCU01296	hypothetical protein	13.0899	17.898	0	2.14222e-171	11.7347	0	3.96e-05	12.7628	-0.0491109	0.0577822	8.64202	-0.249325	4.03e-25	9.0756	-0.145049	1.96e-21	11.852	0	8.31e-05
NCU01297	hypothetical protein	0.242593	0.163679	-0.95649	0.577163	0.0391493	-0.0241752	0.00249052	0.195189	0	0.514252	0.0550524	0	0.00621458	0.0560491	0	0.0066186	0.112039	0	0.0765583
NCU01298	hypothetical protein	4.0326	7.95149	0.307065	9.12703e-73	1.17183	-1.04099	3.62e-16	2.2515	-0.531907	2.66e-06	1.3933	-0.80503	8.01e-14	1.03662	-1.13047	2.02e-18	1.25419	-1.01137	1.81e-15
NCU01299	hypothetical protein	47.0641	9.10353	-2.62282	0	8.07511	-2.11454	5.4e-161	12.0782	-1.8888	3.38e-118	6.4519	-2.3839	4.36e-186	9.59032	-1.81982	6.93e-148	9.36638	-1.96559	3.81e-150
NCU01300	imidazoleglycerol-phosphate dehydratase	64.621	10.2483	-2.9379	0	68.2518	0.127301	0.634166	39.4376	-0.741285	2.89e-49	59.8087	0	1.7e-05	68.6058	0.20641	0.725986	54.0399	-0.0298028	2.68e-13
NCU01301	60S ribosomal subunit assembly/export protein loc-1	30.1597	1.65567	-4.34927	0	22.659	-0.0723622	4.69e-11	11.1018	-1.36714	6.54e-60	15.1416	-0.598678	1.55e-37	12.5346	-0.821492	6.79e-53	19.1098	-0.355151	3.97e-21
NCU01302	hydrolase	31.2287	5.34795	-2.81063	0	27.7328	0	2.14e-06	47.9826	0.34614	5e-27	18.6635	-0.402619	6.7e-41	14.7078	-0.698469	2.39e-71	31.1804	0	0.061344
NCU01303	hypothetical protein	15.2414	10.6581	-0.799236	7.86846e-05	7.88324	-0.627361	7.3e-52	9.98816	-0.611636	5.06e-26	9.46357	-0.341161	5.33e-33	9.06376	-0.365441	7.41e-38	8.69906	-0.536737	4.39e-42
NCU01304	mitochondrial mRNA processing protein PET127	19.5742	6.36873	-1.89205	3.67725e-196	15.2338	-0.0563918	2.46e-13	12.0745	-0.69473	3.63e-31	16.1123	0	1.05e-09	16.7931	0	1.11e-07	16.2009	-0.0157868	1.22e-09
NCU01305	rhomboid family membrane protein	15.8278	39.0447	0.812934	0	12.687	-0.0123791	4.8e-11	17.0524	0	0.64791	12.5478	0	1.07e-11	14.0797	0	1.03e-05	15.7022	0	0.06029
NCU01306	hypothetical protein	16.3632	11.6468	-0.745867	0.0111494	6.05669	-1.04015	4.11e-58	5.97259	-1.37285	9.35e-58	4.88183	-1.30243	9.89e-77	4.24495	-1.45337	8.23e-88	5.90565	-1.12225	1.76e-61
NCU01307	hypothetical protein	36.6995	15.352	-1.52646	2.47495e-99	25.5682	-0.201612	2.11e-19	17.5595	-1.0367	2.32e-51	17.0488	-0.732588	3.21e-57	12.7861	-1.09206	6.54e-89	23.6004	-0.359329	3.28e-26
NCU01308	hypothetical protein	0	0.276797	0	0.0164758	0	0	NA	0.3895	0	NA	0.122063	0	NA	0.124273	0	NA	0	0	NA
NCU01309	hypothetical protein	8.99552	14.2293	0.148681	4.09328e-202	9.34099	0.0431338	0.518765	21.99	0.991612	7.74e-95	16.1676	0.890662	1.11e-33	11.2945	0.396631	0.000955905	12.4207	0.423004	4.73e-08
NCU01310	hypothetical protein	40.8409	31.7803	-0.670066	0.428141	25.5594	-0.398107	2.05e-52	31.7809	-0.404967	5.18e-20	26.697	-0.30401	5.45e-46	27.8915	-0.206676	5.69e-40	27.9951	-0.31552	3.04e-39
NCU01311	hypothetical protein	0.37238	2.24709	1.50066	6.75631e-90	1.20734	1.04615	1.15e-06	1.66423	1.22554	6.27e-12	1.43147	1.34948	2.23e-09	1.1693	1.07175	2.16e-06	1.45661	1.29563	1.58e-09
NCU01312	regulator of conidiation in Aspergillus-1	10.6935	8.82954	-0.493299	0.0486485	40.9807	1.91835	1.09e-154	74.222	2.47066	0	32.7312	1.62591	1.27e-98	40.2248	1.96228	3.34e-152	42.1168	1.9154	1.74e-167
NCU01313	hypothetical protein	0	0.0653711	0	NA	0	0	NA	0.153314	0	NA	0	0	NA	0	0	NA	0	0	NA
NCU01314	hypothetical protein	0.222227	0.925036	0	5.91028e-06	0.932427	0	0.0537313	0.929773	0	0.0517444	0.109266	0	0.51462	0.333733	0	0.710281	0.667111	0	0.175414
NCU01315	UDP-N-acetylglucosaminyltransferase	16.0494	55.3769	1.32008	0	11.4766	-0.2064	2.53e-30	22.6528	0.240402	4.07e-22	15.1608	0.00133459	0.000181786	10.8622	-0.215221	1.23e-38	13.8119	0	4.53e-11
NCU01317	60S ribosomal protein L12	776.353	87.3773	-3.5107	0	1601.42	1.17829	0	848.953	0	3.02e-05	1400.78	1.02006	0	1593.93	1.24195	0	1504.2	1.04408	0
NCU01318	protein transporter sec-23	125.454	66.055	-1.2745	0	104.323	-0.0558777	1.81e-59	98.5986	-0.449991	5.25e-78	130.208	0.197413	0.0587465	138.13	0.318192	0.0807257	114.177	0	1.85e-27
NCU01319	hypothetical protein	68.5953	13.8702	-2.63216	0	61.223	0	1.43e-18	57.4628	-0.340047	5.18e-28	55.3832	-0.0450411	6.74e-40	34.7395	-0.671639	7.66e-219	48.3604	-0.316494	9.26e-82
NCU01320	glutathione S-transferase-3	52.1759	10.7922	-2.53268	0	757.128	3.91461	0	726.197	3.54081	0	385.236	2.97211	0	209.221	2.12117	0	849.096	4.03673	0
NCU01321	high-affinity nickel transporter	2.25041	4.1239	0.199636	1.28086e-59	1.76643	0	0.012769	3.66692	0.194819	3.44e-05	2.22806	0	0.520958	1.96186	0	0.0844181	1.88422	0	0.0422861
NCU01322	transcription factor TFIIE complex alpha subunit	12.5475	11.0647	-0.430025	3.55891e-06	9.87628	0	1.26e-07	13.2414	0	0.971747	10.6705	0	5.99e-05	9.16509	-0.0264687	6.47e-11	11.1005	0	0.00061358
NCU01323	cohesin complex subunit	29.8791	11.8326	-1.65529	0	13.8212	-0.847254	2.49e-164	16.4675	-0.91425	1.81e-108	13.4935	-0.848183	3.43e-175	12.4572	-0.924736	1.27e-201	15.2551	-0.753805	4.68e-138
NCU01324	hypothetical protein	11.3123	16.9351	0.065837	3.13432e-160	9.53058	0	8.65e-06	15.3962	0.1266	1.55e-07	9.56659	0	1.33e-05	10.0241	0	0.000290134	8.65797	-0.0869684	8.22e-10
NCU01325	hypothetical protein	0.103985	0.200965	0	0.0411065	0.109076	0	0.982184	0.108766	0	0.991381	0.255641	0	0.293653	0	0	NA	0.104053	0	0.944706
NCU01326	hypothetical protein	0.189606	0.169125	-0.553731	0.698069	0.248612	0	0.763952	0.297485	0	0.536783	0.093227	0	0.356744	0.0949149	0	0.364039	0.189729	0	0.921865
NCU01327	hypothetical protein	28.5261	30.1979	-0.213617	1.15682e-62	15.0417	-0.615735	6.94e-60	20.606	-0.489294	2.54e-21	18.9209	-0.262754	6.16e-32	16.4842	-0.419903	3.41e-49	18.1996	-0.395471	8.41e-37
NCU01328	transketolase	542.939	217.4	-1.68805	0	619.644	0.323067	9.74e-17	493.055	-0.268472	1.19e-82	702.921	0.541233	6.29e-163	753.707	0.677217	5.59e-293	560.12	0.133241	2.85e-07
NCU01329	hypothetical protein	10.965	2.61584	-2.23735	2.1308e-99	8.73179	0	0.000121655	5.85467	-0.766902	1.45e-15	6.12528	-0.362927	8.08e-15	10.3745	0	0.0848043	7.64027	-0.140001	5.15e-08
NCU01330	SacI domain-containing protein	15.3588	9.78982	-0.937653	4.06079e-16	9.18429	-0.434049	2.67e-40	9.76791	-0.661653	7.17e-32	8.04782	-0.586165	5.75e-57	9.80978	-0.273879	5.55e-34	10.3767	-0.309316	5.51e-28
NCU01331	snRNP and snoRNP protein	66.3867	19.5356	-2.03767	7.15168e-243	131.396	1.02583	7.8e-73	68.5049	0	0.541913	83.205	0.392417	1.67e-05	106.691	0.792085	3.4e-30	115.621	0.795824	1.46e-44
NCU01332	vacuolar membrane ATPase-3	376.834	264.728	-0.867311	1.35676e-37	266.566	-0.2977	3.2e-223	329.79	-0.306773	8.92e-53	241.547	-0.404258	0	175.673	-0.82349	0	265.903	-0.345666	6.83e-231
NCU01333	Delta(24(24(1)))-sterol reductase	85.187	12.867	-3.05306	0	60.8142	-0.258784	1.64e-86	50.2912	-0.842238	1.08e-159	48.9179	-0.534304	2.35e-183	52.7756	-0.391028	4.29e-149	60.8787	-0.302032	4.13e-88
NCU01334	hypothetical protein	0.25314	1.07522	0.223476	6.77047e-18	0.531067	0	0.135573	0.794334	0	0.00739813	0.177808	0	0.472048	0.253439	0	0.895927	0.542794	0	0.116732
NCU01335	cell division cycle 15-like	7.69594	17.5744	0.702318	0	6.76236	0	3.28e-06	12.5384	0.423587	5.11e-32	8.91739	0.272924	0.0358338	7.31621	0.0152952	0.00339362	7.40299	0	0.00860354
NCU01336	hypothetical protein	8.92621	9.10392	-0.20063	1.18166e-17	11.9202	0.376207	0.000204683	15.83	0.483305	4.75e-21	11.8475	0.405083	0.000172009	9.62148	0.129475	0.94908	12.1959	0.368422	2.96e-05
NCU01337	dihydrofolate synthetase Fol3	7.24963	17.8248	0.695301	8.68385e-212	10.6405	0.437995	0.000107129	9.81666	0.00359655	0.00272595	9.22916	0.263234	0.0322317	9.90264	0.403094	0.00311215	10.4597	0.371201	0.000222
NCU01338	DUF218 domain-containing protein	9.56391	15.9084	0.117304	9.24579e-71	11.1516	0.0763731	0.354968	8.41505	-0.0158301	0.0575421	7.02341	0	0.000177613	6.82181	0	4.98e-05	9.89868	0	0.69848
NCU01339	hypothetical protein	10.9904	17.2559	0.102611	3.64553e-120	8.0532	-0.0528834	6.55e-08	9.60766	-0.123399	0.00479397	6.92055	-0.230182	2.53e-13	7.75501	-0.0376737	2.42e-09	6.08181	-0.484212	8.6e-19
NCU01340	hypothetical protein	14.8517	12.609	-0.424581	0.0190141	18.3942	0.216066	0.0534422	14.5986	0	0.354852	10.9976	0	1.16e-05	16.3919	0.115955	0.715495	15.7118	0	0.858069
NCU01341	U1 small nuclear ribonucleoprotein C	27.528	16.9621	-0.967781	6.80085e-16	20.4279	-0.106559	7.22e-14	20.8394	-0.39237	8.78e-12	16.7224	-0.353285	1.9e-28	22.1383	0	1.35e-09	18.2516	-0.309638	7.05e-22
NCU01342	endoplasmic reticulum vesicle protein 25	103.457	39.5848	-1.70699	0	108.745	0.148119	0.402585	88.0266	-0.303147	1.69e-17	96.1182	0.0039982	1.82e-08	96.8543	0.049863	2.68e-08	104.132	0.0418692	0.00870071
NCU01343	TPR repeat protein	46.446	14.6489	-1.94769	1.96785e-253	24.8699	-0.593879	1.72e-57	25.3568	-0.880488	9.04e-53	19.1516	-0.925312	2.53e-96	27.2223	-0.39967	4.26e-47	25.6387	-0.597465	9.78e-55
NCU01344	hypothetical protein	16.9634	13.074	-0.651607	0.85929	11.0497	-0.294433	2.33e-24	13.3158	-0.34782	1.81e-10	11.2733	-0.23453	5.33e-23	12.0392	-0.106871	2.35e-18	11.8082	-0.247992	1.06e-19
NCU01345	ascospore lethal-1	18.1603	24.0918	0	1.08862e-195	14.2968	-0.053861	6.28e-15	16.7422	-0.14531	0.00032223	15.0707	0	6.85e-11	15.7029	0	1.57e-08	15.5336	0	3.79e-09
NCU01346	hypothetical protein	0.430564	0.0426728	-0.859757	0.00834841	0	0	NA	0.15012	0	0.301869	0.282271	0	0.589798	0	0	NA	0	0	NA
NCU01347	hypothetical protein	16.4153	22.6741	0	1.90606e-105	11.8672	-0.10725	5.36e-11	22.816	0.147008	8.39e-08	7.85309	-0.644332	2.19e-34	9.74732	-0.311484	2.35e-21	10.5067	-0.322154	3.56e-17
NCU01348	agmatinase	0.100668	0.658487	0.674414	2.93008e-24	0.0633578	0	0.458117	0.0631775	0	0.467905	0.0989941	0	0.897435	0.0403146	0	0.21481	0	0	0.0348926
NCU01349	hypothetical protein	1.91568	5.13571	0.813282	3.8131e-238	1.50085	0	0.00134509	2.36958	0	0.0724976	1.14124	-0.20381	1.65e-08	1.30515	0	5.73e-06	1.47149	0	0.000602241
NCU01350	hypothetical protein	0	0.043122	0	NA	0	0	NA	0	0	NA	0	0	NA	0	0	NA	0	0	NA
NCU01351	hypothetical protein	0.595807	0.160542	-2.28071	6.34715e-05	0.546856	0.0338162	0.669829	0.545299	0	0.692963	0.65914	0	0.915772	0.372819	0	0.174401	0.670717	0	0.887737
NCU01353	glycosylhydrolase family 16-1	281.6	10.571	-5.07266	0	411.158	0.673139	1.69e-257	271.782	-0.173696	5.67e-20	365.002	0.536173	3.4e-101	273.901	0.154713	1.02e-23	361.258	0.442144	8.89e-85
NCU01355	hypothetical protein	0.746503	1.70988	0.15605	1.85637e-20	0.522034	0	0.155507	1.24353	0	0.0606221	0.679716	0	0.567775	0.359851	0	0.0142197	0.553323	0	0.207787
NCU01356	hypothetical protein	7.61472	20.5211	0.864574	0	5.39583	-0.0674268	2.55e-07	6.22779	-0.185143	0.000928855	3.84364	-0.497501	3.65e-18	5.1095	-0.0751979	5.43e-09	3.99221	-0.523714	6.73e-17
NCU01357	hypothetical protein	0.348224	3.67554	1.82092	2.25048e-87	2.19164	1.50186	5.92e-10	4.00656	2.11699	2.46e-22	5.03379	2.81293	3.46e-30	0.941313	0.205011	0.00811032	3.83294	2.32278	2.42e-21
NCU01358	hypothetical protein	0.540316	3.03411	1.39616	5.74994e-81	0.541007	0	0.821421	0.924801	0	0.070785	0.531333	0	0.786863	0.467187	0	0.488669	0.663544	0	0.636206
NCU01360	NADH:ubiquinone oxidoreductase 11.5	101.101	166.165	0.256227	0	83.1881	-0.0200144	8.02e-18	102.81	-0.0337251	0.182177	85.2708	0	6.33e-15	92.0141	0	2.66e-08	87.7907	0	2.14e-12
NCU01361	hypothetical protein	13.9562	10.6198	-0.684155	0.699077	7.51014	-0.58182	3.14e-53	12.5832	-0.172854	5.39e-05	9.15276	-0.273461	5.68e-31	12.2261	0	2.25e-07	8.96035	-0.381422	1.28e-33
NCU01362	INO80 chromatin remodeling complex	18.5752	12.3631	-0.888686	4.32469e-13	13.0688	-0.22524	1.81e-30	17.9454	-0.0918403	0.0078278	13.8691	-0.108711	1.27e-23	15.9007	0	5.75e-11	14.0407	-0.169766	1.05e-22
NCU01364	oxidoreductase	15.9138	34.2421	0.567148	0	12.7541	0	8.48e-06	18.7027	0	0.0752761	13.7737	0	0.000927442	10.4129	-0.153555	3.39e-13	14.5225	0	0.00990515
NCU01365	ATP dependent DNA ligase domain-containing protein	5.46687	4.14552	-0.627474	0.736404	3.15072	-0.392423	4.18e-18	4.64197	-0.173571	0.000735044	3.89402	-0.0713145	1.48e-09	3.35059	-0.241566	8.63e-16	2.76641	-0.617234	9.08e-25
NCU01366	hypothetical protein	15.4373	13.5956	-0.488663	1.24274e-14	8.36102	-0.595331	3.14e-71	13.8075	-0.20353	7.16e-07	8.33415	-0.56739	5.47e-73	9.9345	-0.285093	2.73e-45	8.78166	-0.572329	1.43e-64
NCU01367	small nucleolar ribonucleoprotein complex subunit	32.1795	3.98788	-3.28599	0	31.1821	0	0.00236084	15.9532	-1.03138	5.29e-82	25.9373	-0.00262544	3.77e-16	27.358	0	7.9e-12	27.8101	0	2.09e-10
NCU01368	proteosome catalytic beta-4	170.511	96.4718	-1.15852	7.09819e-143	147.071	0	1.56e-26	159.034	-0.189209	3.87e-10	133.55	-0.0904068	7.6e-51	123.728	-0.163661	5.86e-77	130.329	-0.203782	1.76e-59
NCU01369	ATP-dependent RNA helicase ded-1	248.13	27.0469	-3.5515	0	281.564	0.308405	1.88e-09	135.941	-0.985428	0	305.432	0.462015	1.55e-56	313.141	0.533104	6.79e-72	262.629	0.164005	0.16137
NCU01370	hypothetical protein	8.14447	2.78538	-1.74161	3.4979e-64	4.59248	-0.394874	9.26e-16	6.43917	-0.247458	7.63e-05	4.54976	-0.377939	2.38e-16	4.9001	-0.240502	9.74e-14	4.5914	-0.443054	4.14e-16
NCU01371	UPF0660 protein	7.95032	4.61006	-0.915071	2.48818e-06	8.8929	0	0.661766	6.10879	-0.181954	0.00240003	4.96508	-0.117054	9e-07	4.4514	-0.22487	7.26e-09	7.84235	0	0.391753
NCU01373	hypothetical protein	0.492073	1.66424	0.537642	1.40793e-26	0.612946	0	0.658862	1.28674	0.247531	0.0012799	0.846812	0	0.119694	0.492654	0	0.84323	0.738587	0	0.292589
NCU01374	CutC family protein	1.38271	4.80657	0.917541	1.80027e-78	1.26525	0	0.45658	2.92333	0.330792	6.19e-05	1.30186	0	0.548812	0.618535	-0.0653222	0.000518362	1.08922	0	0.158714
NCU01375	hypothetical protein	0.455473	2.50535	0.287509	1.24337e-15	0.477772	0	0.974806	1.54834	0	0.0265842	0.559876	0	0.832179	1.14003	0	0.132175	0.341825	0	0.638353
NCU01376	phosphorus-2	1.81535	3.3501	0.156602	1.64138e-43	7.72678	1.88266	3.45e-45	7.59524	1.54386	1.06e-44	10.0931	2.31391	2.53e-75	9.19232	2.2109	3.54e-63	7.61543	1.81912	5.2e-45
NCU01377	anaphase-promoting complex subunit Cut9	8.99467	4.29268	-1.29408	1.34752e-35	5.73437	-0.262958	1.09e-14	6.96472	-0.308976	1.17e-06	5.84466	-0.206005	5.33e-14	4.80494	-0.438254	1.02e-23	6.15404	-0.2128	6.05e-12
NCU01378	acetoacetyl-CoA synthase	15.5214	35.0292	0.681354	0	15.2758	0	0.0468234	37.2329	0.985304	1.06e-123	24.427	0.718091	1.03e-24	13.0274	0	3.2e-08	21.5127	0.452011	6.6e-11
NCU01379	serine/threonine protein kinase-18	15.1768	10.8525	-0.817741	7.23117e-09	8.45818	-0.601273	1.13e-155	11.5732	-0.470229	9.25e-47	11.0753	-0.185384	4.25e-63	10.0122	-0.293195	9.78e-97	9.1133	-0.540654	3.15e-130
NCU01380	hypothetical protein	2.03358	8.8114	1.36915	2.62773e-214	80.4841	5.10814	0	63.2863	4.44655	0	44.5791	4.28768	0	39.7587	4.15654	0	67.4944	4.80975	0
NCU01381	hypothetical protein	20.4897	31.9244	0.0882466	1.20086e-112	36.9844	0.813547	1.3e-19	26.8128	0.0227913	0.000609887	22.1116	0.0868538	0.858507	14.6971	-0.0102999	1.68e-08	28.6686	0.394059	1.1e-05
NCU01382	hypothetical protein	5.67973	2.10724	-1.65304	1.82938e-72	4.88686	0	0.000382676	4.89368	-0.162456	0.000963179	4.00621	-0.0942597	1.13e-10	3.39399	-0.28623	2.77e-18	5.02877	0	0.00164303
NCU01383	hypothetical protein	1.4395	1.74258	-0.113158	0.0933976	4.96135	0.217898	0.00328047	4.51703	0	0.00739813	2.62891	0	0.240205	2.26474	0	0.423378	3.08663	0	0.116732
NCU01385	hypothetical protein	0	4.40871	1.93908	3.26494e-33	0.550576	0	NA	0.549009	0	NA	0.129038	0	NA	0.262749	0	NA	0	0	NA
NCU01386	hypothetical protein	19.4958	24.0417	0	3.28097e-145	37.5832	0.996787	6.98e-78	54.5876	1.22795	9.19e-255	42.0036	1.19551	3.18e-121	29.4475	0.711013	3.9e-25	42.8846	1.14655	1.01e-126
NCU01387	hypothetical protein	7.24193	9.03386	0	3.03161e-60	6.82107	0	0.0314443	8.93783	0	0.00614015	6.91208	0	0.0601664	7.02468	0	0.0867027	6.24362	0	0.000347965
NCU01388	alpha-1,2-mannosyltransferase	61.8147	40.5399	-0.934343	2.05447e-28	57.2763	0	3.21e-09	54.9024	-0.243136	2.92e-12	50.4113	-0.0170488	1.03e-26	58.4198	0.0646199	1.55e-07	49.9814	-0.107769	5.37e-29
NCU01389	mitogen-activated protein kinase organizer 1	11.7232	13.7545	0	4.17655e-35	8.73236	-0.0209336	5.93e-07	9.83729	-0.17084	0.00110214	7.48692	-0.201213	6.24e-12	6.80484	-0.29503	1.17e-15	7.51297	-0.274113	6.28e-12
NCU01390	cell cycle control protein cwf16	5.60692	8.81263	0.0917884	4.71895e-104	6.17977	0.0675286	0.692478	7.8196	0.105964	1.86e-05	5.60694	0	0.349519	3.91863	-0.0323087	1.62e-08	5.81383	0	0.624142
NCU01391	hypothetical protein	14.2543	2.23494	-2.83836	1.1621e-169	7.66341	-0.463551	4.76e-18	10.5284	-0.344537	1.1e-06	6.54567	-0.647251	5.23e-25	4.3886	-1.14358	3.11e-43	7.37543	-0.563385	5.19e-20
NCU01392	hypothetical protein	0	0.225796	0	0.0235258	0	0	NA	0.113476	0	NA	0	0	NA	0.108617	0	NA	0	0	NA
NCU01393	class III chitinase	16.3565	12.0265	-0.685239	0.188851	10.8463	-0.220352	2.98e-14	12.6407	-0.322574	2.61e-07	10.0145	-0.299293	2.23e-18	8.94413	-0.418292	8.55e-25	11.2329	-0.218809	6.39e-13
NCU01394	hypothetical protein	0.0959524	2.09849	2.74126	1.21206e-182	0.178934	0	0.175515	0.825213	1.52713	5.1e-14	0.241135	0	0.0215086	0.373588	0.655967	0.000123675	0.30938	0.227865	0.00175173
NCU01395	WSC domain-containing protein	84.6243	9.27892	-3.51262	0	146.616	0.896547	3.09e-202	112.924	0.203437	2.29e-43	114.314	0.570658	3.47e-46	179.893	1.26421	0	154.733	0.931483	7.31e-263
NCU01396	hypothetical protein	0.24172	0.467155	0	0.0411065	0.380332	0	0.67155	0.252833	0	0.991381	0.356553	0	0.71983	0.242005	0	0.944257	0.362815	0	0.709818
NCU01397	hypothetical protein	0.421386	0.199324	-1.17295	0.0125765	0.522384	0	0.616736	0.460794	0	0.910149	0.263697	0	0.11389	0.268471	0	0.122002	0.306661	0	0.234801
NCU01398	thiol methyltransferase	0.236787	0.585227	0.0777909	7.30331e-15	0.403618	0	0.139094	0.773979	0.602049	2.19e-05	0.392935	0	0.154247	0.148167	0	0.174401	0.503498	0.190685	0.0193861
NCU01399	short chain dehydrogenase/reductase family	7.44486	29.5726	1.43934	0	17.4562	1.19535	7.28e-46	34.9716	1.90001	1.64e-228	19.0812	1.36327	1.31e-61	15.936	1.13279	2.39e-35	22.2142	1.50697	6.05e-89
NCU01400	hypothetical protein	4.21222	3.21586	-0.482113	0.937558	2.19497	-0.317917	9.5e-08	2.6151	-0.404096	3.88e-05	0.908611	-1.39491	5.7e-22	2.14941	-0.281759	3.11e-08	1.82195	-0.608471	8.94e-11
NCU01401	topogenesis of outer membrane beta barrel proteins 38	19.684	7.13803	-1.71777	5.27348e-116	11.5074	-0.428298	3.54e-28	11.4513	-0.748722	2.51e-27	8.34911	-0.839246	1.63e-55	13.5333	-0.135747	1.61e-17	10.5303	-0.597581	8.85e-36
NCU01402	indoleamine 2,3-dioxygenase	0.13325	50.6884	6.5626	0	0.279548	0	0.207173	0.390253	0	0.0371771	0.445518	0	0.0141455	0.320177	0	0.112776	0.320007	0	0.112526
NCU01403	GPI anchored protein	5.78473	9.19445	0.0719193	4.47253e-74	6.71347	0.0968024	0.337424	7.14495	0	0.0543527	4.41771	0	0.000192774	5.03167	0	0.0157576	5.97321	0	0.649861
NCU01404	RNA methyltransferase	16.13	2.11583	-3.15903	0	7.546	-0.741334	1.12e-48	4.76373	-1.68271	7.06e-90	4.19024	-1.51301	2.23e-106	6.75322	-0.826781	2.68e-60	5.92103	-1.12096	8.34e-73
NCU01407	hypothetical protein	0.181689	0.469982	0	1.02858e-10	0.171526	0.0744582	0.780927	0.475104	0	0.0108969	0.232269	0	0.665711	0.109142	0	0.252952	0.199987	0	0.952554
NCU01408	COP9 signalosome-3	22.4352	21.1698	-0.373912	3.72645e-23	17.8646	-0.0319491	5.5e-13	30.0094	0.141565	8.91e-11	21.1601	0	0.001555	22.7456	0.118583	0.13567	20.4801	0	4.39e-05
NCU01409	ran-binding protein	22.7689	33.5974	0.0934338	0	9.65253	-0.940165	8.45e-120	19.4549	-0.270399	1.91e-10	11.2009	-0.700247	3.36e-93	9.07449	-0.958242	2.59e-135	11.6626	-0.721914	4.83e-86
NCU01410	DUF1711 domain-containing protein	19.0533	17.4162	-0.398504	6.73585e-12	13.2367	-0.192439	5.21e-17	21.8241	0	0.0799318	11.16	-0.397717	1.8e-29	15.9486	0	3.52e-07	15.3358	-0.0333617	6.03e-09
NCU01411	MFS multidrug resistance transporter	0.859695	2.55611	0.705001	1.90229e-62	3.22839	1.53588	6.8e-18	6.69019	2.30605	4.84e-61	3.38161	1.64437	2.7e-20	2.84034	1.41627	3.53e-14	2.51193	1.11654	5.65e-11
NCU01412	proline-3	27.3249	9.74253	-1.80989	0	27.7593	0.100343	0.0224123	19.5643	-0.550097	5.94e-51	29.9212	0.246423	0.257121	38.1626	0.636289	9.92e-34	25.6799	0	3.66e-08
NCU01413	myosin chain-like-1	0.610849	0.486218	-0.186909	0.750617	0.280331	-0.101689	0.000717511	0.465889	0	0.139197	0.525608	0	0.308095	0.547865	0	0.391069	0.382028	0	0.0187733
NCU01414	Ascospore maturation-1	61.7741	101.79	0.283024	0	67.3438	0.216655	0.405696	87.0565	0.277355	8.31e-56	70.3623	0.316764	0.000553962	65.1978	0.240418	0.377233	65.1392	0.125067	0.382761
NCU01415	hypothetical protein	0	0.0710391	0	0.360583	0	0	NA	0	0	NA	0	0	NA	0	0	NA	0	0	NA
NCU01416	hypothetical protein	0.413341	2.17704	0.540582	1.33645e-24	0.681338	0	0.368122	2.84112	1.03755	2.06e-08	0.174201	0	0.159578	0.354711	0.00706774	0.686628	0.177261	0	0.16516
NCU01417	propionate-CoA ligase	5.58977	92.0124	3.48615	0	25.1496	2.14337	6.55e-191	47.9634	2.7699	0	32.8194	2.5676	0	16.1718	1.56822	3.94e-76	26.4178	2.17218	3.24e-214
NCU01418	clock-controlled gene-6	3697.54	636.291	-2.91676	0	3469.52	0.0540875	0	2957.31	-0.46618	0	3752.62	0.20284	2.43e-51	2673.35	-0.227863	0	3670.13	0.0916953	2.13e-118
NCU01419	quinone oxidoreductase	15.1181	22.7192	0.0471894	4.08975e-115	21.2632	0.457892	1.89e-06	39.0591	1.04167	7.94e-75	20.8525	0.466764	4.89e-06	16.8366	0.18306	0.539133	24.1933	0.607168	1.89e-13
NCU01420	hypothetical protein	25.857	66.3021	0.866646	0	28.0222	0.132612	0.806471	46.9423	0.578357	1.2e-48	33.3105	0.424781	1.87e-06	26.4906	0.121444	0.265328	35.4257	0.435894	3.87e-10
NCU01421	hypothetical protein	13.7082	6.5749	-1.29829	3.84345e-40	7.76132	-0.442025	3.99e-23	13.0449	-0.0374955	0.0628055	8.22421	-0.331606	3.46e-20	7.86947	-0.356002	6.52e-23	8.78814	-0.318035	8.26e-17
NCU01422	multiprotein-bridging factor 1	154.241	58.1697	-1.74345	0	194.718	0.433921	4.93e-20	139.156	-0.239558	2.14e-16	138.847	0	4.3e-19	144.171	0.066761	2.48e-13	199.848	0.428622	2.31e-27
NCU01423	hypothetical protein	0.430315	2.68328	1.47658	1.96095e-77	1.10338	0.591503	0.00107853	2.77561	1.70184	1.24e-17	1.03439	0.533536	0.00230032	1.36427	1.00208	1.46e-05	1.65061	1.18353	8.74e-08
NCU01424	DUF636 domain-containing protein	117.311	367.465	1.19331	0	166.057	0.574736	9.28e-29	166.426	0.264538	3.57e-32	139.183	0.353109	3.39e-05	174.817	0.720862	2.02e-41	138.534	0.266959	0.00018637
NCU01425	hypothetical protein	71.2783	58.9443	-0.590593	1.79488e-06	103.742	0.611772	3.03e-32	94.021	0.154514	6.02e-17	77.854	0.228333	0.388721	59.4827	0	8.31e-18	102.968	0.557901	2.16e-31
NCU01426	hypothetical protein	4.27983	17.1817	1.3917	0	6.57653	0.489591	2.42e-05	10.0527	0.809729	1.76e-25	8.15893	0.850725	2.55e-13	3.98419	0	0.134607	8.82816	0.888323	5.75e-17
NCU01427	albino-3	22.3281	74.2487	1.24716	0	16.3949	-0.13912	8.13e-18	23.5634	0	0.962356	14.4951	-0.279022	1.13e-28	15.1937	-0.177337	9.42e-25	14.6589	-0.341501	6.12e-28
NCU01428	hydroxyisourate hydrolase	54.9208	171.822	1.18513	0	97.6304	0.899223	6e-85	87.2695	0.421994	5.26e-53	58.0302	0.174822	0.738935	46.2923	0	3.94e-15	92.1764	0.772328	7.38e-67
NCU01429	serine-7	73.8969	21.4881	-2.11646	0	55.9166	-0.176513	7.04e-67	30.3498	-1.35671	0	53.3145	-0.210414	2.49e-84	67.4844	0.0328294	1.89e-17	47.6009	-0.450252	5.61e-133
NCU01430	hypothetical protein	0.384575	3.70706	2.22177	4.12389e-192	6.37378	3.53331	5.56e-83	14.3364	4.4015	5.41e-208	11.9959	4.49182	1.33e-176	7.70058	3.88097	3.82e-106	14.8234	4.72013	1.38e-218
NCU01431	bni1-like	35.8415	24.5066	-0.888505	4.05489e-26	21.0474	-0.536814	1.36e-172	28.1024	-0.439481	1.51e-50	26.6525	-0.167401	3.39e-73	22.4313	-0.37719	9.1e-147	23.767	-0.409039	2.8e-120
NCU01432	hypothetical protein	13.5622	20.7346	0.0482514	1.99142e-91	26.558	0.919044	3.22e-23	34.3238	0.984194	3.21e-53	12.3315	0	0.026947	7.67614	-0.314259	4.72e-15	24.2778	0.744146	6.25e-17
NCU01433	phosphoprotein phosphatase-1	46.3859	15.9517	-1.8462	0	40.7905	0	6.02e-11	31.8473	-0.589051	8.24e-41	42.4184	0	1.87e-07	43.5001	0.0359377	4.58e-06	39.813	-0.00528156	1.57e-13
NCU01434	hypothetical protein	12.1122	11.2011	-0.307361	5.79492e-06	8.37305	-0.0907491	1.7e-07	8.93004	-0.316866	1.28e-05	6.51853	-0.400089	7.36e-15	6.60181	-0.346194	1.41e-14	7.01503	-0.378408	1.24e-12
NCU01435	serine/threonine protein kinase-1	24.1798	18.6641	-0.668635	0.773721	13.7311	-0.514523	1.31e-51	13.5767	-0.843937	6.4e-51	12.0826	-0.660857	1.76e-70	12.9164	-0.531827	2.07e-61	14.9114	-0.445111	4.73e-42
NCU01436	questionable protein	180.008	279.099	0.190812	0	185.924	0.132069	0.0785139	212.896	0.0164062	6.64e-08	111.404	-0.417912	7.36e-114	96.4226	-0.58691	4.08e-170	175.258	0.00282278	7.09e-06
NCU01438	nucleosome assembly factor-1	636.718	213.547	-1.94302	0	339.302	-0.719195	0	238.693	-1.53603	0	361.54	-0.593706	0	356.397	-0.578988	0	306.168	-0.910642	0
NCU01439	D-3-phosphoglycerate dehydrogenase 1	289.699	11.7764	-4.9584	0	106.908	-1.23435	0	46.6956	-2.72456	0	95.6541	-1.35883	0	90.4	-1.40392	0	79.6553	-1.6981	0
NCU01440	myosin-2	83.7978	35.7853	-1.58263	0	44.0951	-0.718568	0	49.122	-0.878093	0	55.5741	-0.354067	7.62e-272	47.7911	-0.534221	0	43.8725	-0.77035	0
NCU01441	inosine triphosphate pyrophosphatase	12.7151	9.85248	-0.548261	0.830515	23.1585	0.784158	3.48e-14	11.2042	-0.0573962	0.0294555	11.579	0	0.0526793	9.12798	0	3.83e-06	19.6781	0.500049	3.37e-07
NCU01442	DUF1671 domain-containing protein	2.44276	8.89479	1.20038	6.30571e-271	2.3095	0	0.2836	3.91665	0.176257	5.37e-05	1.99126	0	0.025135	1.67334	0	0.000364994	2.04231	0	0.0378714
NCU01443	seryl-tRNA synthetase	172.186	54.9138	-1.99229	0	160.493	0.00157116	4.57e-18	109.057	-0.754069	2.28e-181	168.883	0.111863	9.23e-08	182.965	0.263289	0.503947	152.995	-0.0023025	3.8e-31
NCU01444	rheb small monomeric GTPase RhbA	32.6473	50.4931	0.155519	0	48.9854	0.637165	7.08e-27	51.7815	0.405007	1.51e-39	28.4998	0	1.23e-08	32.0359	0.0851334	0.00882321	41.4373	0.349192	1.71e-07
NCU01445	hypothetical protein	11.5899	9.48687	-0.561704	0.0102051	8.34134	-0.15032	5.64e-16	12.8545	0	0.279439	10.0213	0	5.66e-06	9.52566	0	1.41e-08	8.84388	-0.114697	1.31e-12
NCU01446	uracil phosphoribosyltransferase	5.82595	1.93754	-1.71139	1.19751e-37	5.0312	0	0.0261333	3.86116	-0.396796	7.17e-06	5.08705	0	0.0361214	4.67632	0	0.00302193	4.44768	0	0.000620123
NCU01447	hypothetical protein	17.4155	14.3069	-0.5582	0.00589077	20.411	0.242088	0.0394028	18.7682	0	0.664216	15.7867	0	0.000303883	13.5159	0	5.58e-12	19.5391	0.13543	0.294016
NCU01448	hypothetical protein	0	0.256037	0	0.000631936	0	0	NA	0.0750598	0	NA	0	0	NA	0.143691	0	NA	0	0	NA
NCU01449	riboflavin-3	39.1571	131.778	1.29515	0	50.2088	0.427887	1.04e-11	58.8937	0.347612	1.95e-44	47.4508	0.381719	1.14e-06	36.5459	0.0339039	6.05e-07	44.2555	0.200388	0.0501407
NCU01450	hypothetical protein	0	0.296139	0	0.0476462	0	0	NA	0.173632	0	NA	0	0	NA	0	0	NA	0	0	NA
NCU01451	hypothetical protein	21.4176	143.353	2.24762	0	15.5911	-0.136004	1.68e-15	33.327	0.34567	7.66e-22	13.0361	-0.353301	3.73e-29	10.8167	-0.576046	1.91e-46	15.0422	-0.232038	2.7e-18
NCU01452	40S ribosomal protein S1	1848.28	158.6	-3.91042	0	2039.56	0.281735	9.2e-08	1160.41	-0.806679	0	2035.96	0.314629	9.1e-10	2704.8	0.760523	0	1902.12	0.137196	1.05e-14
NCU01453	Rab18/RabC-family small GTPase	12.0765	39.2458	1.1564	0	11.2312	0	0.0310594	15.4967	0	0.0015081	10.3576	0	0.0010159	6.93039	-0.3216	2.06e-17	12.5079	0	0.583623
NCU01454	mitochondrial hydrolase	33.0985	14.5106	-1.4695	4.21807e-103	16.978	-0.641832	1.16e-54	14.4024	-1.18338	2.07e-72	12.1353	-1.07494	1.38e-98	21.6408	-0.235812	2.14e-29	15.7021	-0.796627	1.82e-65
NCU01455	signal recognition particle protein	41.899	17.2146	-1.59403	2.9715e-243	27.6737	-0.333466	4.13e-53	25.2838	-0.77431	1.71e-67	34.6022	0	3.07e-18	37.9731	0	4.31e-09	28.793	-0.322815	5.66e-47
NCU01456	DUF250 domain membrane protein	17.0919	16.9832	-0.302972	1.5859e-38	21.7038	0.382634	2.05e-06	29.9287	0.540512	1.84e-53	21.1645	0.382563	2.28e-05	16.8386	0.0805958	0.0215267	22.38	0.385164	1.02e-08
NCU01457	ubiquitin C-terminal hydrolase	15.3464	5.52772	-1.74201	1.30763e-147	9.71088	-0.338653	6.43e-28	12.3031	-0.321984	1.07e-09	9.07651	-0.400786	1.94e-34	9.4348	-0.3109	3.04e-31	8.83436	-0.516476	2.59e-37
NCU01458	hypothetical protein	17.0799	2.26646	-3.06405	9.0561e-182	15.9492	0	0.0512922	8.31432	-0.904798	1.81e-20	11.4645	-0.125508	1.07e-09	10.9783	-0.148244	2.94e-11	13.012	-0.0297181	3.74e-06
NCU01459	tan spore	5.40729	23.0303	1.52866	0	6.05507	0.082844	0.544031	19.6413	1.51151	7.62e-121	6.43612	0.213054	0.111047	7.93067	0.558775	1.91e-06	8.53077	0.553214	1.95e-09
NCU01460	replication protein A-3	55.2414	28.7938	-1.21592	5.31461e-49	35.3776	-0.324187	1.36e-27	41.5618	-0.412943	7.32e-14	21.7292	-0.96797	4.18e-80	12.7108	-1.66312	4.17e-143	33.6027	-0.44202	5.85e-33
NCU01461	hypothetical protein	18.1172	12.1148	-0.891296	4.1391e-15	9.46432	-0.65709	6.74e-92	15.8099	-0.247946	6.74e-10	13.2498	-0.150738	3.86e-32	12.2393	-0.227007	2.51e-45	11.608	-0.415705	3.15e-54
NCU01462	hypothetical protein	0.0363857	0.167686	0	0.000495465	0.0381671	0	0.987402	0.228351	0	0.0487276	0.250466	0	0.0319307	0.0728572	0	0.600106	0	0	NA
NCU01463	hypothetical protein	0.583084	3.74986	1.65936	2.30181e-120	0.860814	0	0.20113	2.91392	1.46837	3.25e-17	1.16802	0.416118	0.00566495	0.994574	0.193222	0.0519253	1.21014	0.390689	0.0035932
NCU01464	zinc carboxypeptidase	15.0929	22.3574	0.047946	2.0142e-148	21.5156	0.505175	4.76e-09	22.5401	0.260491	6.15e-13	15.9648	0.100863	0.867901	9.16618	-0.289502	8.8e-22	20.3792	0.382851	2.2e-06
NCU01465	hypothetical protein	17.8268	13.4662	-0.721572	0.321155	14.6388	-0.0276659	1.08e-19	25.3879	0.267641	3.09e-31	18.081	0.120938	0.0654506	14.6556	0	4.1e-20	18.2687	0.0567126	0.0980932
NCU01466	hypothetical protein	12.4277	7.18775	-1.06437	4.51448e-27	5.11363	-0.932313	7.08e-70	8.37877	-0.562265	5.69e-21	5.82922	-0.72068	4.55e-57	7.89392	-0.263732	9.24e-28	5.54227	-0.868312	1.06e-62
NCU01467	NADH:ubiquinone oxidoreductase 10.4	81.8672	171.064	0.585864	0	85.5953	0.100437	0.478855	107.192	0.117941	3.83e-10	72.8915	0	1.03e-06	72.4468	0	2.09e-07	91.0046	0.148238	0.30833
NCU01468	translation initiation factor eIF-2B subunit delta	46.9932	16.2973	-1.83565	0	27.7955	-0.487475	4.22e-73	23.317	-1.04788	2.17e-107	25.5689	-0.572082	3.19e-92	27.7545	-0.420941	2.31e-75	28.7919	-0.483323	1.42e-67
NCU01469	hypothetical protein	19.7401	8.15575	-1.50051	4.03575e-56	9.18293	-0.69496	6.55e-31	9.5518	-0.955216	8.2e-28	6.88703	-1.05424	1.73e-48	10.552	-0.439241	4.91e-24	9.20657	-0.739245	1.82e-31
NCU01470	vacuolar protein 8	31.3154	39.5402	0	1.51833e-248	24.7536	-0.0753323	3.92e-22	31.6788	-0.0398278	0.135932	31.1809	0.0880935	0.0184739	23.7887	-0.0626423	4.52e-28	29.8996	0	9.29e-05
NCU01471	nuclear protein SNF4	34.1418	23.2703	-0.864954	5.65886e-12	23.6805	-0.260115	5.36e-41	26.8834	-0.394684	7.68e-21	25.5054	-0.122195	7.34e-30	21.3087	-0.340136	9.2e-61	26.2618	-0.159352	2.47e-26
NCU01472	hypothetical protein	0.689822	1.5287	0.364003	5.95081e-50	0.511341	0	0.0380038	0.942807	0	0.0928529	0.515549	0	0.041758	0.478841	0	0.0147735	0.607436	0	0.242088
NCU01473	mitochondrial large ribosomal subunit YmL35	59.0456	12.829	-2.50638	0	53.8802	0	1.43e-08	33.1636	-0.877766	4.33e-86	48.0454	-0.00765495	6.24e-21	77.3856	0.531229	9.33e-15	50.7937	-0.00736818	1.23e-14
NCU01474	60S ribosomal protein L4	81.8309	16.6469	-2.61175	0	56.9483	-0.275942	2.76e-60	39.6093	-1.10232	6.62e-161	54.8746	-0.29501	3.82e-70	80.437	0.122584	0.00022776	54.7677	-0.376279	1.38e-71
NCU01475	hypothetical protein	9.4458	24.3793	0.831206	0	4.53212	-0.645063	1.57e-27	13.8138	0.203447	6.81e-09	4.55838	-0.607521	9.75e-28	8.17851	0	0.000649369	5.46111	-0.438658	8.39e-19
NCU01476	hypothetical protein	11.521	15.7402	0	3.73825e-135	8.58785	-0.0925293	1.56e-12	14.3531	0.00902959	0.000288571	8.59524	-0.0593275	1.61e-12	6.09596	-0.500189	2.5e-37	8.56586	-0.142227	6.11e-13
NCU01477	hypothetical protein	50.4929	51.148	-0.314778	4.47814e-127	43.7854	0	1.32e-20	64.5257	0.128083	6.08e-20	41.6254	-0.00937277	9.51e-30	29.3929	-0.467626	5.49e-133	49.374	0.00782574	2.47e-05
NCU01478	fungal specific transcription factor domain-containing protein	13.8129	21.6165	0.165422	0	6.50716	-0.770623	1.01e-73	13.2356	-0.0903184	0.00941	9.00568	-0.285167	4.14e-33	6.21077	-0.767625	2.61e-82	7.91855	-0.543348	6.62e-49
NCU01479	matrix mitochondrial AAA protease-1	75.879	21.1812	-2.17996	0	44.3394	-0.55046	7.05e-211	42.324	-0.930113	1.51e-228	46.2963	-0.455207	9.81e-189	57.374	-0.114292	4.42e-83	47.5884	-0.494662	5.52e-175
NCU01480	anion exchange family protein	9.03462	8.90905	-0.259836	1.02639e-15	6.04843	-0.199677	5.5e-13	6.40212	-0.435088	5.14e-10	5.18511	-0.380526	1.7e-20	6.57558	-0.0171792	7.9e-10	5.93955	-0.271592	4.54e-14
NCU01481	amino acid transporter	19.9418	19.123	-0.351334	3.80087e-27	13.7097	-0.238658	1.6e-25	20.5367	0	0.493473	15.2876	-0.0533832	5.29e-16	13.5694	-0.1848	3.22e-27	15.0283	-0.155695	9.67e-18
NCU01483	hypothetical protein	59.8169	219.336	1.39522	0	58.5155	0	0.0156981	54.5703	-0.15817	0.000141849	20.654	-1.16748	6.98e-119	11.5653	-1.92304	4.04e-202	51.7431	0	3.15e-08
NCU01484	rho-type GTPase-1	475.246	455.919	-0.424484	0	462.371	0.0853922	6.06e-24	453.592	-0.190647	5.47e-26	387.611	-0.0679206	1.07e-160	344.364	-0.202207	0	448.859	0	8.37e-40
NCU01485	hypothetical protein	62.645	13.8786	-2.48282	0	43.3128	-0.276413	1.22e-51	29.3393	-1.13881	7.2e-143	39.7606	-0.364066	8.22e-71	53.4798	0	3.78e-17	38.655	-0.482328	3.35e-78
NCU01486	IKI3 family protein	13.2149	12.5086	-0.377068	9.97948e-28	9.31729	-0.213623	1.27e-26	8.87085	-0.596101	2.97e-30	10.7498	0	3.53e-13	12.2591	0	5.54e-05	10.2607	-0.123659	1.55e-17
NCU01487	hypothetical protein	61.0342	412.667	2.31432	0	83.8034	0.54366	1.55e-31	67.0052	0	0.0923885	122.324	1.13024	9.91e-244	72.303	0.399336	5.65e-06	128.968	1.12796	1.51e-286
NCU01488	hypothetical protein	5.572	6.05452	0	7.82474e-07	6.7481	0	0.350763	12.2921	0.599018	4.93e-11	9.36475	0.540578	0.000115579	5.07143	0	0.231408	7.34967	0.0900838	0.100017
NCU01489	histidine phosphotransferase-1	103.271	75.116	-0.790019	3.14304e-05	74.6077	-0.228847	7.63e-59	86.0406	-0.340016	4.87e-24	61.6123	-0.466547	1.41e-117	48.0452	-0.782516	2.46e-211	79.1363	-0.190115	2.46e-45
NCU01490	hypothetical protein	3.6021	3.46068	-0.160017	0.000189502	2.62131	0	0.00153962	2.82578	-0.10203	0.0129739	2.34672	-0.00678122	6.84e-05	3.22318	0	0.11291	3.01871	0	0.0347514
NCU01491	hypothetical protein	2.438	4.94783	0.398425	2.32568e-114	2.0412	0	0.0144803	4.9247	0.579217	1.62e-15	2.54044	0	0.802779	2.6984	0.0608158	0.744742	2.48434	0	0.591509
NCU01493	hypothetical protein	1.76265	13.1414	2.07878	0	1.63324	0	0.436974	3.7181	0.394835	6.55e-06	2.31113	0.0130026	0.224718	2.00003	0	0.754726	1.85198	0	0.90928
NCU01494	MFS sugar transporter	1.51402	4.55403	0.864897	1.66884e-129	2.23574	0.288879	0.0124559	4.10512	0.896272	9.89e-18	2.89097	0.720902	8.09e-07	2.79614	0.704158	5.69e-06	4.50086	1.30589	7.37e-22
NCU01495	hypothetical protein	0.0152581	0.0680497	0	0.000694932	0	0	NA	0	0	NA	0	0	NA	0	0	NA	0.0763398	0	0.103324
NCU01496	hypothetical protein	0.399865	1.08543	0.404407	5.44433e-29	0.264093	0	0.11245	0.511192	0	0.463243	0.189327	0	0.0128671	0.177927	0	0.00821036	0.429762	0	0.99366
NCU01498	protein kinase-8	77.7357	65.239	-0.603775	7.77822e-28	57.549	-0.222053	2.93e-118	81.9688	-0.0302445	0.852502	69.3701	0	1.87e-32	64.3669	0	9.17e-64	73.4389	0	1.77e-17
NCU01499	hypothetical protein	5.48891	15.1541	0.921677	0	4.90336	0	0.00584304	6.82649	0	0.00784347	6.27532	0.179641	0.259741	4.5013	0	5.78e-05	6.38554	0.125792	0.185203
NCU01500	nicotinamide riboside kinase 1	17.2464	24.885	0.00376562	1.79399e-123	12.9883	-0.0502131	3.07e-09	18.2842	0	0.960934	12.0739	-0.119865	1.81e-12	10.9903	-0.21366	2.13e-17	14.108	0	2.73e-06
NCU01501	mitochondrial peptidyl-tRNA hydrolase Pth2	32.7834	27.8415	-0.510153	3.86286e-05	26.0959	-0.0114677	3.5e-10	25.3467	-0.365794	6.07e-11	23.2269	-0.141938	1.84e-17	29.5592	0	0.000125598	26.4438	-0.0388183	1.16e-09
NCU01502	small nucleolar ribonucleoprotein complex subunit	14.8638	0.753936	-4.44327	0	16.7376	0.155151	0.347545	6.38274	-1.14464	1.09e-42	12.1637	0	1.5e-06	17.3168	0.277795	0.107154	13.4707	0	0.00180785
NCU01503	pre-rRNA processing protein Tsr1	24.5374	1.68392	-4.11228	0	25.7823	0.116206	0.538798	10.7471	-1.20057	7.43e-99	26.7576	0.207721	0.503484	29.28	0.374611	0.00101521	25.4678	0.0556821	0.324818
NCU01504	calcineurin binding protein	59.8678	103.967	0.340207	0	54.3605	0	3.65e-09	70.3606	0	6.44e-05	46.4381	-0.0764571	2.74e-28	43.1183	-0.14581	1.56e-41	57.416	0	4.88e-05
NCU01505	hypothetical protein	0.124407	1.68765	1.61069	2.0943e-48	0.195746	0	0.548735	0.910884	0.789114	8.53e-06	0.244677	0	0.30343	0.155692	0	0.818694	0.373462	0	0.05533
NCU01506	hypothetical protein	9.91053	2.65919	-2.05541	1.0237e-73	6.24378	-0.207398	1.98e-09	5.81516	-0.617028	6.73e-11	5.19972	-0.424799	7.78e-15	4.32584	-0.633539	7.32e-21	5.01894	-0.549436	5.17e-16
NCU01509	hypothetical protein	19.358	42.7972	0.671146	0	8.29972	-0.912192	1.06e-99	16.1523	-0.29399	9.88e-11	9.18203	-0.739673	5.59e-85	6.68065	-1.14537	1.58e-139	10.5373	-0.625583	1.24e-63
NCU01510	meiotically up-regulated 190 protein	0.425646	90.6028	6.89994	0	2.87375	2.43281	2.75e-53	7.16392	3.45786	9.44e-186	6.63624	3.69594	1.91e-173	2.37094	2.22032	3.76e-40	5.21948	3.26632	2.2e-126
NCU01511	urease accessory protein ureG	32.6394	25.2686	-0.651647	0.703754	19.6793	-0.411633	1.99e-34	13.6273	-1.23443	1.45e-72	14.7538	-0.779857	1.02e-66	17.5198	-0.505467	1.74e-47	14.0797	-0.922442	1.71e-72
NCU01512	phenylalanyl-tRNA synthetase	15.4406	4.76704	-1.94047	2.41728e-144	10.9447	-0.153303	4.35e-14	11.813	-0.360877	1.81e-09	10.9745	-0.117808	5.06e-14	17.9077	0.280531	0.107532	11.4923	-0.131745	9.04e-12
NCU01514	mitochondrial dicarboxylate carrier	11.4004	2.00269	-2.7025	6.78799e-192	7.59201	-0.198764	2.15e-12	5.64498	-0.917219	2.82e-25	4.97802	-0.744417	2.11e-33	8.23051	-0.0204757	1.55e-09	7.70284	-0.225841	4.64e-12
NCU01515	DNA-directed RNA polymerase II polypeptide	62.8798	24.2437	-1.69168	0	43.0507	-0.291717	3.51e-55	47.7198	-0.459645	1.76e-32	40.503	-0.344649	2.2e-69	48.6082	-0.0509369	7.07e-33	43.454	-0.323673	1.91e-54
NCU01516	mitochondrial co-chaperone GrpE	101.223	7.69239	-4.01157	0	54.0453	-0.652449	1.85e-140	32.8663	-1.66518	0	35.7867	-1.19975	8.61e-294	50.2842	-0.685445	6.26e-169	46.6381	-0.905642	3.08e-195
NCU01517	glucoamylase precursor	10.6238	52.6667	1.80443	0	72.2063	2.79908	0	254.092	4.30686	0	134.242	3.7331	0	188.692	4.26058	0	121.834	3.51369	0
NCU01519	hypothetical protein	1.35079	2.49008	0	1.84769e-05	2.12538	0	0.343058	0.565156	0	0.0992209	0.132833	-0.182084	0.00270813	0.540953	0	0.0793867	0.946164	0	0.383434
NCU01520	hypothetical protein	0.547472	2.2382	0.434569	1.95165e-23	0.516849	0.0744582	0.780927	1.08802	0	0.0975819	0.269185	0	0.145073	0.328871	0	0.252952	1.26	0	0.0354407
NCU01521	ThiJ/PfpI family protein	0.873503	4.92422	1.44399	2.82487e-92	0.916269	0	0.937071	1.60804	0	0.0239381	1.30565	0	0.18538	0.944496	0	0.979686	1.29362	0	0.2081
NCU01522	chromodomain protein-3	6.4181	4.07836	-0.91249	1.60926e-10	3.57963	-0.486328	1.19e-29	4.44543	-0.50038	1.1e-14	3.62521	-0.43772	3.45e-29	4.09049	-0.23447	3.88e-21	3.1798	-0.696316	2.48e-39
NCU01523	GTP-binding protein ypt3	138.213	119.33	-0.550426	1.22668e-27	154.639	0.254885	0.0284881	143.598	-0.0350593	0.371198	120.51	0	1.35e-23	116.598	0	3.41e-32	133.589	0	1.35e-07
NCU01524	ribosome biogenesis protein BRX1	47.239	5.73718	-3.31596	0	47.323	0.0502495	0.0366734	18.8908	-1.33265	1.49e-123	37.7315	-0.0169326	1.89e-17	38.9588	0	7.66e-15	40.0011	-0.0128965	2.39e-12
NCU01525	histone deacetylase-1	17.6861	14.1769	-0.603909	0.0537458	14.0786	-0.0266177	4.15e-12	13.3672	-0.412882	1.28e-14	15.2882	0	3.86e-07	14.0656	0	1.7e-12	13.6014	-0.120667	8.74e-15
NCU01526	hypothetical protein	0.625682	1.45338	0	4.07135e-13	0.492237	0	0.414486	0.286321	0	0.0540427	0.192275	0	0.00845872	0.234908	0	0.0199997	0.352174	0	0.114185
NCU01527	hypothetical protein	12.5765	8.37024	-0.844581	1.44366e-06	8.50316	-0.217784	1.39e-16	8.54481	-0.524669	2.09e-15	8.6371	-0.164501	8.14e-16	11.3464	0	0.000699619	8.82029	-0.213382	7.82e-15
NCU01528	glyceraldehyde-3-phosphate dehydrogenase-1	4569.37	1332.4	-2.15668	0	2125.14	-0.932097	0	1552.51	-1.69678	0	2305.62	-0.780035	0	2045.1	-0.917267	0	2233.54	-0.904592	0
NCU01529	hypothetical protein	0.650931	1.35478	0	9.90458e-05	0.569001	0	0.734848	2.04257	0	0.0131497	0.64011	0	0.887708	0.760316	0	0.879417	0.759911	0	0.878617
NCU01530	hypothetical protein	0	0.583944	0.113008	2.2534e-10	0	0	NA	0.126417	0	NA	0.178276	0	NA	0.302507	0	0.0470582	0.0604691	0	NA
NCU01531	hypothetical protein	0.0141169	0.00629599	0	0.556501	0.014808	0	0.987402	0.0147659	0	0.993906	0.0138822	0	0.95403	0	0	NA	0	0	NA
NCU01532	hypothetical protein	0	0	0	NA	0	0	NA	0	0	NA	0	0	NA	0	0	NA	0	0	NA
NCU01534	hypothetical protein	13.7514	19.0219	0	1.62587e-163	10.407	-0.0834575	2.68e-13	13.6464	-0.0175078	0.154674	11.535	0	1.46e-07	7.90909	-0.39773	4.28e-35	11.4049	-0.00127665	2.41e-08
NCU01535	PEX33	49.7663	48.6122	-0.349141	5.78356e-55	43.8348	0	5.94e-11	52.184	0	0.772835	37.7814	-0.101242	1.72e-28	31.8235	-0.307854	3.5e-58	44.2975	0	3.32e-10
NCU01536	hypothetical protein	0	0.319459	0	0.00803951	0.265186	0	NA	0.132215	0	NA	0	0	NA	0.126553	0	NA	0.252972	0	NA
NCU01539	vacuolar morphogenesis protein AvaB	16.1991	24.4127	0.113176	0	12.0167	-0.140163	8.41e-21	22.0934	0.177722	5.29e-14	15.7424	0.0297255	0.0100305	16.9072	0.169406	0.428952	15.0336	0	8.58e-05
NCU01540	SPX domain-containing protein	20.7036	37.8632	0.403866	0	20.0299	0.000930967	0.00145056	25.3594	0.0340329	1.46e-06	23.4411	0.268815	0.0524189	21.9621	0.207805	0.699822	22.9016	0.155263	0.318137
NCU01541	hypothetical protein	30.7946	7.26038	-2.3124	1.28524e-185	28.2531	0	0.00440747	23.9536	-0.325768	7.83e-08	13.0087	-0.821474	2.22e-45	9.46639	-1.2154	6.32e-69	22.0476	-0.173552	2.47e-12
NCU01542	hypothetical protein	16.1342	11.8031	-0.754231	0.0115702	11.3951	-0.221561	8.44e-31	14.8142	-0.16529	3.14e-05	12.9285	-0.0107432	1.11e-16	14.1797	0	3.45e-09	12.7471	-0.109074	1.58e-18
NCU01543	female fertility-1	26.7755	20.1596	-0.736402	0.163237	16.3288	-0.462946	2.01e-95	19.0092	-0.561455	3.73e-52	19.0118	-0.214177	4.13e-56	17.2011	-0.32039	3.2e-83	18.2992	-0.346834	1.77e-66
NCU01545	autophagy protein 8	193.668	574.418	1.13226	0	239.766	0.402556	1.96e-14	347.962	0.631077	4.11e-212	155.832	-0.0518405	5.52e-43	104.141	-0.588931	6.18e-202	238.999	0.354767	3.6e-14
NCU01546	coproporphyrinogen III oxidase	127.719	65.4062	-1.30466	1.4169e-266	103.306	-0.0824007	6.74e-47	65.4506	-1.04442	4.8e-238	98.1647	-0.121124	4.01e-63	63.7509	-0.699073	2.03e-268	154.071	0.325302	2.05e-11
NCU01547	regulatory particle, non-ATPase-like-8	122.433	60.0376	-1.36217	7.19646e-266	83.684	-0.315278	1.3e-89	85.2962	-0.601742	6.79e-78	87.9827	-0.210364	2.27e-73	92.0951	-0.109962	1.22e-60	75.8407	-0.49985	8.72e-129
NCU01548	hypothetical protein	68.8083	227.28	1.24355	0	136.105	1.03074	2.74e-80	136.386	0.720311	9.32e-85	57.7081	0	9.27e-10	39.8575	-0.412009	4.89e-46	112.771	0.712725	6.18e-37
NCU01549	hypothetical protein	48.7267	23.1745	-1.40299	9.96394e-268	20.7096	-0.982838	3.33e-263	27.5497	-0.893349	5.63e-140	21.439	-0.900923	1.82e-253	18.1708	-1.09838	0	23.4987	-0.84981	1.75e-214
NCU01550	adenylate kinase cytosolic	376.097	38.6319	-3.63214	0	198.259	-0.722096	0	137.167	-1.561	0	159.678	-0.996799	0	195.676	-0.671249	0	193.177	-0.803659	0
NCU01551	hypothetical protein	6.18458	26.7002	1.48118	0	8.24777	0.255406	0.0210805	12.9378	0.618512	5.76e-16	7.21255	0.0919974	0.353821	7.40536	0.165772	0.255089	10.5424	0.584339	1.28e-07
NCU01552	ribosomal protein S28	397.828	67.472	-2.9152	0	921.04	1.33924	0	433.289	0	0.00355448	562.245	0.659993	1.07e-197	557.608	0.68295	1.54e-175	852.887	1.18441	0
NCU01553	para-hydroxybenzoate-polyprenyltransferase Coq2	12.1699	1.88131	-2.87256	9.06235e-196	6.53546	-0.482803	1.83e-20	6.11115	-0.887653	9.26e-23	6.50829	-0.458591	5.46e-21	7.79115	-0.176277	2.34e-13	6.45278	-0.54781	1.65e-21
NCU01554	DNA methylation modulator-1	15.4223	9.07212	-1.06754	7.83511e-41	8.5407	-0.56355	7.4e-67	13.5129	-0.232039	3.57e-08	10.8478	-0.195123	7.24e-32	10.8799	-0.155263	3.99e-32	9.89672	-0.402535	4.24e-45
NCU01555	hypothetical protein	4.59268	109.969	3.89601	0	21.6025	2.06311	2.31e-65	54.7484	3.11046	2.04e-273	23.2269	2.20685	2.77e-77	18.4654	1.90342	8.04e-50	33.5191	2.66518	3.56e-138
NCU01559	hypothetical protein	28.8837	87.5902	1.0988	0	30.0676	0.0587802	0.521053	48.2205	0.442515	3.15e-28	27.5709	0	0.0177604	31.7436	0.21115	0.608117	37.8461	0.356844	4.25e-06
NCU01560	hypothetical protein	27.6533	108.895	1.47792	0	23.3159	0	6.94e-07	39.3595	0.209809	2.76e-12	18.9609	-0.181862	1.38e-18	23.8894	0	5.04e-06	29.9772	0.0790105	0.811956
NCU01561	hypothetical protein	0	0.00845239	0	NA	0	0	NA	0.0198232	0	NA	0	0	NA	0.0189743	0	NA	0	0	NA
NCU01562	2,4-dichlorophenoxyacetate alpha-ketoglutarate dioxygenase	0.154376	0.195076	-0.0512305	0.160725	0.121451	0	0.683265	0.121105	0	0.694445	0.0379524	0	0.141997	0.0386395	0	0.145216	0.0386189	0	0.145374
NCU01563	RNA polymerase II holoenzyme cyclin-like subunit	8.46653	11.9589	0	7.6033e-71	5.34609	-0.235088	2.77e-11	8.50764	0	0.47215	3.90718	-0.629739	4.21e-23	5.72738	-0.0746749	2.28e-09	5.43291	-0.260786	5.42e-11
NCU01564	calcium dependent mitochondrial carrier protein	22.7932	25.6144	-0.140349	1.09239e-119	16.5709	-0.18506	3.8e-29	19.3335	-0.281219	4.02e-11	14.4895	-0.341074	1.07e-48	15.4728	-0.212962	1.93e-39	17.4663	-0.156253	2.99e-23
NCU01565	hypothetical protein	22.4757	91.5244	1.55801	0	75.2818	1.81249	0	98.4	1.88792	0	105.234	2.33448	0	55.8693	1.44949	3.05e-227	80.2483	1.862	0
NCU01566	hypothetical protein	0	0.082331	0	0.00131125	0.105622	0	NA	0.105321	0	NA	0.0495091	0	NA	0	0	NA	0	0	NA
NCU01567	hypothetical protein	0.0613721	0.875886	1.2343	1.65518e-26	0	0	NA	0.51355	0.503991	0.000503197	0.271583	0	0.0381888	0.184334	0	0.175648	0.15353	0	0.286736
NCU01568	hypothetical protein	23.7416	2.37889	-3.54081	0	5.82753	-1.6265	2e-116	5.61228	-1.99088	5.07e-118	3.3853	-2.32147	7.34e-170	8.77099	-1.00507	3.28e-77	5.22653	-1.82122	5.6e-130
NCU01569	WD repeat containing protein 48	10.0504	13.2619	0	5.02323e-128	7.77719	-0.0476933	2.3e-11	12.365	0	0.000490806	10.5516	0.113437	0.718325	8.86629	0	2.6e-05	9.6653	0	0.0170365
NCU01570	hypothetical protein	8.28768	7.81607	-0.307468	3.95501e-09	7.96443	0	0.0967635	10.2134	0	0.0137119	7.62024	0	0.0238855	8.88889	0.11523	0.98689	8.15395	0	0.184583
NCU01571	hypothetical protein	24.5255	26.511	-0.155117	1.04245e-42	13.3046	-0.530823	1.25e-33	17.4347	-0.470067	4.86e-14	11.8381	-0.660773	7.98e-44	15.7047	-0.23382	4.25e-22	14.7136	-0.438296	1.14e-26
NCU01572	WD domain-containing protein	0.169056	2.40224	2.44917	2.16241e-149	0.103444	0	0.229492	0.235771	0	0.466127	0.0554151	0	0.0279968	0.070523	0	0.0627383	0.0845826	0	0.116181
NCU01573	hypothetical protein	0.0914472	1.50903	1.71814	8.66601e-46	0	0	NA	0.255071	0	0.128968	0.149878	0	0.550039	0.0305184	0	0.276704	0.0305021	0	0.276938
NCU01575	SNARE complex subunit	28.5151	42.3945	0.0913364	3.52577e-299	26.0722	0	3.11e-05	42.2723	0.297246	2.45e-23	25.77	0	1.15e-05	20.0057	-0.146695	7.68e-26	29.9827	0.0633091	0.588447
NCU01577	hypothetical protein	8.81089	29.7903	1.1904	0	6.89382	0	7.3e-05	10.3239	0	0.152827	8.45135	0	0.152468	7.51978	0	0.00284072	7.53987	0	0.00330474
NCU01579	hypothetical protein	30.7816	1.86021	-4.20832	0	5.81896	-1.93203	1.13e-104	5.32251	-2.36261	5.44e-109	2.70706	-2.88915	1.26e-151	2.54728	-2.92648	1.16e-153	5.17533	-2.13559	5e-115
NCU01580	transcription factor TFIIH subunit Tfb4	14.692	6.69245	-1.37871	2.45748e-52	7.89886	-0.523174	1.68e-28	9.11776	-0.639404	7.95e-19	5.61411	-0.959306	2.76e-53	8.56339	-0.344939	4.8e-24	7.22792	-0.692068	3.87e-35
NCU01581	hypothetical protein	5.13739	5.72058	-0.0285846	7.14207e-19	3.85677	0	4.91e-05	7.74427	0.186846	1.53e-06	5.20057	0	0.512836	4.79047	0	0.0865624	4.45192	0	0.0109387
NCU01584	hypothetical protein	10.0619	10.7504	-0.189868	4.35968e-54	8.86267	0	3.69e-06	15.3148	0.324488	9.45e-23	10.059	0.0560548	0.109045	9.27894	0	0.000255252	9.72558	0	0.0114033
NCU01585	hypothetical protein	38.1686	40.2675	-0.210136	7.42634e-52	22.6368	-0.438753	6.89e-38	21.9356	-0.7962	1.85e-39	17.8691	-0.73569	7.55e-66	21.4533	-0.445608	9.83e-45	22.3251	-0.504183	3.08e-40
NCU01587	cofilin	374.125	295.967	-0.693751	2.55417e-05	295.812	-0.134982	3.89e-109	278.055	-0.53699	5.84e-141	187.121	-0.754545	0	179.633	-0.777347	0	237.817	-0.491201	2.39e-291
NCU01589	heat shock protein 60	170.317	4.94182	-5.41113	0	138.338	-0.0906087	7.28e-73	58.6753	-1.62455	0	143.226	-0.00673271	1.55e-56	179.457	0.255281	0.187319	124.937	-0.280585	9.12e-131
NCU01591	hypothetical protein	0.0242999	0.769465	1.85291	1.24341e-31	0.0254896	0	0.987402	0.203337	0	0.0138914	0.0955837	0	0.191775	0.1703	0.0137273	0.0308984	0.0972625	0	0.18772
NCU01592	hypothetical protein	0	0.0973062	0	0.00271508	0	0	NA	0.136926	0	NA	0.0965487	0	NA	0	0	NA	0.0327481	0	NA
NCU01593	hypothetical protein	0	0.0626629	0	0.0115178	0	0	NA	0	0	NA	0.0518126	0	NA	0	0	NA	0	0	NA
NCU01595	SOF1	13.48	1.89431	-3.02391	4.35817e-251	24.5046	0.848373	7.76e-26	8.23068	-0.643086	7.82e-17	19.719	0.564926	1.4e-09	15.734	0.264664	0.131607	21.7654	0.631236	1.15e-15
NCU01596	regulatory particle, non-ATPase-like-6	65.695	42.556	-0.946035	1.98462e-27	64.6327	0.0443788	0.00120093	66.6768	-0.0457712	0.122053	66.0736	0.113316	0.0238682	68.9715	0.210862	0.387811	61.2477	0	1.59e-07
NCU01597	hypothetical protein	11.4707	5.34289	-1.41297	8.31448e-161	4.1258	-1.18357	1.33e-187	8.69014	-0.451745	6.29e-27	5.91498	-0.647149	1.07e-103	6.80776	-0.413699	7.61e-74	5.53453	-0.818774	1.08e-119
NCU01598	methyltransferase	0.379866	3.26833	1.89693	7.30791e-107	0.772024	0.151335	0.0329547	2.21015	1.49302	1.29e-13	0.980571	0.585251	0.00146046	1.11717	0.824996	0.000189675	1.40166	1.06689	1.27e-06
NCU01599	hypothetical protein	17.7063	21.2137	-0.0259881	2.17832e-103	14.1887	-0.0161134	1.66e-11	23.3175	0.112517	9.27e-09	15.8278	0	1.98e-05	17.8725	0.105644	0.12642	16.7448	0	0.00217721
NCU01601	hypothetical protein	68.0648	36.6311	-1.19483	5.86405e-68	52.8698	-0.0880157	5.52e-20	59.2712	-0.240437	1.45e-08	41.6855	-0.389489	2.21e-51	49.2584	-0.119008	9.76e-29	52.5484	-0.141979	4.48e-21
NCU01605	protein kinase regulator	13.2921	25.0385	0.327884	2.99403e-133	14.5276	0.0190469	0.813548	19.5093	0.148565	8.82e-06	10.6256	0	0.000641231	13.4795	0	0.475772	14.7595	0.00218387	0.657065
NCU01606	ATP synthase subunit 5	535.985	191.205	-1.84655	0	434.609	-0.107651	6.61e-141	366.072	-0.666852	0	430.83	-0.0856485	2.26e-148	566.078	0.27217	0.108111	412.452	-0.226878	3.97e-197
NCU01607	hypothetical protein	7.08999	7.47616	-0.141001	2.9721e-19	7.20101	0	0.421305	11.6032	0.350399	4.01e-13	6.84564	0	0.140002	4.78052	-0.089409	3.85e-10	8.02765	0.0737144	0.406125
NCU01608	hypothetical protein	0.130804	3.04651	2.62614	5.32715e-131	0.0457361	0	0.140135	0.364848	0	0.0317902	0.0428766	0	0.120245	0.0218264	0	0.0393133	0.0654444	0	0.266624
NCU01610	hypothetical protein	4.73815	2.06683	-1.13798	1.11774e-07	3.6622	0	0.0612448	2.28236	-0.531762	6.54e-05	1.77792	-0.499172	4.09e-07	3.43297	0	0.0252968	2.86968	0	0.00188409
NCU01611	carnitine acetyl transferase	11.019	31.9879	1.03068	0	8.7373	-0.0013172	7.13e-09	19.1728	0.497088	3.2e-31	13.1852	0.295784	0.0132504	10.4045	0	0.0092888	12.2541	0.107826	0.444218
NCU01612	pre-mRNA splicing factor ATP-dependent RNA helicase PRP43	33.4649	3.29103	-3.62765	0	30.2619	0	8.03e-09	13.0729	-1.38249	5.69e-164	31.2618	0	4.24e-06	34.9083	0.193928	0.306706	27.138	-0.087481	1.38e-20
NCU01613	protoperithecia-2	21.9423	7.20398	-1.89247	3.28224e-245	12.6442	-0.494314	7.54e-50	9.29966	-1.23554	4.35e-91	15.4405	-0.181993	2.27e-26	17.2036	0	2.23e-16	13.459	-0.45285	7.34e-43
NCU01614	hypothetical protein	122.069	45.4892	-1.75041	0	63.2302	-0.699757	1.26e-165	60.0162	-1.08698	1.25e-178	33.9913	-1.5396	0	25.7131	-1.89305	0	57.748	-0.87304	1.69e-204
NCU01615	hypothetical protein	5.21388	5.49864	-0.135497	3.16196e-18	3.22878	-0.264173	4.01e-12	4.59941	-0.0935776	0.0123964	3.26164	-0.220459	6.41e-12	4.31439	0	0.000345848	3.36921	-0.253802	5.98e-11
NCU01620	hypothetical protein	0.724454	1.1847	0	1.48007e-06	2.99748	1.33936	1.15e-08	3.40992	1.22384	6.81e-11	2.05808	0.79744	0.000127057	1.41032	0.227114	0.0349655	3.70516	1.62363	1.81e-12
NCU01623	hypothetical protein	7.42395	2.74691	-1.64423	3.18116e-63	2.89472	-0.912845	1.77e-35	6.32202	-0.162844	0.0012196	3.73138	-0.541202	1.3e-23	3.81395	-0.474877	9.43e-23	3.5568	-0.683675	5.15e-26
NCU01625	DNA repair helicase RAD3	12.8264	8.64426	-0.836271	1.97632e-06	9.15766	-0.155832	1.55e-15	10.5453	-0.272737	3.25e-07	9.96848	-0.00547635	1.16e-10	10.7841	0	4.44e-07	10.0056	-0.078459	1.1e-10
NCU01629	hypothetical protein	0.950615	9.9946	2.55322	0	1.66193	0.389544	0.00392465	4.5665	1.61039	1.12e-30	2.5967	1.11507	2.8e-10	0.916487	0	0.579424	1.47969	0.170268	0.0305983
NCU01631	hypothetical protein	0.239966	1.68561	0.647893	1.17484e-21	0.440501	0	0.382138	1.12949	0.0594184	0.00209923	0.589942	0	0.137511	0.300311	0	0.818694	0.240121	0	0.921865
NCU01632	aromatic-1 gene cluster	110.772	3.88315	-5.1581	0	48.1837	-0.991047	0	23.596	-2.31802	0	56.6765	-0.725564	0	74.0064	-0.309228	1.93e-281	42.0752	-1.22873	0
NCU01633	hexose transporter HXT13	230.299	4.68914	-5.92661	0	0.200421	-9.02426	0	0.216505	-9.28916	0	0.234863	-8.90446	0	5.96194	-4.86902	0	0.334583	-8.6025	0
NCU01634	histone H4-1	1367.72	493.551	-1.83974	0	1061.37	-0.183078	0	1140.75	-0.393045	4.32e-229	1026.09	-0.196885	0	1002.53	-0.195026	0	1090.26	-0.188647	0
NCU01635	histone H3	2056.87	888.958	-1.58401	0	2325.79	0.316733	8.38e-23	2028.7	-0.157229	5.02e-36	2081.76	0.191787	2.73e-22	2030.36	0.1906	5.61e-53	2151.41	0.160369	3.63e-06
NCU01636	2-hydroxychromene-2-carboxylate isomerase	13.4007	94.5292	2.2536	0	22.1002	0.655583	6.8e-11	43.54	1.34332	1.22e-90	20.3594	0.571618	9.24e-08	10.9672	0	0.000469009	23.64	0.713788	7.83e-15
NCU01637	U4/U6 small nuclear ribonucleoprotein	17.6408	10.2735	-1.04695	5.09083e-23	14.4591	0	3.2e-08	15.1707	-0.212131	1.7e-05	13.7547	-0.00321408	9.68e-11	12.1932	-0.135423	1.64e-18	15.0487	0	1.51e-06
NCU01638	DNA-directed RNA polymerase I subunit RPA1	34.9414	1.34636	-4.97992	0	29.066	-0.0351883	7.95e-32	13.2131	-1.46497	0	31.0235	0	1.89e-18	37.7444	0.271766	0.761372	28.2896	-0.118446	6.16e-39
NCU01640	regulatory particle, non-ATPase-like-4	11.0383	65.2414	2.03098	0	16.785	0.577364	1.71e-10	26.6218	0.944056	2.18e-64	17.2974	0.659404	5.79e-13	21.3275	1.00291	7.37e-31	23.9186	1.05761	6.01e-46
NCU01642	hypothetical protein	30.199	16.9245	-1.17754	2.32465e-187	14.8022	-0.797792	7.23e-301	21.5305	-0.579025	2.04e-93	16.8985	-0.576132	3.94e-226	18.1731	-0.437319	2.18e-187	16.8818	-0.65612	2.42e-228
NCU01643	5'-3' exoribonuclease 2	22.0504	9.67253	-1.49337	1.37891e-170	18.6844	0	3.06e-13	14.1658	-0.676546	6.11e-47	19.0651	0	3.08e-11	18.4766	0	1.02e-14	18.2904	-0.0479737	1.25e-15
NCU01644	intracellular protein transporter UsoA	30.2763	17.8644	-1.08091	3.77641e-62	15.0126	-0.745913	3.8e-134	18.4909	-0.765986	2.84e-76	17.8257	-0.47097	2.53e-90	17.3518	-0.473332	2.7e-98	16.6587	-0.644878	1.1e-108
NCU01645	hypothetical protein	26.034	64.8431	0.836645	0	41.9266	0.731056	1.04e-33	72.6346	1.2204	2.86e-241	45.3701	0.883175	7.36e-52	38.0861	0.661572	8.91e-20	50.3176	0.955204	4.75e-77
NCU01646	hypothetical protein	8.17085	25.0899	1.0969	0	6.99612	0	9.5e-05	13.3989	0.391103	3.62e-19	7.53887	0	0.00917566	7.60145	0	0.0103296	7.56046	0	0.00832713
NCU01647	GTP-binding protein ypt4	0.326524	0.228434	-0.823708	0.643921	0.463397	0	0.378704	0.58262	0	0.0812375	0.4722	0	0.328584	0.403829	0	0.663724	0.595812	0	0.0716979
NCU01648	dolichyl-phosphate-mannose-protein mannosyltransferase 2	92.4429	43.9753	-1.42474	0	98.95	0.211514	0.872771	98.3983	-0.0217607	0.611484	128.402	0.625738	3.41e-105	117.377	0.530341	2.14e-41	119.253	0.439319	3.3e-50
NCU01649	hypothetical protein	22.3905	29.3203	0	3.81142e-105	8.62602	-0.993972	5.85e-59	16.181	-0.442004	1.83e-12	6.08504	-1.43699	2.88e-90	7.11906	-1.18837	6.76e-77	12.2209	-0.563536	4.21e-32
NCU01650	hypothetical protein	144.721	25.614	-2.80084	0	63.2393	-0.919831	8.92e-160	58.7684	-1.33614	5.96e-175	46.6215	-1.31382	6.31e-251	71.5883	-0.677306	4.9e-130	60.5345	-1.02683	7.65e-176
NCU01651	hypothetical protein	6.9873	0.306806	-4.57735	0	6.12329	0	0.00292983	2.32825	-1.42967	1.1e-40	4.60975	-0.164535	2.09e-11	6.00672	0	0.000983288	4.63171	-0.235735	2.32e-11
NCU01652	O-acetylhomoserine	29.5308	25.1179	-0.522036	1.87845e-06	13.671	-0.787085	2.35e-69	14.4037	-1.02835	1.13e-60	15.3443	-0.595044	4.97e-56	11.1011	-1.00749	5.23e-99	14.5177	-0.750112	2.92e-63
NCU01653	hypothetical protein	1.07083	3.19449	0.323891	4.96235e-20	4.19351	1.16126	8.23e-07	6.12301	1.43255	1.57e-12	2.31667	0.258362	0.0183276	1.42946	0	0.52146	2.71453	0.433882	0.00294975
NCU01654	long-chain-fatty-acid-CoA ligase 1	44.5459	73.1588	0.266017	0	50.8602	0.267843	0.00957033	130.903	1.33119	0	73.7166	0.845668	8.07e-92	63.4592	0.662106	3.82e-36	72.1756	0.73568	8.38e-80
NCU01655	hypothetical protein	27.0387	41.0178	0.0843435	6.62675e-166	31.2025	0.194779	0.14737	36.249	0.103431	1.02e-06	20.5542	-0.0173599	7.62e-10	24.2876	0	0.000777411	30.0544	0.0972911	0.477309
NCU01656	defective in DNA methylation-9	11.1585	8.25557	-0.690736	0.212683	5.51082	-0.647233	1.74e-36	8.52276	-0.358888	3.58e-09	5.02394	-0.743485	3.65e-44	5.92633	-0.480319	3.99e-32	5.51768	-0.692638	3.15e-37
NCU01657	cytochrome-c oxidase assembly protein	37.1845	18.96	-1.24775	2.85727e-54	23.9743	-0.315307	3.66e-27	22.0411	-0.745984	2.62e-33	14.5373	-0.976964	2.61e-81	17.819	-0.659713	3.88e-58	26.179	-0.238527	2.59e-20
NCU01658	WD repeat protein	17.6767	37.0504	0.599936	0	12.6913	-0.200753	7.93e-30	21.4783	0.020862	7.31e-06	14.3296	0	4.18e-16	15.8819	0	7.12e-08	13.5365	-0.15532	1.24e-22
NCU01659	dDENN domain-containing protein	25.7696	9.64873	-1.74091	0	12.9331	-0.740374	4.12e-163	16.0768	-0.746629	9.02e-89	14.5343	-0.542357	2.48e-126	14.304	-0.529335	6.33e-133	14.9494	-0.581011	3.75e-118
NCU01660	hypothetical protein	1.55285	2.29174	0	1.34658e-12	0.710784	-0.160799	0.000283638	1.8605	0	0.49768	0.694108	-0.170627	0.000178649	0.56534	-0.369059	1.06e-05	0.565039	-0.483875	1.07e-05
NCU01664	DUF974 domain-containing protein	12.9657	17.4202	0	5.64404e-76	10.1492	0	1.79e-06	14.0971	0	0.645751	10.0419	0	8.53e-07	8.58891	-0.136206	1.2e-12	10.2427	-0.00756013	2.58e-06
NCU01665	KH domain-containing protein	32.5868	27.8784	-0.534003	2.63168e-10	23.1945	-0.217209	3.99e-33	24.4262	-0.45789	2.08e-24	28.2305	0	7.98e-11	27.9555	0	3.51e-12	25.1277	-0.149672	2.28e-23
NCU01666	isoleucine-valine-4	129.9	14.319	-3.50023	0	161.967	0.41381	3.25e-16	66.5765	-1.04071	1.99e-217	152.195	0.359247	3.66e-07	192.285	0.734464	1.28e-75	133.863	0.0929218	0.0365731
NCU01667	arginine-12	47.7191	12.03	-2.285	0	16.9906	-1.1882	3.82e-166	13.4742	-1.8231	8.64e-212	13.2406	-1.50235	2.44e-225	25.3456	-0.561707	1.3e-85	17.4411	-1.19807	2.47e-164
NCU01668	hypothetical protein	14.284	25.2666	0.335868	0	12.595	0	2.45e-06	19.2653	0.149753	7.35e-11	13.6901	0	0.00745995	10.3429	-0.0922348	7.2e-20	13.0578	0	8.76e-05
NCU01669	putative arginine methyltransferase-3	18.7295	6.8519	-1.71071	1.7414e-123	24.0398	0.371448	3.64e-05	9.96931	-0.879316	7.56e-37	19.3997	0.0919632	0.512091	24.9238	0.49646	4.58e-07	20.7	0.108329	0.500239
NCU01670	type 1 phosphatase regulator ypi-1	24.9945	15.2958	-0.977467	1.01106e-16	19.041	-0.069784	2.76e-12	17.3312	-0.514555	3.67e-17	18.202	-0.100539	4.49e-15	14.314	-0.3989	1.1e-33	20.7954	0	8.05e-08
NCU01672	DUF726 domain-containing protein	0.13819	0.997517	1.12968	2.21595e-48	0.128849	0.0565363	0.77288	0.0803017	0	0.272958	0.0301984	0	0.0208716	0.0461177	0	0.0595588	0.138279	0	0.883032
NCU01673	hypothetical protein	12.6226	11.5221	-0.362429	2.3342e-07	6.72059	-0.500865	7.51e-22	8.65189	-0.469195	2.35e-10	6.27689	-0.563918	1.27e-25	7.10857	-0.357784	1.06e-19	6.81773	-0.528896	1.22e-21
NCU01674	alpha-soluble NSF attachment protein	118.06	145.745	-0.0320461	0	101.314	0	5.57e-24	106.314	-0.233882	1.83e-13	71.2219	-0.455632	1.52e-127	50.8806	-0.895779	1.95e-271	103.585	-0.00205834	2.23e-20
NCU01675	ribosomal RNA-processing protein 12	34.7976	0.955272	-5.4316	0	35.7723	0.1162	0.0787669	10.6506	-1.74429	0	40.1617	0.321824	0.000665	45.0029	0.522763	1.59e-16	31.6959	0	3.27e-11
NCU01678	amine oxidase	1.66456	5.01572	0.890532	8.00878e-150	2.97856	0.611085	6.44e-06	2.91156	0.263301	1.01e-05	2.39343	0.318712	0.0113253	1.23238	0	0.00782548	1.86159	0	0.739635
NCU01679	hypothetical protein	4.32382	5.8284	0	5.19476e-48	2.77401	-0.182402	6.17e-09	2.93209	-0.421173	3.46e-07	2.40553	-0.345516	5.07e-13	2.47556	-0.270072	2.68e-12	2.38162	-0.436228	2.12e-13
NCU01680	plasma membrane ATPase-1	2580.74	521.001	-2.68762	0	1492.95	-0.619868	0	1353.98	-1.07393	0	1591.29	-0.493137	0	2069.94	-0.0794825	0	1544.58	-0.614914	0
NCU01681	hypothetical protein	0	0.256037	0	0.0335217	0.277935	0	NA	0	0	NA	0	0	NA	0.132638	0	NA	0	0	NA
NCU01684	hypothetical protein	0.0510298	0.26552	0	0.000126303	0.214113	0	0.172565	0.373631	0	0.0260338	0.200726	0	0.191775	0.10218	0	0.600106	0.204251	0	0.18772
NCU01686	hypothetical protein	0.306179	0.242761	-0.723656	0.943454	0.535282	0	0.49663	0.106752	0	0.301869	0.301089	0	0.920466	0	0	NA	0.204251	0	0.599158
NCU01688	hypothetical protein	0	0	0	NA	0	0	NA	0	0	NA	0	0	NA	0.0992396	0	NA	0	0	NA
NCU01689	mitochondrial DNA replication protein YHM2	187.058	19.1746	-3.62281	0	81.7666	-0.974905	0	58.7749	-1.75684	0	102.145	-0.624354	0	82.9325	-0.88551	0	62.0413	-1.41164	0
NCU01692	citrate synthase	848.032	67.7175	-4.00939	0	738.217	-0.0197928	3.69e-209	525.188	-0.822124	0	776.823	0.0440572	4.51e-119	1087.11	0.565601	1.12e-187	724.374	-0.0910672	1.04e-251
NCU01695	RNA binding protein Nrd1	16.3505	13.4421	-0.574693	0.00099998	13.0194	-0.0360605	1.07e-13	15.4614	-0.107798	0.0036205	15.9323	0.0294225	0.0156312	14.7076	0	4.12e-06	12.7291	-0.113311	8.84e-16
NCU01696	mRNA cleavage factor complex component Pcf11	12.7478	9.14375	-0.759676	0.00505907	9.40305	-0.128268	1.52e-16	9.79045	-0.385414	1.05e-12	10.3727	0	4.89e-10	9.56938	-0.0355106	1.07e-15	9.02499	-0.231533	4.6e-20
NCU01697	hypothetical protein	1.83467	3.62275	0.21971	1.03879e-42	5.86406	1.41768	5.22e-21	4.94431	0.848446	1.09e-14	3.77815	0.795079	2.47e-07	3.09021	0.522575	0.000824927	4.77324	1.0679	2.16e-13
NCU01698	4F5 family protein	40.0566	39.8329	-0.303962	1.83724e-40	42.3807	0.116801	0.705832	46.4081	0	0.0100781	29.8898	-0.0980807	5.33e-20	28.8055	-0.114232	4.27e-24	43.6779	0.118806	0.642283
NCU01699	hypothetical protein	0.376167	1.25003	0.537312	2.76816e-27	4.99033	3.06604	1.72e-43	6.04079	3.03412	1.5e-55	5.37463	3.21263	2.11e-49	2.72489	2.23846	6.77e-20	4.25123	2.78697	2.39e-36
NCU01700	hypothetical protein	10.0481	8.44969	-0.455185	0.0206723	6.78714	-0.139672	5.55e-09	6.63512	-0.484245	3.53e-09	5.09023	-0.500182	6.54e-19	4.14083	-0.74031	3.6e-27	6.09368	-0.333973	1.44e-12
NCU01701	ribitol kinase	17.8174	25.8189	0.0332728	9.14994e-182	17.3161	0	0.0333683	44.2377	1.02748	5.89e-120	19.9698	0.209322	0.26253	18.5586	0.135376	0.500827	26.3927	0.540921	4.84e-15
NCU01702	nuclear pore protein	37.4546	23.2693	-1.0137	4.01557e-51	32.5667	0	1.03e-17	31.8209	-0.308307	6.48e-19	38.5834	0.157957	0.12934	36.8224	0.124378	0.000174972	34.0884	0	6.91e-12
NCU01703	aldo-keto reductase	36.1912	39.6004	-0.172281	3.91046e-88	30.2595	0	5.83e-12	25.2588	-0.54666	4.87e-28	24.3299	-0.252963	1.09e-34	22.482	-0.328085	8.54e-46	33.3344	0	1.3e-05
NCU01704	NADP:D-xylose dehydrogenase	27.6593	98.5374	1.35642	0	83.5832	1.65316	9.51e-303	116.009	1.81634	0	100.633	1.95906	0	76.9321	1.60331	1.31e-251	95.5127	1.80401	0
NCU01705	tRNA methyltransferase	11.4358	7.662	-0.829323	1.03577e-05	7.94267	-0.172377	5.86e-14	9.37045	-0.256621	4.33e-06	8.51855	-0.0436987	1.34e-10	11.1218	0.0111296	0.0598284	9.38532	0	1.06e-06
NCU01706	MYB DNA-binding domain-containing protein	0.394236	1.1857	0.249689	7.92539e-18	0.286295	0	0.364336	0.507521	0	0.597096	0.298217	0	0.411449	0.789402	0.0348118	0.0587309	0.637255	0	0.238206
NCU01713	alf1-like	17.6974	10.8822	-0.973515	7.50477e-17	14.88	0	1.75e-07	12.6948	-0.471352	1.2e-15	10.1406	-0.438474	7.25e-35	10.8413	-0.309593	2.18e-29	13.1438	-0.155207	1.04e-14
NCU01715	hypothetical protein	2.90926	11.759	1.35329	0	2.45721	0	0.0469538	5.43395	0.408814	7.83e-09	2.21069	0	0.0052251	2.25072	0	0.00699437	2.89224	0	0.506242
NCU01717	hypothetical protein	0	0.230311	0	1.43051e-07	0.0345756	0	NA	0.0689545	0	NA	0	0	NA	0	0	NA	0.0329832	0	NA
NCU01720	hypothetical protein	107.692	4.54978	-4.8617	0	113.739	0.175057	0.395728	60.7843	-0.907885	2.58e-190	164.234	0.745893	1.55e-105	49.0431	-0.829496	0	113.382	0.127398	0.305458
NCU01722	hypothetical protein	36.6606	17.5847	-1.3943	1.02866e-293	19.5168	-0.670188	1e-191	27.6239	-0.490902	8.56e-55	22.018	-0.465748	4.04e-142	22.2842	-0.413187	6.21e-139	21.6032	-0.571272	2e-151
NCU01724	Na/H antiporter	19.9504	16.943	-0.536101	1.03438e-07	21.2352	0.132797	0.821498	26.4962	0.144534	1.76e-12	20.104	0.089274	0.0942406	18.6329	0.0119554	6.52e-05	21.9149	0.136648	0.475103
NCU01725	hypothetical protein	11.0961	3.69248	-1.82479	8.28192e-112	9.7294	0	0.000273387	8.67619	-0.318942	1.17e-07	8.24877	-0.0437608	1.98e-10	8.97461	0	3.93e-07	9.328	0	1.06e-05
NCU01728	6-phosphofructo-2-kinase	22.3207	5.29641	-2.36877	0	21.1278	0	0.00010803	14.9938	-0.610637	4.51e-38	19.4044	0	2.81e-10	21.2064	0.0468094	0.000125441	23.2316	0.0668035	0.336001
NCU01729	hypothetical protein	18.1503	15.0264	-0.570557	0.000110951	13.7823	-0.111042	1.24e-19	24.027	0.137128	1.18e-11	14.1553	-0.0406094	3.89e-17	16.937	0.00785613	8.77e-05	15.8623	0	1.77e-08
NCU01731	velvetA-like-1	31.6411	52.0317	0.258903	0	28.358	0	9.56e-10	48.9242	0.386017	8.26e-50	35.0247	0.247158	0.178576	27.2306	0	4.58e-14	35.8798	0.203137	0.0416848
NCU01734	hypothetical protein	0.109931	2.15725	1.15512	1.46591e-19	0	0	NA	0	0	NA	0.108104	0	0.95403	0	0	NA	0.110002	0	0.960886
NCU01735	hypothetical protein	0.447309	2.10094	1.25377	4.77062e-89	0.571849	0	0.46076	2.07619	1.41282	8.84e-18	4.19254	2.81001	1.05e-52	0.419847	0	0.596595	7.67911	3.6181	6.6e-113
NCU01737	hypothetical protein	18.8912	21.8258	-0.0996515	2.1291e-136	12.8926	-0.272771	6.91e-37	19.0309	-0.0369258	0.134254	14.5324	-0.0711549	7.04e-22	15.4544	0	6.57e-16	14.2841	-0.173869	2.33e-24
NCU01738	phosphatase regulation	42.3964	29.9066	-0.814067	1.32552e-06	23.9771	-0.544974	4.21e-75	33.8098	-0.374613	1.24e-18	23.5413	-0.538023	6.19e-80	25.0121	-0.417089	6.65e-69	28.5103	-0.34685	2.38e-45
NCU01739	hypothetical protein	29.2704	46.8898	0.184063	1.45902e-282	34.7494	0.264293	0.0154942	42.0041	0.230293	2.07e-14	26.5779	0	0.000255104	22.1019	-0.0211614	3.21e-14	35.3388	0.246843	0.00408257
NCU01740	histone H2A.Z-specific chaperone chz-1	118.206	336.404	1.05834	0	130.754	0.218916	0.219824	230.73	0.734256	4.03e-175	150.664	0.462503	7.63e-14	82.9185	-0.189923	4.3e-53	148.693	0.363996	2.92e-11
NCU01741	SNARE complex subunit	19.2389	19.1082	-0.249548	1.36117e-16	16.0827	0	5.52e-05	12.0534	-0.604518	3.25e-15	9.13669	-0.639386	7.04e-31	7.98733	-0.785361	5.91e-39	13.4037	-0.191606	1.51e-11
NCU01742	hypothetical protein	12.4341	24.4416	0.454856	0	6.96121	-0.464391	3.21e-25	7.01604	-0.767307	9.42e-24	5.66637	-0.715876	2.99e-39	4.10793	-1.11599	1.79e-62	5.74804	-0.773964	2.16e-38
NCU01744	enhancer-2 of am	117.333	85.6046	-0.817859	1.03572e-18	42.9289	-1.24688	0	39.1562	-1.69151	0	42.5386	-1.22581	0	42.8014	-1.18165	0	39.1998	-1.42102	0
NCU01745	SPX domain-containing protein	30.8616	47.459	0.158506	0	25.8269	0	2.52e-15	34.9338	0	0.0189808	27.267	0	5.85e-10	24.5147	0	8.42e-22	27.7866	0	9.01e-09
NCU01746	hypothetical protein	16.0783	10.0557	-0.891131	2.37969e-07	10.4353	-0.213329	1.47e-11	10.6254	-0.502368	2.19e-10	8.92167	-0.396918	8.94e-18	6.76856	-0.733716	3.13e-30	10.6907	-0.227581	6.11e-11
NCU01747	glycerophosphocholine phosphodiesterase Gde1	13.8714	32.2549	0.740479	0	12.8738	0	9.98e-05	18.1364	0.115947	4.89e-10	16.3316	0.312273	0.00426169	10.678	-0.0198993	5.77e-18	13.8442	0	0.0462494
NCU01748	hypothetical protein	65.2365	157.31	0.832402	0	75.1907	0.297055	0.000219689	99.6802	0.394308	7.69e-92	72.3476	0.277026	0.0449492	69.0449	0.24368	0.465216	81.6858	0.374729	1.91e-16
NCU01750	hypothetical protein	5.46727	26.8623	1.62369	0	13.5849	1.13525	2.12e-18	16.5881	1.11939	7.27e-31	12.1636	1.0086	3.69e-14	11.0639	0.900697	2.19e-10	13.2308	1.05441	1.55e-17
NCU01751	ATP-binding cassette protein	17.5187	36.8235	0.585029	0	17.5692	0.025981	0.0961116	24.3834	0.195562	1.5e-13	24.4515	0.549959	2.12e-13	19.3186	0.237872	0.493313	20.7645	0.230175	0.00903381
NCU01752	non-anchored cell wall protein-2	719.847	20.5019	-5.48336	0	497.163	-0.35143	0	382.736	-1.04016	0	544.87	-0.185177	0	860.041	0.463087	1.65e-63	565.886	-0.209679	0
NCU01753	gamma-glutamyltranspeptidase	13.778	13.3378	-0.315145	5.01427e-20	10.2245	-0.0991273	7.84e-13	15.7741	0	0.0845373	11.6199	0	1.6e-06	18.1827	0.479627	2.75e-06	9.66161	-0.224138	1.65e-16
NCU01754	alcohol dehydrogenase-1	45.2707	990.842	3.99667	0	330.904	2.95635	0	691.992	3.70958	0	511.148	3.62064	0	108.739	1.413	5.73e-281	727.196	4.05107	0
NCU01756	actin-related protein-3	124.965	123.169	-0.35904	1.80524e-122	130.773	0.15628	0.214175	147.705	0.0204362	7.47e-09	128.036	0.161657	0.0396723	141.626	0.343587	0.00499762	130.902	0.114709	0.230211
NCU01757	asparaginase	2.90855	5.274	0.232236	4.15897e-83	1.44669	-0.446835	4.66e-11	3.39934	0	0.287825	2.16193	0	0.000503645	2.52918	0	0.0356308	2.00861	-0.0615487	3.45e-05
NCU01758	YdiU domain-containing protein	10.0994	11.6907	-0.0322203	6.48565e-44	11.3656	0.13817	0.396027	14.6738	0.204082	2.02e-09	13.7299	0.456642	4.9e-06	15.5521	0.6754	2.92e-12	12.1974	0.201492	0.0304678
NCU01759	menadione-induced gene-5	23.6723	39.3071	0.216788	1.63007e-227	28.2909	0.248772	0.0286172	39.3978	0.424568	1.78e-23	28.1286	0.277898	0.0267778	25.9839	0.19478	0.657679	29.7638	0.281892	0.000967183
NCU01760	pumilio-family RNA binding repeat protein	0.242476	1.75911	1.62023	5.82688e-80	0.423913	0	0.12849	0.946863	0.84365	6.57e-07	0.508683	0.207885	0.0251581	0.501709	0.216602	0.0311762	0.58232	0.346361	0.00598394
NCU01761	hypothetical protein	36.3131	30.2879	-0.559893	2.10411e-05	37.0564	0.0679952	0.158663	30.7846	-0.269703	2.43e-09	16.3337	-0.811384	6.07e-91	17.37	-0.68973	1.24e-81	30.4599	-0.0164338	2.16e-11
NCU01762	nucleolar RNAse III	10.4089	9.09843	-0.411054	0.000401374	9.72694	0	0.0447199	8.82633	-0.157474	0.00170433	7.79656	0	7.3e-07	7.8913	0	1.14e-06	9.00057	0	0.00185823
NCU01763	hypothetical protein	15.7385	58.3538	1.35897	0	12.8307	0	1.36e-05	32.7507	0.729258	5.61e-42	14.1463	0	0.00465339	12.9373	0	1.76e-05	17.1853	0.0460922	0.756461
NCU01764	hypothetical protein	11.3669	9.349	-0.462184	0.12411	17.9238	0.568236	1.19e-07	16.8692	0.164295	4.39e-06	13.6458	0.198678	0.123596	8.68302	0	7.83e-05	18.797	0.597632	1.1e-09
NCU01765	NADH:ubiquinone oxidoreductase 78	222.048	169.996	-0.745395	0.716215	193.031	-0.00542175	4.64e-73	204.048	-0.23945	1.79e-34	214.324	0.10419	2.49e-19	209.008	0.102621	1.5e-31	201.771	0	3.2e-48
NCU01766	hypothetical protein	38.6205	43.7952	-0.122628	1.55947e-112	25.2314	-0.328333	2e-39	33.1752	-0.256808	3.68e-09	27.6673	-0.166019	4.85e-28	23.1257	-0.382181	5.62e-53	28.718	-0.191906	3.49e-24
NCU01767	phophatase 2C family protein	39.3255	47.8853	-0.0335673	1.64701e-227	40.362	0.0997036	0.120376	41.6259	0	0.968903	37.7767	0.0393395	0.000221155	38.7906	0.112838	0.00278318	39.6493	0.0309138	0.0283892
NCU01768	hypothetical protein	64.9173	106.907	0.289423	0	42.3653	-0.394088	3.58e-153	54.0359	-0.361	1.63e-41	52.9404	-0.0425528	5.42e-53	35.5348	-0.574819	1.51e-262	42.3441	-0.439504	4.84e-157
NCU01769	hypothetical protein	4.42866	87.6838	3.704	0	110.498	4.58023	0	182.793	4.99473	0	117.192	4.70079	0	31.6028	2.83432	3.26e-255	101.925	4.41978	0
NCU01771	DNA repair protein rhp57	10.4697	12.2328	-0.00735565	8.08961e-40	15.0239	0.484947	3.97e-07	21.8599	0.725956	8.4e-39	12.2596	0.2207	0.117063	10.0781	0	0.0814385	13.7062	0.306843	0.000590148
NCU01772	DNA-directed RNA polymerase III polypeptide	10.2498	3.57408	-1.78247	6.49512e-144	9.29325	0	0.000269908	8.41761	-0.280986	9.03e-08	8.28308	0	2.75e-09	10.9426	0.175158	0.896952	9.5456	0	0.00182855
NCU01776	60S ribosomal protein L15	964.3	58.6786	-4.39603	0	1334.02	0.603312	0	698.795	-0.594171	0	1311.08	0.613686	7.66e-299	1690.23	1.01623	0	1255.99	0.472502	6.32e-187
NCU01777	PSP1 domain-containing protein	42.8733	64.9936	0.161655	0	33.5444	-0.123813	1.52e-48	57.9218	0.214741	6.55e-39	43.615	0.150773	0.0165322	30.2172	-0.203033	1.2e-82	43.0387	0.0521072	0.00094654
NCU01779	HIRA-interacting protein 5	23.3524	19.9119	-0.507536	1.06662e-05	20.2762	0	2.98e-06	18.9904	-0.299557	1.11e-08	18.4953	0	6.04e-11	18.1771	0	2.55e-12	21.5181	0	0.000567398
NCU01780	hypothetical protein	7.26795	1.73154	-2.24149	1.33644e-101	4.06602	-0.393205	7.96e-15	2.02722	-1.63053	8.8e-41	3.06044	-0.74616	8.12e-26	2.61209	-0.919786	2.64e-32	2.79717	-0.943086	1.77e-29
NCU01781	hypothetical protein	25.2018	52.3091	0.577245	0	15.7099	-0.385784	1.15e-40	28.476	0	0.0578845	19.0212	-0.0847762	1.09e-19	11.2176	-0.78762	2.63e-90	21.4113	0	3.66e-10
NCU01782	Ras guanyl-nucleotide exchange factor RasGEF	34.7769	37.8212	-0.206201	2.01476e-166	27.3839	-0.0992944	2.26e-32	34.9804	-0.0652408	0.0418547	31.0705	0	9.76e-13	27.3181	-0.033598	9.26e-34	29.7987	-0.024303	6e-19
NCU01783	phosphatidylinositol N-acetylglucosaminyltransferase	19.7643	16.6166	-0.511711	0.000889142	16.2371	0	3.7e-07	18.583	-0.0747399	0.0205708	12.0023	-0.337635	4.27e-24	12.533	-0.241594	1.71e-21	15.2243	-0.0853685	3.32e-10
NCU01784	pseudouridylate synthase 3	11.7332	5.55979	-1.31333	9.72348e-41	8.17926	-0.152599	4.11e-12	5.45021	-1.02281	5.45e-33	7.24995	-0.287854	4.4e-18	9.60113	0	4.16e-06	7.69161	-0.284177	2.93e-15
NCU01785	hypothetical protein	12.0033	4.30389	-1.69056	6.49088e-69	9.4744	0	5.64e-06	9.04965	-0.333069	7.35e-07	5.72657	-0.614552	1.3e-26	5.11635	-0.730251	1.88e-32	8.94289	-0.0826054	7.49e-08
NCU01786	ribose-phosphate pyrophosphokinase II	42.278	7.65449	-2.76547	0	45.5087	0.171223	0.898759	25.379	-0.783328	1.46e-70	39.1107	0	4.11e-07	52.7388	0.458342	1.1e-08	39.8139	0	3.88e-06
NCU01788	hypothetical protein	2.78139	22.6669	2.39226	0	5.39828	0.810622	2.27e-11	8.29218	1.13609	8.92e-39	6.99146	1.23429	1.04e-25	5.25663	0.843597	1.45e-10	6.39985	1.02318	9.71e-20
NCU01789	hyphal anastomosis-5	20.5748	5.98024	-2.09751	0	11.6036	-0.567308	7.18e-105	20.0933	-0.103707	0.00203855	13.173	-0.355008	1.92e-73	13.8867	-0.244798	4.8e-62	13.312	-0.418631	1.01e-71
NCU01790	hypothetical protein	4.42156	4.98533	0	7.017e-07	4.4817	0	0.708042	19.6426	1.60349	5.33e-43	4.25035	0	0.489203	4.3273	0	0.538828	4.82212	0	0.909136
NCU01791	SNF7 family protein	14.1283	36.6768	0.862159	0	11.1199	-0.0013277	2.26e-08	21.2542	0.274086	6.72e-14	12.7126	0	0.00122268	11.872	0	5.29e-06	14.3439	0	0.285449
NCU01792	heat shock protein 90a	263.166	99.2774	-1.75719	0	180.912	-0.331986	3.95e-191	173.978	-0.701296	6.49e-209	172.249	-0.367841	5.25e-232	153.437	-0.497471	0	169.473	-0.469729	1.9e-248
NCU01793	RNA binding domain-containing protein	93.3108	37.8048	-1.64079	0	112.192	0.363125	1.91e-10	93.8062	-0.085477	0.00706533	115.879	0.446278	3.77e-18	110.103	0.406653	1.13e-07	103.715	0.205552	0.0478664
NCU01794	hypothetical protein	123.507	48.6286	-1.65454	3.04276e-268	102.936	-0.00434233	4.12e-17	124.105	-0.0529864	0.0751311	69.7432	-0.520578	3.52e-85	50.2649	-0.944365	1.05e-164	100.625	-0.0815692	2.97e-20
NCU01795	zinc finger containing protein	40.3882	18.0705	-1.4698	5.24326e-180	28.8639	-0.219416	2.85e-37	25.8841	-0.686601	5.95e-53	27.1257	-0.273925	5.59e-48	21.5455	-0.562509	6.53e-95	28.5824	-0.278519	1.05e-39
NCU01796	CDP-2- and HDA-1 associating protein	20.3353	7.3344	-1.73632	1.99519e-138	10.4607	-0.620627	9.23e-45	11.9007	-0.755642	1.66e-31	8.40575	-0.891244	4.57e-68	12.3875	-0.318536	3e-30	9.43216	-0.810296	3.54e-56
NCU01797	nonrepressor of conidiation-2	37.3631	76.3392	0.573024	0	30.8615	-0.0178356	2e-18	51.9431	0.231054	1.38e-25	27.8287	-0.130794	8.16e-33	33.1211	0	3.75e-11	34.9943	0	2.11e-06
NCU01798	hypothetical protein	0.949549	1.30041	0	1.46885e-11	0.588568	0	0.00573998	1.11359	0	0.540234	0.381994	-0.36508	7.37e-06	0.475334	-0.0627095	0.000226838	0.489478	-0.141106	0.000361624
NCU01799	hypothetical protein	14.3461	5.67356	-1.51973	3.83296e-40	6.19398	-0.729167	1.05e-22	6.46651	-0.985652	1.49e-20	5.18317	-0.937713	7.75e-30	4.00736	-1.23743	1.32e-39	5.31386	-0.981663	6.4e-29
NCU01800	37S ribosomal protein S5	91.7412	11.5624	-3.30613	0	61.5072	-0.342524	5.53e-96	45.7442	-1.07561	1.25e-209	54.5094	-0.480262	7.01e-144	89.2595	0.119858	1.3e-06	60.1937	-0.418049	3.86e-106
NCU01801	hypothetical protein	17.0003	53.7512	0.996725	1.34109e-210	14.3361	0	0.0463076	15.8061	0	0.274816	12.5656	0	0.00278949	5.56222	-0.84332	3.82e-15	14.1205	0	0.0328091
NCU01802	hypothetical protein	0.122146	1.15489	1.21417	5.71378e-39	0.230627	0	0.300379	0.434389	0	0.0092057	0.360346	0	0.0342257	0.0978319	0	0.661144	0.317785	0	0.0751136
NCU01803	arginine-tRNA-protein transferase 1	15.4925	10.8406	-0.768397	0.00223161	9.81153	-0.301737	2.78e-19	15.8143	0	0.499016	8.95335	-0.396935	3.12e-25	8.53406	-0.426824	1.1e-28	9.60867	-0.377271	5.76e-21
NCU01804	nudix/MutT family protein	19.2336	7.00901	-1.73105	2.52408e-158	20.0596	0.0821529	0.488405	17.7617	-0.130637	0.00118612	14.2822	-0.0904091	6.82e-17	16.3544	0	3.13e-08	17.1181	0	7.58e-06
NCU01805	hypothetical protein	14.882	9.6854	-0.865821	2.9395e-07	9.18812	-0.327664	3.85e-19	10.6662	-0.435408	6.25e-11	8.12083	-0.466691	1.04e-26	11.2129	0	1.07e-09	8.41608	-0.495379	1.09e-24
NCU01806	3' exoribonuclease	23.6029	10.014	-1.50302	1.3269e-90	20.7257	0	1.65e-05	15.7438	-0.571408	1.95e-20	18.2614	-0.018694	9.53e-12	19.0819	0	1.41e-09	20.797	0	1.82e-05
NCU01807	hypothetical protein	41.1165	29.2196	-0.786489	0.000280568	21.1223	-0.653116	2.75e-64	23.6523	-0.808985	4.58e-47	16.5906	-0.956956	1.37e-101	21.8493	-0.537962	3.33e-61	23.2264	-0.566701	1.05e-52
NCU01808	cytochrome c-1	1816.34	67.6309	-5.10279	0	924.343	-0.790999	0	469.488	-2.07445	0	283.44	-2.44706	0	338.074	-2.1603	0	736.953	-1.15998	0
NCU01809	AAA family ATPase/60S ribosome export protein Rix7	9.35464	5.07805	-1.1221	5.60383e-24	8.39377	0	0.0018601	5.39128	-0.73186	2.64e-21	7.85496	0	3e-05	10.9623	0.278358	0.0988941	8.20664	0	0.000423942
NCU01810	hypothetical protein	10.4544	14	0	6.76999e-106	6.01186	-0.436158	1.68e-25	9.57716	-0.104007	0.00695936	6.72244	-0.25066	7.9e-19	8.93196	0	1.93e-05	7.00634	-0.271326	1.25e-16
NCU01811	hypothetical protein	5.56081	4.54943	-0.385819	0.311265	2.34065	-0.594558	4.2e-11	2.92675	-0.621886	1.93e-07	1.77635	-0.918623	7.06e-16	1.91489	-0.786173	1.18e-14	3.26067	-0.217878	2.84e-06
NCU01812	hypothetical protein	0.0673194	0.9641	1.51164	4.49985e-39	0.211846	0	0.0827648	0.258186	0	0.0289837	0.198601	0	0.100978	0.292062	0.104872	0.013574	0.134726	0	0.363435
NCU01813	high affinity glucose transporter	19.0382	65.2277	1.29199	0	16.6001	0	5.95e-07	27.6976	0.261677	2.18e-18	19.0744	0.0630775	0.110976	19.5394	0.133114	0.251997	20.6206	0.0985166	0.799529
NCU01814	hypothetical protein	29.4304	37.7639	0	5.2734e-207	19.7301	-0.292492	2.97e-36	26.123	-0.210941	5.06e-07	17.494	-0.428663	9.42e-54	15.1441	-0.594844	1.62e-77	21.4701	-0.219181	1.63e-26
NCU01815	hypothetical protein	5.97345	103.975	3.50921	0	10.8814	0.742038	1.24e-10	33.2487	2.07766	4.97e-157	18.3043	1.55168	7.88e-50	7.02174	0.15629	0.318042	13.8492	1.05959	7.58e-24
NCU01816	allantoicase-l	67.3306	85.4007	0	0	39.4315	-0.511275	8.58e-90	33.9478	-1.03572	3.65e-124	30.6816	-0.831541	3.52e-160	29.3177	-0.859653	1.93e-174	38.8029	-0.57926	5.61e-96
NCU01817	DIL and Ankyrin domain-containing protein	25.4982	22.4119	-0.494313	3.82561e-15	17.151	-0.295591	1.96e-40	19.8059	-0.406467	7.17e-20	20.4592	-0.0139349	5.88e-18	21.8347	0	4.04e-12	19.701	-0.145673	1.11e-22
NCU01818	hypothetical protein	8.81304	11.2675	0	3.25568e-53	7.3753	0	0.000402305	11.4873	0.0153079	0.000853428	6.62847	0	8.09e-07	7.03936	0	2.47e-05	7.84965	0	0.00648672
NCU01819	hypothetical protein	1.817	7.75635	1.44907	0	1.68814	0	0.192239	3.84451	0.616319	1e-14	2.24625	0.159348	0.14426	1.82954	0	0.547451	1.83895	0	0.586453
NCU01820	exportin-1	92.8862	44.8376	-1.40003	0	62.1094	-0.367796	4.64e-185	77.0477	-0.373759	8.75e-56	85.137	0.0172558	1.14e-24	74.3887	-0.0408027	6.32e-81	66.597	-0.312832	5.37e-143
NCU01821	alanine-glyoxylate aminotransferase	52.7575	45.7568	-0.524342	3.35558e-16	99.2699	0.9891	9.49e-127	81.8076	0.393502	1.42e-54	100.641	1.04517	8.15e-141	158.479	1.74026	0	97.2876	0.916597	1.18e-119
NCU01822	retrograde transporter	36.0286	17.0423	-1.36322	6.20275e-84	39.2407	0.15184	0.690857	40.6863	0	0.0834492	32.2887	0	1.1e-05	38.3205	0.188586	0.805338	34.7247	0	0.00630516
NCU01823	two-component sensor protein histidine protein kinase	9.48477	10.9003	-0.11065	3.0722e-144	6.53761	-0.26385	1.53e-38	7.69961	-0.34676	6.09e-16	6.82641	-0.169901	1.59e-32	8.42845	0	2.12e-09	6.82131	-0.249362	3.53e-33
NCU01824	UDP-galactopyranose mutase	336.662	41.6773	-3.36489	0	290.717	-0.0161679	3.97e-82	216.886	-0.748983	0	306.55	0.0206582	2.59e-47	317.725	0.107562	3.34e-32	258.647	-0.227844	3.02e-185
NCU01826	DUF250 domain membrane protein	81.9841	25.9671	-1.98793	0	79.4833	0.0419667	1.65e-06	70.5955	-0.29871	3.26e-21	71.9258	0	3.77e-20	71.2959	0	7.63e-23	71.9602	-0.00262123	6.72e-21
NCU01827	60S ribosomal protein L27	1498.06	81.3294	-4.5626	0	1781.8	0.386875	2.85e-62	921.283	-0.832375	0	1349.83	0.0203546	5.24e-147	1245.09	-0.0165001	0	1652.9	0.234604	5.56e-06
NCU01828	hypothetical protein	5.10896	4.27556	-0.4056	0.0938067	4.8278	0	0.18357	6.21913	0	0.115022	4.04954	0	0.00241809	3.92443	0	0.000734491	4.80377	0	0.162811
NCU01829	hypothetical protein	0	0	0	NA	0	0	NA	0	0	NA	0	0	NA	0	0	NA	0	0	NA
NCU01830	4-hydroxyphenylpyruvate dioxygenase	0.515798	61.6963	5.81853	0	0.786983	0	0.199331	6.8665	2.855	1.06e-56	3.91945	2.3764	1.77e-27	1.43185	0.880353	4.77e-05	1.36071	0.686777	0.000141815
NCU01831	RNA polymerase TFIIH complex subunit Ssl1	17.4146	11.0892	-0.923014	1.70565e-12	6.93081	-0.971942	3.93e-69	7.08966	-1.25455	5.37e-65	5.94343	-1.15192	6.04e-87	7.4014	-0.814676	4.63e-64	6.67993	-1.06966	1.28e-74
NCU01833	nonidentical kinase-2	5.95599	11.9564	0.515665	0	3.90606	-0.29393	2.02e-26	7.9322	0.127028	2.52e-09	5.06415	0	1.02e-07	5.8268	0.0572764	0.0245286	4.91611	-0.017992	1.29e-09
NCU01834	hypothetical protein	0.1907	0.474864	0	8.78889e-05	0.200036	0	0.974806	0.249334	0	0.750844	0.140647	0	0.626924	0.238656	0	0.818694	0.286234	0	0.598729
NCU01835	hypothetical protein	387.237	656.957	0.344348	0	271.094	-0.312315	8.89e-231	164.027	-1.34273	0	212.717	-0.624475	0	146.472	-1.12097	0	274.807	-0.337274	5.29e-223
NCU01837	hypothetical protein	0	0.585227	0	3.77177e-06	0	0	NA	0.216714	0	NA	0.101872	0	NA	0	0	NA	0.103661	0	NA
NCU01838	nitrilase	36.079	69.7216	0.481644	0	48.0885	0.468829	1.38e-12	46.9523	0.12035	1.59e-11	41.9248	0.304409	0.00617622	42.3586	0.354154	0.00425167	49.0479	0.455027	3.61e-15
NCU01839	carboxylesterase	10.4045	29.7682	1.00415	0	5.72624	-0.498325	7.65e-29	11.7026	0	0.216734	8.30479	0	6.45e-08	7.33231	-0.0891576	3.75e-14	6.747	-0.318583	7.99e-19
NCU01840	hypothetical protein	3.67863	9.34	0.754584	9.41812e-257	2.11437	-0.312538	8.8e-11	4.22989	0	0.299325	2.00695	-0.353872	2.62e-12	2.18203	-0.204766	3.13e-10	2.33214	-0.229311	1.43e-08
NCU01841	hypothetical protein	3.6258	5.45014	0	3.52325e-11	4.05687	0	0.838764	5.89944	0	0.0224092	2.93165	0	0.210293	1.93604	0	0.00462092	4.1119	0	0.784612
NCU01842	hypothetical protein	15.7136	9.28852	-1.03121	8.2577e-23	8.46122	-0.558083	9.48e-41	15.0741	-0.0662256	0.0291338	9.80119	-0.322263	4.76e-28	10.9825	-0.127673	2.38e-19	9.71876	-0.412104	4.74e-29
NCU01843	T-complex protein 1 subunit gamma	89.9596	23.7971	-2.25796	0	56.527	-0.448376	4.42e-176	33.1221	-1.52021	0	53.9717	-0.480304	1.08e-205	67.6178	-0.123855	1.12e-88	48.4577	-0.712155	9.7e-276
NCU01844	hypothetical protein	0.382307	0.962855	0.131209	2.69719e-16	0.283076	0	0.321929	0.141135	0	0.018049	0.398066	0	0.942609	0.202637	0	0.0790874	0.315045	0	0.464153
NCU01845	phosphoglycerate mutase family domain-containing protein	21.0654	66.1905	1.17618	0	37.5787	0.88556	3.38e-59	23.6017	0	0.0997365	39.9565	1.01164	4.58e-80	25.8356	0.407771	9.21e-05	48.4953	1.21503	3.01e-152
NCU01846	hypothetical protein	18.973	20.1839	-0.214095	3.02517e-76	15.987	0	1.15e-11	21.0378	0	0.151842	16.0557	0	3.36e-11	16.9279	0	9.1e-08	18.3719	0	0.00260516
NCU01848	hypothetical protein	0	0.125087	0	0.187694	0	0	NA	0.220023	0	NA	0	0	NA	0.1053	0	NA	0	0	NA
NCU01849	extracellular dioxygenase	0.713888	2.99285	0.937814	4.49713e-47	42.6464	5.32405	3.46e-267	51.2242	5.27614	0	27.7298	4.73516	8.65e-179	355.507	8.45989	0	35.4318	5.01184	2.39e-227
NCU01850	peroxin 16	16.7494	30.6911	0.363658	0	20.4301	0.284623	0.00678213	21.7343	0.0627586	1.16e-05	17.9719	0.132422	0.905508	17.4823	0.125839	0.56241	20.4259	0.242251	0.00616588
NCU01851	hypothetical protein	1.3096	4.90982	0.926178	1.38832e-61	2.31814	0.239744	0.0223854	2.78242	0.214519	0.000860793	1.56954	0	0.624745	1.84379	0	0.237632	1.84281	0	0.236661
NCU01852	arsenical-resistance protein	1.08438	6.87032	1.70513	7.18479e-148	1.40512	0	0.411376	2.73551	0.502619	7.9e-06	1.81908	0.220783	0.0328812	1.46884	0	0.301292	1.88294	0.193957	0.0225554
NCU01853	choline dehydrogenase	0	3.97426	4.43561	1.64413e-144	0.0221326	0	NA	0.110348	0	0.0415769	0.124493	0	0.0252498	0.0211245	0	NA	0.0633398	0	NA
NCU01854	hypothetical protein	22.9846	59.792	0.895885	0	25.6032	0.184657	0.323969	33.0114	0.245131	1.45e-17	22.8415	0.0535876	0.0669973	20.787	0	1.67e-05	25.0667	0.111124	0.659939
NCU01855	hypothetical protein	36.975	5.31168	-3.06132	0	36.4718	0.0100193	0.0275447	14.7914	-1.30917	1.58e-92	13.9573	-1.04447	9.95e-106	29.1213	0	6.61e-15	25.6785	-0.273495	3.28e-26
NCU01856	transcriptional activator hac1	76.7837	67.7497	-0.520051	7.78952e-40	92.0555	0.356767	2.13e-09	156.445	0.814718	0	95.1265	0.440658	1.65e-16	105.069	0.62022	1.97e-42	95.5344	0.367685	3.25e-16
NCU01857	DEAD/DEAH box RNA helicase	17.2662	19.1376	-0.155532	4.96764e-99	8.99477	-0.645482	3.25e-73	14.3304	-0.305391	9.02e-12	12.9392	-0.102694	6.5e-23	12.0773	-0.164016	1.31e-31	10.7232	-0.445157	1.64e-47
NCU01858	chromosome segregation in meiosis protein 3	16.3715	7.19227	-1.4224	7.21767e-53	8.93209	-0.491438	5.83e-25	11.3189	-0.479449	5.81e-12	6.92818	-0.808026	2.49e-41	6.87601	-0.781722	5.28e-42	8.62213	-0.587042	1.28e-27
NCU01859	NADH:ubiquinone oxidoreductase 20.9	123.525	174.954	0.063111	0	157.284	0.441458	4.35e-19	160.251	0.15524	9.48e-27	109.816	0	1.11e-18	90.9117	-0.141018	2.03e-67	149.638	0.325733	2.32e-10
NCU01860	hypothetical protein	0.2786	3.25694	2.0804	1.05435e-108	0.185971	0	0.320443	0.15895	0	0.213715	0.373594	0	0.562089	0.1775	0	0.274179	0.228093	0	0.546896
NCU01861	short chain dehydrogenase/reductase family	0.0582581	100.613	8.1719	0	0.397218	0.477101	0.0031452	1.37107	2.12893	1.4e-11	1.83327	2.91964	8.11e-16	0.320798	0.196788	0.0122665	0.524662	0.90183	0.000227163
NCU01862	SWIRM domain-containing protein FUN19	0.997953	12.0512	2.81822	0	2.27752	0.879835	2.44e-08	6.07962	2.03329	1.64e-61	2.57276	1.10402	8.38e-12	2.09277	0.8251	9.56e-07	2.63144	1.05792	3.08e-12
NCU01863	hypothetical protein	0	0.126265	0	0.134118	0	0	NA	0	0	NA	0	0	NA	0.283445	0	NA	0	0	NA
NCU01865	hypothetical protein	3.37035	7.64803	0.535748	1.44533e-122	3.33675	0	0.456086	7.11002	0.61448	8.12e-15	3.61224	0	0.964742	4.64444	0.360588	0.0107399	4.01672	0.026207	0.298461
NCU01866	lactonohydrolase	0.0709396	2.40452	2.76352	7.50827e-98	11.3355	5.54362	8.07e-103	49.5663	7.36623	0	10.8361	5.51398	2.82e-102	11.0086	5.57183	1.58e-102	22.2894	6.4804	1.28e-188
NCU01867	glycosylhydrolase family 61-10	0.0399364	2.07204	2.57007	7.68482e-51	0.209458	0	0.0933053	0.668359	1.02277	9.39e-05	0.117817	0	0.343674	0.279884	0.0137273	0.0308984	0.119887	0	0.337993
NCU01868	MFS maltose permease MalP	0.165853	19.4291	5.16754	0	0.405936	0	0.0305433	3.70085	2.96736	6.1e-44	0.652381	0.641356	9e-05	0.608843	0.558684	0.000306321	0.534759	0.227865	0.00175173
NCU01869	hypothetical protein	0.0690629	0.841906	1.00372	3.30033e-22	0.144888	0	0.425007	0.288952	0	0.0517444	0.441446	0.419133	0.00423895	0.138289	0	0.458452	0.345538	0	0.0212405
NCU01870	Eno3 protein	0	0.960615	2.09738	1.29057e-36	0.0537939	0	NA	0	0	NA	0.0504305	0	NA	0.0513436	0	NA	0.153949	0	0.0245368
NCU01871	hypothetical protein	122.072	413.86	1.34109	0	95.8334	-0.144465	1.93e-110	9.02697	-3.79363	0	96.9376	-0.0937548	7.07e-103	51.0258	-0.973844	0	122.223	0.0718575	1.23e-07
NCU01872	hypothetical protein	0.0778421	0.381885	0	0.000250788	0	0	NA	0.244262	0	0.311381	0.076548	0	0.95403	0.0779339	0	0.960568	0.0778924	0	0.960886
NCU01873	hypothetical protein	0.636318	14.3611	3.63033	0	1.62696	0.942234	1.05e-07	0.429849	0	0.0491162	1.19933	0.514402	0.00103155	0.623796	0	0.657499	3.3163	1.97387	1.22e-31
NCU01874	hypothetical protein	0.619238	3.44068	1.26171	1.76758e-58	0.933736	0	0.291513	1.21445	0	0.0408744	0.570885	0.0753843	0.684308	1.35618	0.352648	0.0141733	0.658366	0	0.980038
NCU01875	hypothetical protein	0	0.0553593	0	NA	0	0	NA	0	0	NA	0	0	NA	0	0	NA	0	0	NA
NCU01876	hypothetical protein	0	0.0337631	0	NA	0	0	NA	0.079184	0	NA	0	0	NA	0.151586	0	NA	0	0	NA
NCU01877	hypothetical protein	0.0490322	0.218679	0	0.000694932	0	0	NA	0.0512864	0	0.993906	0.0482171	0	0.95403	0	0	NA	0.0981278	0	0.599779
NCU01878	vesicle-mediated transporter	38.6497	24.1065	-1.00863	2.63939e-50	13.6445	-1.2353	1.59e-292	18.495	-1.12133	2.05e-174	18.122	-0.803419	1.94e-191	18.7406	-0.720416	1.86e-180	16.7601	-0.991888	5.02e-221
NCU01879	hypothetical protein	24.6779	45.7768	0.409888	0	26.768	0.149412	0.764967	37.0241	0.312857	2.86e-24	31.0536	0.404947	3.13e-06	28.4595	0.31129	0.049222	33.8073	0.450287	2.06e-12
NCU01880	hypothetical protein	0.114578	2.5806	2.34783	6.76405e-85	0.210329	0	0.382138	0.509346	0	0.00354415	0.0563368	0	0.356744	0.17207	0	0.59934	0.0286631	0	0.145374
NCU01881	hypothetical protein	9.01988	58.2431	2.18675	0	5.0498	-0.485774	9.88e-31	15.0514	0.436926	2.07e-26	7.43631	0	3.1e-07	3.06618	-1.10246	4.27e-74	5.74078	-0.354869	4.19e-22
NCU01882	purine transporter	64.5828	19.4767	-2.0569	0	47.9417	-0.194488	1.85e-57	41.4846	-0.713305	8.51e-97	33.5274	-0.667878	9.38e-186	51.4759	-0.0241802	1.75e-40	48.1582	-0.232934	1.64e-57
NCU01883	SH3 domain signaling protein	18.339	23.6082	0	7.57009e-144	15.0933	0	7.25e-10	19.6377	0	0.75281	13.9576	-0.0558692	4.86e-15	11.6841	-0.26878	1.04e-30	16.5323	0	2.88e-05
NCU01884	hypothetical protein	3.6614	2.27236	-0.871272	5.33795e-06	1.90876	-0.463855	5.92e-15	4.2104	0	0.267991	2.2666	-0.203617	4.13e-10	3.01428	0	0.00111726	2.28434	-0.270481	5.49e-10
NCU01886	hypothetical protein	45.4288	211.287	1.77767	0	87.5511	1.04153	3.31e-227	146.536	1.47573	0	103.475	1.32013	0	69.0158	0.7663	7.69e-74	104.465	1.25482	0
NCU01888	tRNA-specific adenosine deaminase	11.9307	2.57743	-2.46528	8.57982e-304	7.43548	-0.355837	5.97e-28	4.7225	-1.29662	3.14e-70	7.20369	-0.368054	4.67e-31	9.36822	0	1.28e-11	7.09302	-0.467653	1.03e-32
NCU01889	hypothetical protein	10.6764	21.2668	0.439535	3.73976e-216	9.32399	0	0.00373864	8.93888	-0.17147	0.00111701	9.17447	0	0.00200456	10.8606	0.0261186	0.423534	8.87005	0	0.000318488
NCU01891	hypothetical protein	1.05894	18.293	3.12125	0	12.8481	3.13335	2.96e-67	15.8391	3.12691	1.37e-88	9.37206	2.70585	9.33e-46	7.59806	2.42958	2.17e-33	11.7266	2.95658	3.88e-61
NCU01893	hypothetical protein	2.74242	12.9917	1.61247	0	3.3067	0.0984084	0.232858	6.0475	0.693435	2.7e-18	3.80892	0.352419	0.00460668	3.86373	0.407867	0.00355031	4.3709	0.479617	1.16e-05
NCU01894	hypothetical protein	102.96	17.3127	-2.88923	0	65.4824	-0.410358	2.5e-97	47.8611	-1.167	9.94e-204	54.6793	-0.632121	2.21e-162	79.1379	-0.072575	8.5e-46	59.8407	-0.58298	2.93e-130
NCU01895	response regulator-1	17.5713	27.6833	0.187859	0	14.5215	-0.00340555	1.43e-14	19.1289	0	0.355987	14.7238	0	3.61e-13	15.6632	0	1.51e-08	14.561	-0.0448312	1.3e-14
NCU01896	hypothetical protein	1.35631	3.72693	0.760601	7.20033e-128	1.58598	0	0.48854	2.38383	0.275356	6.21e-06	1.39936	0	0.791189	1.59165	0.0458292	0.469753	1.66867	0.00452539	0.258745
NCU01897	hypothetical protein	10.2389	23.7324	0.663306	0	16.087	0.607556	1.51e-10	11.1753	0	0.62641	10.9005	0.0660931	0.973861	7.35399	-0.0079767	1.99e-08	12.2501	0.160571	0.0827796
NCU01898	hypothetical protein	1.21355	13.7795	2.70684	0	23.8198	4.03434	2.62e-264	22.9058	3.66398	3.23e-255	9.54698	2.73586	4.37e-83	5.4674	1.94765	3.42e-33	18.0126	3.5845	5.93e-193
NCU01899	hypothetical protein	0.14263	2.55083	2.58635	2.30774e-162	0.433878	0.322994	0.00235202	1.1935	1.6311	7.29e-15	0.462854	0.481099	0.000796431	0.285596	0	0.0973545	0.38535	0.0901952	0.00807197
NCU01900	xylosidase/arabinosidase	2.45484	11.4366	1.44023	1.05719e-200	843.46	8.19688	0	999.91	8.12896	0	856.36	8.254	0	685.143	7.96712	0	944.927	8.31707	0
NCU01901	hypothetical protein	4.07804	18.2282	1.6138	0	5.73434	0.443619	9.11e-06	14.0376	1.45001	1.5e-129	7.64886	0.908086	5.32e-24	5.33235	0.40785	0.00132582	7.90632	0.877403	1.88e-26
NCU01902	glucosamine 6-phosphate N-acetyltransferase	105.945	34.3141	-1.93504	0	84.1525	-0.0736926	1.21e-23	74.8155	-0.553435	3.96e-39	64.9619	-0.405974	2.1e-69	58.4668	-0.518658	1.56e-93	74.6402	-0.2884	3.81e-43
NCU01903	pigment biosynthesis protein Ayg1	1.8098	14.0185	2.20596	0	1.85476	0	0.76499	3.74249	0.453192	1.55e-07	1.61606	0	0.25172	0.666459	-0.528939	3.84e-08	2.26892	0	0.275889
NCU01904	2-deoxy-D-gluconate 3-dehydrogenase	19.3691	14.3796	-0.651092	0.370283	26.0985	0.384683	0.000156102	25.7318	0.0502656	0.000160537	26.666	0.45464	1.55e-05	24.3499	0.353862	0.00927923	27.5739	0.424649	1.45e-06
NCU01905	sorbitol dehydrogenase	2.18306	8.20626	1.16714	2.22745e-172	11.7013	2.19867	7.48e-60	16.536	2.39373	2.97e-105	15.3104	2.63095	8.74e-96	13.2099	2.44889	9.26e-75	17.5478	2.75142	7.28e-116
NCU01906	GCY protein	7.75411	25.2053	1.0941	0	69.751	3.10149	0	115.468	3.52003	0	95.175	3.58882	0	71.1368	3.2009	0	123.259	3.8847	0
NCU01907	syntaxin 5	26.7395	19.0055	-0.787136	0.000253419	22.6357	0	4.82e-10	25.1701	-0.11898	0.00168607	21.6818	0	3.97e-13	17.4821	-0.249358	3.63e-35	24.6357	0	3.63e-05
NCU01908	hypothetical protein	18.9181	20.2302	-0.210759	8.29479e-87	12.0371	-0.37112	6.76e-47	20.0318	0	0.963825	13.377	-0.189805	2.97e-32	12.802	-0.215958	5.35e-39	14.6328	-0.14171	1.12e-21
NCU01910	hypothetical protein	17.2713	8.16682	-1.39849	3.52771e-184	11.428	-0.339097	1.59e-61	16.7265	-0.113202	0.000929901	13.9781	-0.0206618	4.52e-24	10.3925	-0.404379	1.43e-85	13.3288	-0.166586	1.94e-32
NCU01911	GDP/GTP exchange factor Sec2p	24.3606	43.261	0.367733	0	11.4489	-0.807511	2.1e-118	23.0605	-0.134645	0.000218836	11.8248	-0.729734	2.35e-113	14.9888	-0.360734	4.83e-64	13.6728	-0.604112	3.2e-82
NCU01912	mannosyltransferase 1	93.8936	77.7945	-0.624405	4.1426e-23	103.9	0.25766	0.0228677	124.168	0.203162	1.27e-65	131.754	0.638514	1.42e-103	122.033	0.562146	5.41e-49	122.004	0.447761	2e-49
NCU01913	pre-mRNA splicing factor	29.7943	26.6224	-0.461109	2.55668e-15	17.474	-0.473434	4.63e-50	21.5117	-0.495693	3.82e-23	19.7372	-0.270289	8.22e-35	19.8741	-0.224804	1.52e-34	18.6335	-0.429278	1.54e-42
NCU01914	sorting nexin-3	54.0852	47.6017	-0.496961	3.95581e-17	68.5173	0.403781	3.8e-09	62.9676	0	0.000832629	58.0571	0.197686	0.832	57.5659	0.219883	0.765128	64.3418	0.268934	0.000254363
NCU01916	mitochondrial carrier protein RIM2	26.2937	1.16088	-4.70717	0	26.673	0.0528138	0.135096	9.9975	-1.38129	5.38e-102	18.2486	-0.197721	1.83e-26	22.8581	0	3.71e-08	20.5722	-0.107703	1.15e-15
NCU01917	hypothetical protein	0.207384	0.982719	1.02994	4.61792e-46	0.163153	0	0.414486	0.338934	0	0.168471	0.242174	0	0.789542	0.155721	0	0.346452	0.246427	0	0.762061
NCU01918	ARP2/3 complex 20 kDa subunit	71.652	49.8575	-0.845482	4.29699e-11	89.8716	0.402647	1.22e-10	78.1416	0	0.218482	58.4215	-0.0122634	5.58e-24	45.9939	-0.315371	2.36e-73	82.3512	0.232015	0.00481381
NCU01919	ubiquitin C-terminal hydrolase	74.5194	49.2002	-0.929277	3.07988e-30	52.0217	-0.277535	3.92e-68	59.4136	-0.402577	1.94e-32	49.1136	-0.325523	1.51e-85	46.3481	-0.372121	2.42e-105	48.1498	-0.432146	9.41e-93
NCU01920	hypothetical protein	11.5584	10.1368	-0.401918	0.000396592	6.58744	-0.38073	2.13e-15	9.20183	-0.238229	0.000107602	5.88277	-0.504481	4.46e-20	7.31721	-0.171446	5.77e-12	5.959	-0.564466	1.18e-19
NCU01922	hypothetical protein	20.6048	36.2394	0.269507	4.37016e-175	24.0538	0.173275	0.170959	17.3807	-0.176178	0.000747659	16.749	0	4.41e-05	10.2729	-0.515823	3.28e-24	39.5319	0.868238	4.23e-27
NCU01923	hypothetical protein	0	1.01337	0	1.43051e-07	0.760664	0	0.0426084	0.3034	0	NA	0.142621	0	NA	0	0	NA	0.435378	0	NA
NCU01924	hypothetical protein	35.4587	159.887	1.70911	0	42.3487	0.31246	0.000363083	44.1689	0.0607326	3.78e-08	47.2694	0.510116	1.11e-14	49.7936	0.620947	6.11e-21	46.9822	0.421862	3.14e-13
NCU01926	hypothetical protein	3.87218	7.29619	0.285741	1.52785e-90	6.14123	0.524385	9.28e-06	3.4107	0	0.0736679	2.64178	0	3.01e-05	3.61706	0	0.161726	4.07862	0	0.85176
NCU01927	hypothetical protein	23.4675	28.1531	-0.0433574	6.13299e-157	22.5429	0	0.0010221	31.8891	0.182711	3.59e-16	24.1489	0.124934	0.266315	22.6452	0.0649809	0.00128349	22.8994	0	0.00426028
NCU01928	UBX domain-containing protein	19.5355	27.325	0	6.13121e-178	16.6556	0	4.1e-07	22.1948	0	0.0883124	18.9437	0.00331126	0.0270233	19.6311	0.0904608	0.123675	20.6533	0.0514724	0.735483
NCU01929	PAB-dependent poly(A)-specific ribonuclease subunit pan-3	53.4579	34.0004	-0.983111	1.47402e-45	33.913	-0.413329	9.36e-97	41.9539	-0.42518	7.29e-36	36.4917	-0.27592	2.07e-75	35.4786	-0.280325	2.99e-85	37.5278	-0.314751	1.9e-68
NCU01930	U6 snRNP-associated protein Lsm7	88.9861	38.0301	-1.54388	9.97429e-258	49.1722	-0.593783	1.06e-105	46.3204	-0.991498	4.72e-117	35.9874	-0.999806	4.07e-198	23.8093	-1.54088	0	45.8339	-0.738205	2.05e-127
NCU01931	hypothetical protein	0.877421	10.6819	2.72835	0	2.54105	1.12031	8.24e-10	4.38928	1.63002	2.97e-28	2.34466	1.03817	1.55e-08	2.65446	1.26047	5.67e-11	2.59579	1.11256	1.74e-10
NCU01932	set-domain histone methyltransferase-3	22.4526	15.9911	-0.807207	2.45501e-06	14.3447	-0.383796	2.79e-63	20.1423	-0.217451	6.58e-09	17.5502	-0.065529	4.33e-27	17.6425	-0.0225448	4.19e-27	15.3538	-0.333098	5.94e-51
NCU01935	palmitoyltransferase PFA5	13.778	9.12476	-0.842316	3.30166e-06	7.4855	-0.505598	4.6e-27	9.6559	-0.468472	3.75e-12	5.67619	-0.853517	2.29e-46	5.2644	-0.919299	6.07e-52	6.76491	-0.691529	2.71e-34
NCU01936	DNA polymerase Eta	10.5021	10.3309	-0.29345	2.66412e-23	5.98163	-0.468292	2.34e-31	9.10828	-0.197086	5.05e-05	6.47295	-0.327401	1.2e-25	7.72283	-0.0457528	5.78e-14	6.04919	-0.499302	3.65e-31
NCU01938	hypothetical protein	9.64781	25.965	0.925627	0	11.7643	0.292056	0.00449236	15.8294	0.416204	9.11e-26	9.58115	0.0258368	0.125072	11.6101	0.34445	0.0107751	12.8544	0.380675	6.49e-07
NCU01939	nonsense-mediated mRNA decay protein	105.914	40.5344	-1.73595	0	90.3227	-0.0234091	2.63e-56	79.4858	-0.51954	4.44e-116	94.0388	0	1.22e-38	105.677	0.178237	1.04e-07	95.4892	0	1.14e-34
NCU01940	serine/threonine protein kinase	35.6511	46.552	0	0	36.008	0.091808	0.0116491	45.4519	0.118763	8.68e-17	37.3486	0.18172	0.433452	41.8911	0.384159	7.02e-05	39.608	0.188263	0.12532
NCU01942	hypothetical protein	0.164024	0.95709	0.374674	6.14743e-17	0.430137	0	0.111889	0.428913	0	0.107349	0.201622	0	0.832179	0.205272	0	0.818694	0.369294	0	0.198839
NCU01943	hypothetical protein	0	0.0758628	0	NA	0.535282	0	NA	0.667198	0	0.0415769	0.125454	0	NA	0.127725	0	NA	0.255314	0	NA
NCU01944	hypothetical protein	7.59907	12.3394	0.164147	7.93658e-158	9.89035	0.348784	0.00057507	23.0351	1.2812	7.29e-119	9.11438	0.265346	0.0378402	18.853	1.37236	2.43e-70	10.7712	0.433445	2.85e-07
NCU01945	IMP-specific 5'-nucleotidase 1	33.4295	93	1.00054	0	21.7236	-0.327511	1.33e-35	34.075	-0.0078079	0.308052	21.413	-0.315176	9.44e-38	25.939	-0.0100902	1.37e-17	27.78	-0.0276278	8.9e-12
NCU01946	hypothetical protein	1.30529	24.0836	2.49485	1.62334e-151	2.73839	0	0.0905858	2.5789	0	0.119997	1.14097	0	0.681345	1.45203	0	0.938419	1.01588	0	0.522841
NCU01947	hypothetical protein	16.6274	20.7256	0	2.49212e-187	9.99765	-0.447074	8.37e-53	19.9856	0.00254819	5.56e-05	12.3874	-0.113037	2.5e-24	12.4311	-0.0723872	1.62e-24	11.2064	-0.332433	2.04e-37
NCU01948	ribosomal protein Srp1	751.256	68.568	-3.81082	0	1025.98	0.581139	1.37e-215	537.19	-0.609183	0	821.566	0.294805	0.00202366	943.178	0.529774	5.75e-90	973.499	0.46156	9.49e-133
NCU01949	unknown-16	1266.63	85.6378	-4.24467	0	2094.54	0.861162	0	1103.57	-0.32929	7.29e-144	1787.72	0.667409	0	2203.28	1.00484	0	1971.21	0.729766	0
NCU01950	pre-mRNA-splicing factor slu-7	14.9951	22.8351	0.0669661	2.72769e-121	8.18624	-0.469095	5e-21	12.6234	-0.187919	0.000398948	7.12624	-0.627903	1.89e-28	7.61803	-0.50058	3.71e-25	8.28333	-0.500498	6.44e-21
NCU01951	ultraviolet photoreactivation-1	1.96536	2.34047	0	6.07845e-25	0.919451	-0.583549	4.53e-16	2.06288	0	0.930026	1.1448	-0.263259	1.98e-10	1.37806	0	3e-06	1.02785	-0.484662	2.53e-13
NCU01953	encodes anonymous transcript-3	52.1281	31.4432	-1.08013	1.26384e-169	36.6688	-0.296335	2.09e-156	56.552	0	0.0702459	58.7539	0.318764	7.26e-05	42.9053	-0.00251582	7.55e-70	43.8843	-0.0843293	6.18e-59
NCU01954	pre-mRNA-splicing factor cwc-24	16.4201	15.0208	-0.376599	4.15676e-09	8.59905	-0.550771	4.26e-28	11.3897	-0.47793	4.01e-12	7.62435	-0.684954	2.73e-36	7.6635	-0.641493	3.66e-36	9.26543	-0.495547	3.29e-24
NCU01955	autophagocytosis protein Aut1	26.1576	91.3968	1.31835	0	22.1168	0	2.5e-08	33.0919	0.0535563	3.31e-06	22.6916	0	7.12e-07	20.0807	-0.00802953	8.36e-15	23.8826	0	0.000100214
NCU01956	encodes anonymous transcript-2	63.1405	50.8959	-0.65384	8.72875e-07	43.7562	-0.304662	1.31e-108	54.8793	-0.295628	7.13e-26	53.9831	0	2.67e-33	47.8665	-0.107485	1.9e-74	48.871	-0.191954	2.7e-66
NCU01957	AR2	125.163	25.0804	-2.64136	0	80.8357	-0.391525	4.11e-99	71.6922	-0.875125	1.03e-135	88.7274	-0.225721	3.05e-70	103.571	0	1.61e-31	80.0021	-0.451186	5.34e-105
NCU01958	mating-type protein A-1	1.34536	15.758	2.67759	0	10.6593	2.63056	4.1e-58	8.35347	1.95686	6.44e-41	11.2314	2.74466	4.85e-65	0.917073	0	0.0453748	10.6553	2.58767	1.83e-59
NCU01959	mating-type protein A-2	0	0.0277547	0	0.493506	0.078334	0	NA	0	0	NA	0.0734363	0	NA	0	0	NA	0	0	NA
NCU01960	mating-type protein A-3	0.0371376	0.0993782	0	0.0341264	0.0779117	0	0.572683	0.0776899	0	0.566113	0.146081	0	0.191775	0.0371814	0	0.960568	0.148646	0	0.18772
NCU01961	DNA lyase Apn2	3.08368	4.24465	0	2.02715e-31	2.59778	0	0.0246539	3.35915	0	0.767342	2.51392	0	0.0116488	2.52744	0	0.0116148	2.81388	0	0.120853
NCU01962	encodes anonymous transcript-5	349.375	201.369	-1.14728	9.70304e-256	302.199	-0.00344266	1e-50	293.391	-0.359252	3.9e-57	282.822	-0.0638498	2.75e-82	388.448	0.335913	0.00877564	292.214	-0.0958867	1.35e-67
NCU01963	encodes anonymous transcript-6	7.11511	16.3073	0.65865	0	6.29163	0	0.0024715	6.57976	-0.0571663	0.0336041	6.01596	0	0.000248525	5.93847	0	8.25e-05	6.37447	0	0.00419596
NCU01964	RING-9 protein	23.19	70.7226	1.1472	0	19.6327	0	6.95e-14	30.4698	0.142656	1.6e-14	24.1652	0.153014	0.42514	19.2488	0	2.39e-16	21.7059	0	7.8e-06
NCU01965	cytochrome-20	127.568	30.573	-2.41037	0	97.4699	-0.183093	8.54e-128	70.3495	-0.962023	0	109.792	0	2.91e-57	114.915	0.0321102	2.44e-39	101.765	-0.165877	3.2e-102
NCU01966	60S ribosomal protein L37	643.76	111.985	-2.87723	0	966.171	0.70995	3.17e-255	490.498	-0.508899	6.5e-174	788.669	0.451263	5.49e-42	834.275	0.567736	1.31e-77	900.3	0.564123	2.17e-158
NCU01967	hypothetical protein	24.3096	12.48	-1.22558	4.08074e-43	11.668	-0.705639	3.35e-46	12.1537	-0.963151	3.68e-41	11.1696	-0.734827	4.45e-51	10.6137	-0.76877	4.19e-56	11.5486	-0.766684	3.36e-48
NCU01968	MFS transporter	5.80536	45.2337	2.40964	0	10.3021	0.780028	5.75e-17	16.1593	1.13053	1.29e-72	11.552	0.986833	2.17e-27	11.7885	1.05123	1.41e-28	14.4749	1.23964	6.83e-54
NCU01969	hypothetical protein	5.61991	13.1908	0.641122	1.38665e-216	13.6814	1.20732	1.8e-34	14.0437	0.93256	2.57e-38	10.5626	0.861692	7.49e-16	8.9679	0.652398	7.02e-08	14.721	1.27329	4.93e-43
NCU01970	DUF718 domain-containing protein	1.47837	41.8929	3.9638	0	11.7731	2.64847	5.84e-61	40.5205	4.14047	5.91e-291	20.0268	3.46409	7.54e-130	4.95387	1.43221	2.5e-14	13.3744	2.79361	7.16e-75
NCU01971	hypothetical protein	8.89944	7.57949	-0.456935	0.00303232	6.59834	-0.0407708	9.12e-08	8.20576	-0.0535096	0.0363235	7.38078	0	0.000139054	5.20641	-0.298616	5.32e-17	7.421	0	0.000147454
NCU01972	hypothetical protein	0.221275	63.0936	6.58758	0	0.464217	0	0.0744468	1.0878	0.797416	4.2e-07	0.935664	0.914104	9.16e-06	0.199382	0.0774571	0.702595	0.885672	0.743124	3.1e-05
NCU01973	set-domain histone methyltransferase-8	4.14082	13.7168	1.18687	0	2.0293	-0.607158	9.53e-25	6.48388	0.297953	5.64e-12	3.65912	0	0.00361186	2.33248	-0.35154	7.84e-19	2.82549	-0.203089	7.09e-11
NCU01974	hypothetical protein	14.6292	8.96898	-0.943178	7.01517e-11	5.45728	-1.0016	2.92e-46	11.4077	-0.307666	7.29e-07	3.49677	-1.56755	1.4e-75	4.46802	-1.20448	3.57e-60	5.37309	-1.07082	2.53e-48
NCU01975	complex I intermediate associated protein 30	49.911	43.8207	-0.493855	2.97435e-14	35.5263	-0.212968	5.91e-31	34.8848	-0.552202	2.82e-31	33.0511	-0.281707	3.84e-41	31.4769	-0.314596	3.71e-49	35.9581	-0.241389	4.44e-30
NCU01976	hypothetical protein	2.04857	4.55394	0.515383	7.04523e-126	3.11138	0.446263	0.000185351	3.74981	0.413541	6.22e-10	2.99029	0.425783	0.000694044	1.48483	0	0.000381965	2.91469	0.307064	0.00248671
NCU01977	urea transporter	173.788	35.8186	-2.62845	0	141.728	-0.0918745	2.62e-94	87.5899	-1.09251	0	116.285	-0.340398	2.16e-252	157.478	0.04256	4.54e-40	120.092	-0.373095	6.64e-226
NCU01978	hypothetical protein	2.30848	2.83485	0	1.42289e-17	3.46748	0.408861	0.000709326	5.4436	0.772791	1.64e-19	2.9283	0.192544	0.0897837	4.62241	0.914513	9.41e-12	3.34878	0.315683	0.00230869
NCU01979	catechol dioxygenase	0.276879	0.511584	0	0.000325004	1.99156	1.4225	8.35e-09	1.86177	1.00267	3.57e-08	1.82814	1.33124	3.99e-08	1.46523	1.0097	6.01e-06	1.06865	0.377023	0.000783749
NCU01980	hypothetical protein	4.33554	2.58468	-0.916258	4.18188e-07	3.85642	0	0.0288216	3.7382	-0.0800615	0.0180443	3.86017	0	0.0317765	4.58995	0.0381153	0.862303	3.47361	0	0.00078758
NCU01981	translation factor sui1	431.105	329.949	-0.739955	0.733019	496.74	0.318146	4.05e-08	465.122	-0.00193904	0.127422	329.751	-0.146075	3.26e-121	249.029	-0.511589	0	456.316	0.1515	0.317812
NCU01982	hypothetical protein	9.00156	9.52713	-0.131233	8.49027e-19	7.00847	0	1.67e-05	10.6738	0	0.0868543	6.80267	0	2.94e-06	9.39934	0.060781	0.683792	7.43808	0	0.000319307
NCU01983	hypothetical protein	66.9503	5.54564	-3.87669	0	55.6171	-0.0148063	1.66e-19	29.3885	-1.2275	7.65e-155	43.7665	-0.320407	1.02e-61	60.558	0	3.76e-10	51.6474	-0.164713	5.8e-31
NCU01984	hypothetical protein	14.104	10.163	-0.762859	0.0040563	9.24262	-0.307691	4.78e-31	13.0758	-0.134342	0.00074248	10.3898	-0.111249	7.72e-20	11.6579	0	4.22e-11	10.1485	-0.222493	2.39e-22
NCU01985	cysteine-11	450.104	8.71777	-6.02005	0	239.671	-0.717184	0	115.242	-2.07645	0	264.781	-0.54004	0	320.336	-0.231836	0	196.243	-1.04755	0
NCU01987	hypothetical protein	0	0.0664036	0	0.0335217	0.108124	0	NA	0.0359389	0	NA	0.033788	0	NA	0.0687995	0	NA	0.0343814	0	NA
NCU01988	hypothetical protein	0	0.0117045	0	NA	0	0	NA	0	0	NA	0	0	NA	0	0	NA	0	0	NA
NCU01989	hypothetical protein	1.54799	80.6708	4.87699	0	7.17883	1.88441	8.93e-30	16.9586	2.83899	1.15e-111	7.82495	2.05053	6.58e-36	7.85786	2.0911	1.43e-35	9.8103	2.30554	3.47e-51
NCU01990	UPF0016 domain-containing protein	41.6327	26.8802	-0.94559	8.30885e-25	39.3561	0	1.29e-05	41.6383	-0.0599907	0.0513632	34.2205	0	9.76e-19	32.6314	-0.0226477	9.59e-26	37.2447	0	4.12e-10
NCU01991	hypothetical protein	32.3543	18.2374	-1.13899	6.4225e-68	20.3996	-0.396532	2.03e-59	22.6686	-0.561473	2.87e-38	19.7304	-0.41054	1.09e-66	22.0333	-0.219223	8.08e-47	21.7131	-0.353942	3.34e-49
NCU01992	coatomer subunit gamma	145.119	91.1628	-1.02514	4.1254e-145	102.951	-0.289122	2.99e-182	108.492	-0.527768	2.91e-132	129.739	0	4.03e-40	124.038	0	1.31e-63	108.238	-0.262017	3.94e-148
NCU01993	ethanolaminephosphotransferase	30.2598	5.56411	-2.72641	0	22.3822	-0.155574	7.2e-25	14.146	-1.11201	1.62e-90	22.106	-0.140127	2.07e-26	21.0809	-0.171255	6.72e-33	21.4341	-0.261943	1.21e-30
NCU01994	bZIP transcription factor	28.5657	57.2184	0.517558	0	17.2106	-0.420239	7.85e-38	29.0129	-0.00153686	0.306717	17.4844	-0.366059	1.26e-36	15.205	-0.524901	3.84e-53	17.7043	-0.426771	1.24e-35
NCU01995	hypothetical protein	0.0446614	0.0431569	-0.137751	0.668156	0.070272	0	0.67155	0.0233573	0	0.553882	0.175676	0	0.0648868	0	0	NA	0.0670355	0	0.709818
NCU01996	pH-response regulator protein palI/rim-9	17.3824	13.3912	-0.671329	0.847186	21.1493	0.32352	0.000294699	26.5008	0.341163	8.98e-29	20.8646	0.340513	0.000602193	17.2552	0.0956536	0.0302702	19.4145	0.155193	0.248127
NCU01997	ABC transporter	10.8318	8.64191	-0.58085	0.181187	9.36239	0	6.78e-05	10.8011	0	0.262204	5.95076	-0.467166	1.05e-28	11.2205	0.106821	0.484053	9.03234	0	3.2e-06
NCU01998	septin	48.4116	6.7623	-3.15177	0	37.197	-0.140466	9.99e-43	40.6897	-0.326598	5.13e-22	45.2023	0.0171075	5.09e-09	26.6332	-0.544657	4.07e-144	40.8937	-0.0507525	2.96e-24
NCU01999	hypothetical protein	17.8907	9.74665	-1.1516	6.47107e-39	7.50327	-0.908807	9.16e-70	10.2437	-0.791985	1.03e-35	7.33314	-0.909439	7.34e-74	7.78633	-0.790521	2.3e-67	7.62206	-0.93402	1.27e-69
NCU02000	splicing factor 3B subunit 10	53.6077	31.3719	-1.017	2.90397e-16	31.1479	-0.410235	2.22e-22	37.3539	-0.473485	4.16e-12	24.0611	-0.733332	3.34e-39	21.8013	-0.831114	3.69e-46	29.8717	-0.514742	2.24e-25
NCU02001	hypothetical protein	24.1478	14.2181	-1.02667	4.80522e-20	17.771	-0.109664	3.7e-13	18.9151	-0.336396	4.09e-09	14.7345	-0.338278	1.41e-25	12.9049	-0.485682	3.11e-36	17.2246	-0.199315	2.82e-15
NCU02002	hypothetical protein	15.6821	1.90589	-3.29261	0	9.35073	-0.436219	1.09e-39	5.9748	-1.371	2.02e-93	7.53192	-0.705413	9.74e-67	11.4378	-0.0862735	2.48e-20	9.35432	-0.481704	1.5e-40
NCU02003	translation elongation factor-1	6544.78	2532.89	-1.75237	0	7266.2	0.301231	2.35e-60	4717.84	-0.620209	0	7862.19	0.450375	0	9701.21	0.788964	0	6831.79	0.168479	1.08e-37
NCU02004	phosphoserine phosphatase	64.9136	23.0381	-1.81306	0	62.4227	0.015828	1.67e-05	47.3381	-0.519609	1.53e-42	62.6731	0.0582751	6.22e-05	67.5153	0.201896	0.196179	60.6092	0	4.09e-08
NCU02005	phosphoadenosine phosphosulfate reductase	49.4907	3.17568	-4.22205	0	47.2196	0	0.000127143	35.8558	-0.510289	6.96e-31	32.3658	-0.308011	1.19e-49	42.6189	0	1.09e-12	30.2431	-0.48191	2.33e-62
NCU02006	hypothetical protein	19.0413	12.1371	-0.947148	2.68673e-19	9.57391	-0.690372	4.03e-74	15.4417	-0.334046	6.41e-13	11.825	-0.362703	3.56e-44	12.2904	-0.272756	1.19e-39	12.2153	-0.395419	2.71e-40
NCU02007	iron-sulfur cluster biosynthesis protein Isd11	89.8771	65.4735	-0.75725	0.00802318	61.3103	-0.266012	5.39e-33	57.447	-0.670946	3.28e-39	33.507	-1.0774	2.14e-130	22.6905	-1.57909	2e-200	64.6621	-0.236752	2.6e-27
NCU02008	hypothetical protein	8.50997	16.0098	0.147022	2.57923e-37	28.799	1.50063	1.87e-23	37.7242	1.58894	1.59e-40	19.128	0.92502	2.84e-09	15.3157	0.621186	0.000105514	24.0258	1.18817	4.22e-16
NCU02009	FreB	36.7124	58.687	0.229934	0	139.03	2.01582	0	202.259	2.24533	0	173.51	2.37234	0	165.36	2.33766	0	164.154	2.21301	0
NCU02010	leucine-4	96.3277	12.6581	-3.26044	0	56.6331	-0.544521	3.4e-225	30.8077	-1.7211	0	61.4391	-0.394685	6.68e-178	83.1093	0	1.64e-38	53.0457	-0.682345	6.44e-274
NCU02011	importin subunit beta-1	108.033	48.7501	-1.49969	0	65.3597	-0.514312	1.15e-296	68.3836	-0.763352	2.73e-244	74.7506	-0.288575	2.86e-188	76.2929	-0.224068	1.52e-176	68.2325	-0.497514	1.06e-265
NCU02012	hypothetical protein	23.9865	19.9081	-0.576965	7.09483e-06	18.763	-0.0833427	6.43e-21	21.6786	-0.192967	1.31e-06	19.9544	0	2.3e-14	19.5524	0	5.75e-17	20.3283	-0.0154569	5e-13
NCU02013	hypothetical protein	117.206	29.8054	-2.29574	0	71.8114	-0.459789	2.38e-101	53.3354	-1.19325	2.58e-196	51.2926	-0.901691	1.01e-221	57.6405	-0.701501	3.37e-179	67.4576	-0.593378	7.41e-124
NCU02014	hypothetical protein	8.79075	6.91253	-0.538999	0.568352	4.43883	-0.514433	1.13e-16	4.13639	-0.922534	1.97e-18	3.56683	-0.777934	1.32e-24	4.4636	-0.441482	6.81e-17	4.78889	-0.46101	1.49e-14
NCU02015	palmitoyltransferase ERF2	21.9983	31.7634	0.0621648	0	23.4942	0.14632	0.890835	36.1331	0.463587	2.24e-54	23.6071	0.1902	0.850425	22.5685	0.158747	0.149406	26.6415	0.288182	5.95e-05
NCU02016	hypothetical protein	367.382	167.387	-1.48153	0	421.625	0.306514	4.88e-06	345.216	-0.193581	3.12e-14	400.846	0.268944	0.127559	587.865	0.860199	1.9e-193	397.956	0.179244	0.501755
NCU02017	all development altered-2	38.0624	44.7371	-0.0679041	1.48072e-126	30.0411	-0.0579891	2.17e-16	39.3062	0	0.499037	22.5212	-0.429831	2.16e-50	15.5705	-0.908803	5.42e-109	32.8305	0	1.59e-09
NCU02018	short chain dehydrogenase	28.5038	68.6396	0.755838	0	37.3933	0.388242	2.55e-05	40.7563	0.202092	1.09e-10	31.005	0.14849	0.694132	23.1365	0	1.52e-07	35.5251	0.270364	0.00169504
NCU02019	FAD dependent oxidoreductase	6.64815	13.8398	0.476472	5.44749e-179	4.52637	-0.0997261	2.25e-07	7.16975	0	0.800326	5.54277	0	0.00266978	7.27612	0.0993725	0.803408	6.71443	0	0.444806
NCU02020	metalloreductase transmembrane component	60.9358	12.036	-2.66939	0	26.594	-0.956069	0	31.0328	-1.05121	5.43e-229	29.7636	-0.763306	2.07e-264	29.6603	-0.732685	3.97e-268	31.1675	-0.776514	4.65e-241
NCU02021	hypothetical protein	0.145799	0.216751	0	0.170848	0.0764689	0	0.5474	0.228754	0	0.662279	0.358439	0	0.293653	0.0729857	0	0.520978	0.291788	0	0.458048
NCU02022	hypothetical protein	3.49096	3.26869	-0.24852	6.19217e-05	3.01566	0	0.0244631	5.10897	0.109103	0.0001149	3.53389	0	0.563838	3.96501	0.113397	0.526406	3.40515	0	0.303656
NCU02023	MFS drug efflux pump	0.0376107	0.0503221	0	0.262128	0	0	NA	0.0196699	0	0.553882	0.0369854	0	0.935025	0.0188275	0	0.520978	0.037635	0	0.944706
NCU02024	hypothetical protein	16.6684	13.6725	-0.542609	0.0197531	9.5059	-0.448951	2.32e-26	17.1165	0	0.568896	9.72365	-0.386625	3.07e-25	10.0085	-0.310561	1.26e-23	9.93792	-0.434415	5.25e-24
NCU02025	hypothetical protein	19.972	18.0153	-0.421424	6.48324e-11	21.4216	0.107607	0.998897	18.1747	-0.134694	0.00135962	21.4693	0.148446	0.86418	21.592	0.191305	0.876227	22.8283	0.159571	0.145499
NCU02026	hypothetical protein	9.28904	13.0289	0	6.46167e-112	8.15151	0	0.000454028	12.7606	0.129787	3.09e-07	7.54599	0	2.06e-06	10.764	0.26306	0.148277	9.44834	0	0.331171
NCU02027	acyl-protein thioesterase 1	25.8833	137.76	1.90702	0	59.3419	1.21587	6.27e-81	66.84	1.07659	5.87e-118	66.6084	1.42138	3.57e-118	51.919	1.09136	3.9e-53	62.2696	1.24357	1.03e-95
NCU02028	aromatic ring-opening dioxygenase LigB subunit	19.5688	36.6207	0.391175	0	28.3292	0.533973	1.24e-10	32.6347	0.429145	3.73e-24	30.7307	0.691138	7.42e-18	24.165	0.370938	0.00350272	29.597	0.556271	4.39e-14
NCU02029	hypothetical protein	0.206258	1.25105	0.563393	6.54462e-22	0.302899	0	0.588985	0.215741	0	0.986373	0.202829	0	0.897435	0.413003	0	0.241095	0.330227	0	0.476023
NCU02030	hypothetical protein	0.0475652	0.353561	0.276129	2.04226e-12	0.49894	1.18361	5.01e-05	2.16421	3.11748	4.4e-22	1.21614	2.60751	7.17e-13	0.214296	0	0.0366642	0.951919	2.15523	6e-10
NCU02031	hypothetical protein	2.78488	41.2297	3.26432	0	14.7068	2.30195	7.23e-128	64.7871	4.14505	0	21.6658	2.90408	2.84e-247	16.9625	2.58183	3.77e-166	25.89	3.08421	0
NCU02032	glycosylhydrolase family 76-1	0.0138612	0.0556378	0	0.00189866	0.0290797	0	0.572683	0.0434954	0	0.311381	0.0136308	0	0.95403	0.0138776	0	0.960568	0.0138702	0	0.960886
NCU02033	hypothetical protein	17.6515	26.4678	0.0925528	1.37738e-245	12.6687	-0.166514	1.39e-18	21.0437	0	0.00283006	15.0816	0	2.42e-07	15.2784	0	5.65e-07	14.5693	-0.0166002	1.85e-09
NCU02034	RIP defective-1	0.171347	0.456556	0.0712671	2.86456e-14	0.0691292	0	0.0496067	0.248157	0	0.384235	0.142576	0	0.543187	0.118765	0	0.308659	0.0923234	0	0.132623
NCU02035	helix-hairpin-helix domain-containing protein	0.463647	1.24069	0.282248	2.67885e-21	0.510664	0	0.932498	0.994174	0.0422382	0.0074646	0.683909	0	0.256684	0.487404	0	0.946111	0.719118	0	0.192881
NCU02036	tRNA-splicing endonuclease	10.0233	3.56455	-1.78568	9.13378e-243	5.17161	-0.659038	6.72e-75	5.74423	-0.825813	7.71e-56	5.93056	-0.434967	2.62e-54	6.66197	-0.235925	2.79e-38	5.47283	-0.625762	2.36e-67
NCU02037	hypothetical protein	0	0.0105582	0	NA	0	0	NA	0.037143	0	NA	0	0	NA	0	0	NA	0	0	NA
NCU02038	hypothetical protein	5.06854	23.6683	1.53731	0	4.90455	0	0.417439	10.6853	0.560234	4.02e-11	8.26849	0.526039	0.000107801	5.82193	0.0241996	0.574638	5.58293	0	0.826231
NCU02039	hypothetical protein	4.72255	16.5139	1.22026	0	3.56207	0	7.34e-05	7.5334	0.268497	2.3e-08	4.64404	0	0.318857	4.39604	0	0.0865094	4.01439	0	0.00634535
NCU02040	hypothetical protein	0.022587	0.120883	0	8.94825e-05	0.0947712	0	0.172565	0.0472508	0	0.566113	0.0444229	0	0.606865	0.0226136	0	0.960568	0.0904063	0	0.18772
NCU02041	anchored cell wall protein-11	285.192	218.826	-0.738525	0.992474	226.705	-0.128429	8.58e-111	220.86	-0.479309	3.99e-118	182.517	-0.403979	2.17e-295	298.631	0.252687	0.0427905	225.566	-0.180018	7.94e-117
NCU02042	hypothetical protein	11.3462	11.3004	-0.240618	5.74987e-16	8.25967	-0.0771124	4.57e-09	7.37147	-0.547232	7.87e-13	7.11322	-0.251825	3.43e-15	9.91121	0	0.000951832	6.82455	-0.386419	3.18e-17
NCU02043	UPF0326 protein hag1	4.43179	14.6577	1.09731	8.1011e-302	4.97096	0	0.647934	7.52702	0.308859	7.58e-08	5.00536	0.0457244	0.553148	5.51333	0.226095	0.117985	5.29086	0.0496542	0.260066
NCU02044	GTP-binding protein	165.547	91.8578	-1.19794	2.58381e-261	199.462	0.377056	2.37e-15	123.724	-0.52025	7.66e-98	202.897	0.437773	4.92e-22	256.452	0.812944	1.34e-159	194.063	0.293902	1.12e-09
NCU02046	hypothetical protein	4.37868	13.6102	1.05518	0	6.16283	0.401556	0.000237572	5.11625	0	0.196602	4.04698	0	0.0756046	3.34337	0	6.2e-05	3.95168	0	0.0344496
NCU02048	VPS9 domain-containing protein	12.0899	9.46247	-0.647376	0.340533	7.01239	-0.482912	1.59e-47	8.98422	-0.449617	9.29e-19	8.01625	-0.263333	5.13e-32	8.31552	-0.176126	1.62e-28	7.29755	-0.473121	1.45e-43
NCU02049	hypothetical protein	10.8467	3.39055	-1.95863	6.34725e-249	3.78199	-1.1855	2.16e-115	8.58826	-0.357783	5.24e-13	3.56043	-1.23769	4.08e-127	4.65624	-0.830711	9.74e-88	4.76745	-0.912046	3.68e-84
NCU02051	hypothetical protein	6.88335	9.45639	0	5.04823e-125	19.3763	1.51265	3.53e-136	21.4214	1.34579	7.33e-179	25.6533	1.95832	3.77e-270	8.87628	0.437457	8.62e-05	18.9691	1.43871	4.03e-132
NCU02052	transcription initiation factor TFIId 127kD subunit	9.56642	5.39701	-1.12142	1.42963e-46	4.00048	-0.945556	4.15e-102	6.43127	-0.596622	3.2e-31	4.94131	-0.619517	3.72e-70	5.54376	-0.422773	1.17e-53	4.77174	-0.746421	5.99e-76
NCU02053	mutagen sensitive-42	3.93267	3.95552	-0.206666	8.59993e-14	1.84725	-0.643103	3.53e-23	3.63628	-0.0332228	0.0562615	1.90224	-0.574566	2.27e-22	2.57615	-0.126006	6.78e-11	1.99044	-0.590712	1.41e-20
NCU02054	hypothetical protein	14.4898	11.4762	-0.5865	0.295142	6.32755	-0.804454	1.66e-41	7.80562	-0.831249	1.26e-26	5.50385	-0.964241	2.34e-52	3.96396	-1.36973	2.65e-76	5.64201	-1.00807	1.25e-50
NCU02055	uridine nucleosidase Urh1	21.2836	26.1671	0	2.62725e-83	18.6522	0	5.97e-05	15.7099	-0.416646	7.77e-12	14.5514	-0.177716	3.07e-17	20.2223	0	0.012182	17.028	-0.0368544	8.5e-09
NCU02056	salicylaldehyde dehydrogenase	9.18163	10.6048	-0.027835	2.05215e-39	14.288	0.609889	1.16e-11	15.1268	0.380913	2.22e-16	15.0814	0.727312	5.09e-16	20.0685	1.18282	2.84e-46	15.8679	0.722822	1.57e-19
NCU02057	autoinducer 2 sensor kinase/phosphatase luxQ	14.0317	18.5858	0	1.40471e-253	7.07539	-0.696012	2.18e-84	8.47089	-0.757554	1.06e-51	7.24452	-0.630612	1.15e-81	7.06805	-0.629273	8.83e-87	8.90906	-0.418745	1.32e-47
NCU02058	hypothetical protein	7.29193	4.49231	-0.892127	7.46562e-07	3.55426	-0.569929	1.01e-18	5.11932	-0.390866	4.96e-07	3.87764	-0.424097	5.38e-16	2.9956	-0.732946	1.75e-25	3.58884	-0.605537	8.67e-19
NCU02059	endothiapepsin	50.0645	18.8405	-1.72812	0	138.166	1.55191	0	150.358	1.36123	0	111.998	1.28265	7.57e-286	116.409	1.37369	0	119.238	1.29455	0
NCU02060	zinc metallopeptidase	0.858624	5.29476	1.76367	3.21875e-208	1.96344	0.782609	4.24e-06	3.87978	1.49984	1.19e-25	1.70559	0.607334	0.000209857	1.427	0.363988	0.0131215	1.4606	0.286272	0.00842736
NCU02061	hypothetical protein	3.03605	3.50204	0	3.33692e-07	21.1034	2.56371	3.96e-83	18.212	2.03352	4.36e-67	12.4459	1.82168	2.74e-35	3.33261	0	0.884031	13.0671	1.81425	4.78e-38
NCU02062	hypothetical protein	0.332574	1.63864	0.442418	2.46939e-22	0.29902	0.00406885	0.750717	0.695727	0	0.128991	0.654089	0	0.173394	0.237833	0	0.484472	0.427871	0	0.716876
NCU02063	mitochondrial intermediate peptidase	22.7299	6.2287	-2.15736	0	12.0155	-0.624748	1.51e-70	11.4184	-1.00956	5.03e-76	10.609	-0.766398	6.62e-93	15.6116	-0.189396	9.01e-34	11.6544	-0.713309	3.11e-77
NCU02064	hypothetical protein	121.117	40.5414	-1.90483	0	113.675	0	3.83e-09	81.1724	-0.649652	1.98e-76	106.626	0	2.22e-17	152.179	0.487008	4.34e-14	110.679	0	1.23e-12
NCU02065	DUF726 domain-containing protein	5.47788	7.68068	0	2.64988e-81	3.44526	-0.26239	3.03e-13	4.60042	-0.179021	0.000712631	3.36397	-0.264744	2.43e-14	3.48176	-0.181232	3.67e-13	3.01365	-0.492432	4.4e-19
NCU02066	ribosome assembly protein Noc2	31.9636	2.85156	-3.754	0	35.4911	0.204746	0.263753	17.2346	-0.919658	5.79e-74	34.478	0.199034	0.719578	37.4634	0.355487	0.00362428	31.3235	0	0.00420744
NCU02067	MDM complex subunit 12	4.21349	3.9766	-0.228309	5.78884e-05	2.79986	-0.0708456	7.09e-06	4.04824	0	0.324395	3.20601	0	0.000857195	4.12302	0	0.332016	3.22416	0	0.000901392
NCU02068	hypothetical protein	11.2969	6.31492	-1.13991	6.07945e-55	6.40937	-0.528528	7.06e-62	8.5087	-0.444288	2.19e-21	8.40246	-0.115424	1.49e-24	7.68505	-0.20536	2.26e-36	7.50959	-0.3519	2.29e-39
NCU02070	peroxin 2	12.9916	24.8031	0.427113	0	11.6786	0	0.00035999	19.5735	0.288296	3.87e-16	11.3255	0	3.87e-05	12.9921	0.0678956	0.135978	13.5607	0.0173619	0.565194
NCU02071	hypothetical protein	0.241015	3.73232	2.03384	1.63464e-83	0.463495	0	0.239329	1.09242	0.268396	0.000275395	0.750527	0	0.0132849	0.2413	0	0.903608	0.522538	0	0.139
NCU02073	hypothetical protein	2.64346	4.32285	0	1.47632e-29	2.71687	0	0.764805	4.02181	0.0128808	0.0049289	2.80958	0	0.978348	3.66244	0.256948	0.0516327	2.67189	0	0.67574
NCU02074	endoplasmic oxidoreductin-1	20.9681	41.6694	0.514284	0	15.0609	-0.187019	1.75e-24	12.0788	-0.809643	1.46e-48	18.7642	0	1.53e-06	17.925	0	8.58e-10	21.6646	0.0419171	0.292329
NCU02075	heat shock protein 70-2	1518.2	45.8359	-5.41004	0	1811.15	0.39597	8.74e-110	716.839	-1.21761	0	1850.62	0.462564	5.5e-179	2497.63	0.931085	0	1709.35	0.268681	3.2e-24
NCU02076	eukaryotic translation initiation factor 4E	101.513	40.8019	-1.65042	0	100.227	0.0737039	2.1e-05	60.1684	-0.834892	6.07e-151	87.6732	0	1.51e-26	86.9584	0	1.02e-29	86.8934	-0.0435618	1.26e-29
NCU02077	hypothetical protein	0.0272833	0.281894	0.76119	2.28713e-18	0.128786	0	0.0309126	0.071344	0	0.25487	0.0536594	0	0.466805	0.109262	0	0.0625702	0.0819027	0	0.175414
NCU02078	hypothetical protein	19.4835	16.8159	-0.510381	1.73644e-09	12.8609	-0.307097	1.67e-34	16.3288	-0.285283	4.7e-10	15.7694	0	8.88e-14	14.2926	-0.0904868	1.75e-23	15.3053	-0.10825	9.99e-17
NCU02079	cyclin-dependent kinase regulatory subunit	36.0828	29.3602	-0.586099	0.00700261	26.2362	-0.158713	5.22e-20	32.532	-0.170393	7.37e-05	23.9836	-0.251979	1.55e-28	26.5859	-0.0718167	2.14e-19	25.5154	-0.243501	6.06e-23
NCU02080	hypothetical protein	19.0023	22.7445	0	1.34845e-40	6.04795	-1.17458	2.76e-43	12.1889	-0.545542	1.33e-11	5.47017	-1.2799	3.27e-49	14.0247	0	1.07e-07	6.66325	-1.09521	1.46e-39
NCU02081	hypothetical protein	0.168025	2.74771	0.888171	3.40745e-16	0.176251	0	0.987402	1.23025	0	0.0260338	0	0	NA	0.336446	0	0.600106	0.336267	0	0.599779
NCU02082	cft-1	19.6206	11.6092	-1.06919	1.20957e-49	11.92	-0.448477	3.68e-66	14.2975	-0.50576	4.85e-32	14.1171	-0.176912	1.51e-36	14.8884	-0.0661461	3.17e-29	12.868	-0.386076	4.48e-53
NCU02083	1-phosphatidylinositol-3-phosphate 5-kinase	8.65263	21.612	0.85182	0	4.43305	-0.671588	4.83e-79	9.76199	0	0.0439159	6.53852	-0.0934095	7.3e-23	5.49533	-0.302282	2.8e-46	4.95622	-0.561257	4.28e-62
NCU02084	arginase	2.88962	29.7905	2.62902	0	34.2975	3.36564	1.81e-196	66.2972	4.01043	0	38.454	3.56835	1.48e-236	16.3834	2.35515	6.25e-68	53.8383	3.9784	0
NCU02085	hypothetical protein	0.216409	2.19843	1.96226	1.32574e-99	1.09719	1.38415	1.69e-08	2.32017	2.21932	3.22e-24	0.780309	0.887722	3.64e-05	0.848602	1.05432	8.01e-06	0.830105	0.905132	1.25e-05
NCU02086	hypothetical protein	60.0349	44.7996	-0.754655	0.0250212	32.3774	-0.644982	1.71e-158	55.7224	-0.188412	5.68e-09	44.3472	-0.165647	4.8e-56	24.2321	-0.985136	1.29e-282	41.1061	-0.351951	6.46e-79
NCU02087	hypothetical protein	0.20295	1.94102	1.87465	2.50599e-92	0.177405	0	0.631959	0.318421	0	0.284681	0.199576	0	0.84172	0.13546	0	0.292582	0.186158	0	0.707778
NCU02088	hypothetical protein	0.355563	1.85888	0.994861	1.57781e-40	0.217566	0	0.229492	0.340917	0	0.814644	0.0582753	0	0.00335691	0	-0.421348	0.000323709	0.326143	0	0.707778
NCU02089	hypothetical protein	8.97153	7.53332	-0.495876	0.00397894	5.32881	-0.372843	6.91e-20	9.5172	0	0.953073	5.92798	-0.195201	1.11e-14	7.08369	0	2.49e-07	7.06576	-0.0301467	2.22e-07
NCU02090	adenine phosphoribosyltransferase	152.44	142.844	-0.444851	1.84888e-137	99.0388	-0.408002	3.63e-199	89.4974	-0.865866	2.29e-260	97.412	-0.39754	3.35e-213	127.781	0	7.47e-58	103.535	-0.389282	1.86e-173
NCU02091	glycosylhydrolase family 47-7	3.33407	3.40801	-0.156212	6.83392e-12	2.59582	0	0.000160762	3.46569	0	0.829153	2.29098	-0.0576386	3.29e-07	4.29171	0.342992	0.0142087	2.43482	-0.0523565	6.53e-06
NCU02092	hypothetical protein	10.6767	6.20932	-1.03212	2.63195e-18	1.01537	-2.81434	4.5e-144	2.00985	-2.25162	1.55e-103	0.994509	-2.81732	3.54e-149	1.21502	-2.52554	1.43e-138	1.19991	-2.65561	3.86e-139
NCU02094	vegetative asexual development-2	14.2795	33.7418	0.757114	0	13.0626	0	7.31e-05	18.521	0.095559	2.72e-08	14.0738	0.0416385	0.0408947	14.1887	0.0881332	0.0462134	14.7295	0.0292834	0.311501
NCU02095	hypothetical protein	22.3536	26.6292	-0.0128125	2.12795e-69	13.8442	-0.343433	7.72e-23	15.7649	-0.477	6.48e-14	12.7943	-0.421181	1.02e-28	17.1535	0	1.33e-10	13.0458	-0.472187	1.62e-27
NCU02096	flavohemoglobin	43.0647	35.3445	-0.599102	3.33197e-05	11.7424	-1.56655	1.85e-250	7.29687	-2.53405	0	12.1072	-1.49271	3.08e-249	12.4167	-1.42163	4.1e-243	15.0256	-1.27061	1.46e-195
NCU02097	short chain dehydrogenase	2.5675	297.396	6.13689	0	47.2243	4.01903	0	134.516	5.22193	0	71.2697	4.65158	0	27.2577	3.29027	6.86e-190	105.819	5.14472	0
NCU02098	G/U mismatch-specific DNA glycosylase	51.0524	82.6674	0.228501	0	63.7725	0.377007	4.47e-07	57.3805	0	0.0484645	57.6643	0.266075	0.0608664	30.9927	-0.370627	2.28e-57	43.2652	-0.014606	7.63e-13
NCU02099	hypothetical protein	36.4128	115.953	1.18915	0	62.5402	0.822195	1.16e-43	67.9037	0.629224	2.9e-65	58.392	0.758269	4.1e-33	48.2756	0.513847	3.88e-09	82.5872	1.18584	1.94e-126
NCU02100	LMBR1 domain-containing protein 1	5.89003	32.0894	1.87353	0	7.45043	0.250645	0.0242664	11.1257	0.535211	1.78e-18	10.4769	0.797264	1.05e-14	12.8346	1.13219	3.53e-29	9.20479	0.525156	4.04e-08
NCU02101	hypothetical protein	3.79293	2.42855	-0.817265	0.000185579	1.74639	-0.614101	2.39e-17	2.88055	-0.256274	0.000170056	2.36348	-0.180985	3.47e-09	3.08304	0	0.00114363	1.84132	-0.592992	3.8e-16
NCU02103	DNA-directed RNA polymerase II largest subunit	33.0283	32.9599	-0.342079	2.17642e-140	32.1815	0.0532506	1.35e-06	36.9574	0	0.00316879	39.9287	0.404012	1.54e-11	39.8257	0.435076	4.68e-10	35.0723	0.135764	0.605469
NCU02104	WD domain-containing protein	8.59862	6.5652	-0.586204	0.905334	3.97059	-0.642222	1.25e-20	6.18333	-0.35817	1.92e-06	3.63043	-0.733552	2.37e-24	4.21081	-0.49816	5.19e-19	4.44238	-0.540301	4.43e-17
NCU02105	tRNA(His) guanylyltransferase	11.4275	5.90834	-1.12561	2.96296e-15	8.30741	-0.0080875	8.14e-06	7.94334	-0.382599	1.93e-06	6.25885	-0.361268	4.38e-13	5.57565	-0.479103	1.17e-16	7.30962	-0.229382	6.23e-09
NCU02106	hypothetical protein	16.9702	4.79971	-2.02171	1.16225e-99	18.0596	0.0319228	0.901889	8.54378	-0.878777	8.41e-22	9.24425	-0.428347	2.13e-19	8.91812	-0.440642	3.6e-21	15.0083	0	0.00368941
NCU02107	AMP-binding enzyme	13.0529	8.11233	-0.935437	2.73502e-11	7.49254	-0.433479	1.91e-24	8.51415	-0.570945	3.81e-16	7.20236	-0.456953	2.43e-27	10.0553	0	3.6e-09	8.39916	-0.322722	3.87e-18
NCU02108	BolA domain-containing protein	41.6219	11.8619	-2.07798	9.94557e-234	16.8299	-0.962274	2.47e-76	19.3784	-1.08151	2.02e-58	11.1081	-1.50038	5.7e-128	10.985	-1.47894	2.81e-129	12.5631	-1.41024	3.76e-113
NCU02109	UDP-N-acetylglucosamine pyrophosphorylase	58.2917	74.7821	0	0	69.2741	0.32704	1.48e-05	64.8608	0	0.0337659	71.5209	0.410007	1.41e-09	62.17	0.240019	0.781446	64.0668	0.169922	0.30444
NCU02110	NADPH oxidase-1	42.2773	11.0032	-2.25769	0	25.5494	-0.472784	3.86e-92	23.9569	-0.877219	2.63e-105	24.2152	-0.515316	1.32e-108	24.3984	-0.469048	1.26e-107	27.6887	-0.404282	5.23e-73
NCU02111	myosin-5	33.6685	32.9348	-0.360171	2.03596e-81	21.317	-0.410297	1.22e-85	26.8226	-0.398453	6.34e-29	27.885	0	1.29e-24	23.9989	-0.173512	7.98e-57	24.8657	-0.237271	2.9e-48
NCU02112	hypothetical protein	9.67947	11.519	-0.0430428	7.51068e-116	6.59217	-0.254721	1.9e-27	11.4034	0	0.00301803	8.36988	0	6.04e-08	9.30107	0.0428297	0.00345331	7.04728	-0.20687	1.64e-21
NCU02113	ubiquitin-conjugating enzyme E2 13	80.5347	58.984	-0.772259	0.0013729	61.7202	-0.134125	8.66e-35	69.3687	-0.282119	1.08e-14	57.6591	-0.197053	3.27e-48	55.8721	-0.206055	4.59e-56	61.1668	-0.191908	3.03e-37
NCU02114	G1/S-specific cyclin Cln1	111.798	61.6027	-1.21345	0	78.0015	-0.312437	9.79e-192	90.0296	-0.421087	8.24e-84	93.2865	-0.0224019	5.46e-72	75.504	-0.289337	4.26e-224	89.7862	-0.155836	2.59e-96
NCU02115	hypothetical protein	29.3729	10.9097	-1.74253	0	18.3852	-0.414714	3.78e-70	20.398	-0.581652	1.03e-45	17.5662	-0.445892	1.59e-81	21.848	-0.102071	3.2e-37	16.0778	-0.649092	7.63e-104
NCU02116	metallo-beta-lactamase	6.31408	21.9512	1.17127	0	7.62478	0.10963	0.213991	12.7577	0.570937	1.08e-14	7.87498	0.198456	0.0932074	6.84576	0.0196566	0.919612	9.43102	0.390375	0.000208977
NCU02117	sym-1	24.364	17.9746	-0.692763	0.186201	25.8644	0.07073	0.840576	29.2999	0	0.0099402	22.8379	0	0.0133618	23.4144	0	0.0338168	32.3651	0.361052	8.85e-06
NCU02118	palmitoyltransferase PFA4	6.87405	9.96206	0	6.59137e-59	3.98232	-0.309531	5.07e-11	6.06222	-0.0539871	0.0315194	3.18107	-0.581349	1.12e-17	4.27324	-0.148964	1.95e-09	3.75395	-0.437313	7.09e-13
NCU02119	capsule protein	5.91326	3.50239	-0.97677	1.35592e-11	6.58429	0.10434	0.547163	7.0687	0	0.0439632	7.13024	0.26142	0.0407669	9.71435	0.75458	2.1e-14	6.59802	0.0660258	0.518263
NCU02120	hypothetical protein	10.7961	13.3855	0	1.89002e-140	6.0393	-0.529345	1.88e-49	10.2768	-0.0977576	0.00640353	6.76698	-0.338253	1.4e-36	9.5075	0	3.37e-07	7.0771	-0.353749	5.44e-32
NCU02121	transcriptional regulator	13.1027	6.37041	-1.32105	5.3425e-72	5.84208	-0.835154	7.17e-71	11.3792	-0.219198	2.4e-06	6.35556	-0.686954	7.74e-62	7.88543	-0.350791	1.58e-37	6.86229	-0.658417	6.26e-53
NCU02122	HCO3	4.4603	12.937	0.94732	0	4.06981	0	0.0590859	4.92099	0	0.602389	3.84539	0	0.012694	5.35256	0.225159	0.159322	4.08106	0	0.0604655
NCU02123	mitochondrial GTPase	6.04385	3.45246	-0.975437	6.09258e-09	2.82249	-0.588921	2.26e-16	3.05261	-0.798785	9.95e-14	1.83186	-1.12805	8.85e-30	5.4293	0	0.0359451	2.6925	-0.700738	4.17e-18
NCU02124	dienelactone hydrolase	26.8448	284.047	2.90907	0	46.7292	0.824236	2.46e-35	87.764	1.43245	1.27e-251	65.517	1.35559	1.18e-121	50.2714	1.00278	7.54e-49	56.0441	1.04795	4.96e-73
NCU02125	hypothetical protein	0.403479	0.976383	0.0953215	7.66271e-16	0.470259	0	0.798146	1.19575	0.507293	6.03e-05	0.396771	0	0.806786	0.673258	0	0.132728	0.42617	0	0.962958
NCU02126	isovaleryl-CoA dehydrogenase	1.1321	34.5206	4.0496	0	7.01959	2.25693	1.65e-38	22.3146	3.6406	8.41e-184	10.4153	2.87653	1.67e-71	7.2036	2.36737	5.59e-41	12.6122	3.0779	1.69e-91
NCU02127	methylcrotonoyl-CoA carboxylase subunit beta	2.50632	65.6015	4.02221	0	12.2335	2.11503	9.42e-69	26.4269	2.92928	1.99e-228	18.1272	2.72874	4.52e-136	17.8483	2.74078	7.96e-131	21.2366	2.88076	9.62e-170
NCU02128	D-arabinitol dehydrogenase	1.84702	11.2913	1.81118	9.76179e-271	39.1307	4.14532	5.24e-289	28.4522	3.36826	1.16e-199	34.5376	3.99972	7.69e-259	31.7166	3.91069	1.51e-230	38.3925	4.07434	1.51e-289
NCU02129	hypothetical protein	0.178936	1.99509	0.872949	4.67795e-20	1.12618	0.342083	0.00561609	2.15236	1.08896	7.54e-06	0.791824	0	0.0381888	0.358294	0	0.458452	0.805731	0	0.0365914
NCU02130	hypothetical protein	5.80009	34.957	2.03905	0	9.50368	0.662254	4.48e-12	22.6615	1.62788	2.49e-155	10.873	0.899184	3.59e-22	9.92755	0.79904	6.47e-15	13.0756	1.09179	2.22e-40
NCU02131	Rgf3-like	17.3511	16.0114	-0.432922	1.17881e-33	10.3134	-0.482447	1.57e-74	15.708	-0.201833	9.33e-08	12.2451	-0.207236	6.09e-42	13.3753	-0.0468292	1.74e-28	12.071	-0.305909	3.9e-45
NCU02132	hypothetical protein	0.791307	5.79197	1.68718	1.81908e-91	3.17372	1.26525	7.58e-08	4.72268	1.55996	6.26e-15	1.78517	0.403131	0.0071863	1.25826	0	0.198527	2.2823	0.712394	0.000170475
NCU02133	superoxide dismutase-1	608.589	239.144	-1.70583	0	385.843	-0.457556	0	442.493	-0.575164	1.82e-213	389.189	-0.410862	0	498.354	-0.0217337	3.82e-122	329.751	-0.726474	0
NCU02134	transcription factor	140.259	69.6149	-1.36297	0	76.3536	-0.665145	0	83.8724	-0.844821	2.54e-296	105.892	-0.164302	1.07e-127	103.209	-0.165651	8.79e-149	85.5751	-0.547182	6.7e-300
NCU02136	transaldolase	572.276	134.147	-2.45799	0	445.248	-0.176168	0	303.465	-1.03919	0	461.635	-0.0896393	2.36e-254	579.396	0.219432	4.77e-14	392.342	-0.401791	0
NCU02137	phosphatidylinositol:UDP-GlcNAc transferase PIG-C	12.4815	6.38438	-1.22572	1.37973e-40	8.34273	-0.240518	1.89e-18	13.4349	0	0.709237	7.56422	-0.344799	2.61e-25	13.8621	0.221365	0.47138	9.25101	-0.143128	1.16e-12
NCU02138	hypothetical protein	3.80234	15.0602	1.38756	0	12.2688	1.61031	8.48e-63	21.6853	2.13182	1.13e-191	8.51611	1.10857	1.44e-25	6.20961	0.67316	5.42e-08	11.0382	1.41225	2.96e-50
NCU02139	annexin ANXC4	21.413	116.405	1.96953	0	37.4448	0.85847	2.39e-56	67.786	1.41054	0	48.3713	1.26864	1.34e-152	35.9374	0.869559	1.62e-47	46.8695	1.1434	7.24e-135
NCU02142	hypothetical protein	2.81455	1.43229	-1.05673	9.16734e-09	5.84792	0.884232	4.28e-12	19.5131	2.35135	1.83e-156	10.3613	1.77231	2.53e-52	6.93629	1.21193	3.77e-20	13.9374	2.12911	2.31e-90
NCU02143	hypothetical protein	0.215282	0	0	NA	0	0	NA	0	0	NA	0	0	NA	0	0	NA	0	0	NA
NCU02144	hypothetical protein	0	0.211893	0	0.0476462	0	0	NA	0	0	NA	0	0	NA	0	0	NA	0.237706	0	NA
NCU02145	hypothetical protein	0.259963	0.27053	-0.0427598	0.563895	0.409036	0	0.67155	1.35957	0	0.0168238	0.383462	0	0.71983	0.390405	0	0.710281	1.04053	0	0.0624593
NCU02146	hypothetical protein	0	0.0135649	0	NA	0.0717845	0	NA	0.1193	0	0.0415769	0.0448642	0	NA	0.0456765	0	NA	0.0684783	0	NA
NCU02147	ankyrin repeat and zinc finger domain-containing protein 1	10.6823	8.07943	-0.64204	0.660411	7.57512	-0.123861	6.71e-11	9.08644	-0.185857	0.000326586	8.19538	0	6.96e-08	8.43214	0	4.58e-07	7.45591	-0.192491	8.5e-12
NCU02148	triacylglycerol lipase	34.8281	25.1694	-0.785124	0.000180812	23.2344	-0.32114	6.23e-53	26.1587	-0.467334	6.11e-30	24.199	-0.230528	8.95e-46	25.1855	-0.138452	1.5e-39	22.5386	-0.409329	3.59e-60
NCU02149	cytochrome-1	24.0015	15.588	-0.873193	8.60512e-08	16.9691	-0.146822	5.96e-13	20.823	-0.176215	0.000319165	9.51243	-0.911111	3.5e-51	12.395	-0.512733	2.75e-32	16.9804	-0.192372	3.44e-13
NCU02150	Ser/Thr protein phosphatase	1.84178	8.11241	1.43263	6.44146e-279	1.70969	0	0.291949	3.0005	0.145062	0.00028333	1.76308	0	0.418132	1.77868	0	0.429876	1.58202	0	0.108103
NCU02151	WD repeat containing protein 23	8.4489	36.8717	1.58915	0	6.24903	-0.0510601	3.02e-08	12.4625	0.21423	3.62e-09	9.42357	0.150153	0.455449	7.7553	0	0.0125904	6.63244	-0.0156769	1.77e-06
NCU02152	RRM domain-containing protein	25.3338	20.7115	-0.599874	0.000242836	13.9864	-0.575243	2.21e-75	17.1129	-0.605407	6.89e-39	12.1079	-0.744837	3.42e-105	14.6963	-0.437324	3.59e-68	13.7509	-0.64474	2.26e-80
NCU02153	hypothetical protein	12.3948	19.5907	0.138157	1.73905e-174	6.96451	-0.457839	1.15e-24	10.8322	-0.160756	0.000736096	7.80649	-0.269719	2.28e-18	7.29755	-0.326484	1.77e-22	7.31172	-0.437895	2.7e-22
NCU02155	hypothetical protein	16.7287	0.951658	-4.27885	0	11.7247	-0.150552	1.96e-12	6.27723	-1.31863	1.1e-48	5.40976	-1.17636	1.92e-61	15.1963	0	0.00283899	8.90773	-0.575832	7.34e-28
NCU02156	dsDNA-binding protein PDCD5	23.8748	43.2118	0.314807	2.15824e-199	25.5244	0.0470007	0.957082	18.933	-0.266944	1.47e-05	22.847	0	0.0812056	17.1129	-0.0253458	1.96e-09	23.2024	0	0.114222
NCU02157	COQ4	28.8378	11.6419	-1.56637	3.30366e-92	12.5704	-0.83455	4.3e-53	14.1769	-0.983045	3.02e-41	10.4611	-1.05547	3.35e-71	10.4259	-1.02358	1.08e-71	15.5183	-0.591466	4.99e-36
NCU02158	hypothetical protein	3.88943	5.67975	0	8.59008e-54	2.24317	-0.295543	4.97e-10	2.80724	-0.308118	5.1e-05	1.9759	-0.436538	2.38e-13	2.71575	0	4.68e-06	1.78082	-0.651288	3.6e-16
NCU02159	hypothetical protein	29.257	4.55483	-2.94263	0	23.8877	0	5.11e-11	11.1407	-1.37014	7.54e-92	13.8046	-0.728602	7.53e-68	10.329	-1.09344	5.86e-107	18.7963	-0.37666	6.51e-32
NCU02160	Rac1 homolog-1	186.748	116.509	-1.02638	1.97989e-99	142.566	-0.172376	8.95e-83	144.833	-0.463425	1.09e-69	105.375	-0.568852	8.6e-254	86.8644	-0.807867	0	128.353	-0.366662	1.95e-136
NCU02161		3.46118	2.67795	-0.513624	0.877497	1.72657	-0.453852	1.54e-11	2.83188	-0.108437	0.0105342	1.81527	-0.360732	1.2e-10	2.10996	-0.123887	1.13e-07	1.72401	-0.505622	8.21e-12
NCU02162	SURF-family protein	15.9289	3.7348	-2.36211	0	11.3584	-0.183983	3.79e-21	9.86049	-0.69522	6.24e-33	9.80217	-0.35771	1.18e-35	10.6564	-0.205013	1.27e-27	11.0443	-0.269049	3.9e-24
NCU02163	hypothetical protein	0.779364	0.633109	-0.223301	0.70424	0.875916	0	0.859007	1.51393	0.0241356	0.00788964	0.821151	0	0.962038	0.445876	0	0.0405078	0.919131	0	0.711124
NCU02164	hypothetical protein	11.8974	72.681	2.09229	0	19.5928	0.712609	9.34e-19	31.3033	1.08775	2.47e-99	24.7087	1.091	1.42e-49	14.8761	0.377412	0.00299072	22.6529	0.883954	1.9e-35
NCU02165	hypothetical protein	1.66028	3.28756	0.309306	1.29855e-71	2.23743	0.215811	0.0392376	4.02798	0.789691	3.41e-18	3.44677	0.908514	9.63e-12	1.18896	0	0.00157107	2.27283	0.19977	0.0250695
NCU02167	Krev-1-like	22.4664	14.6323	-0.895319	8.38423e-11	18.6185	0	1.08e-08	17.1832	-0.387549	1.93e-12	12.7559	-0.4573	3.07e-38	12.2541	-0.477028	1.32e-42	19.8158	0	8.41e-06
NCU02168	PQ loop repeat protein	7.53814	6.57447	-0.375702	0.00448393	4.42804	-0.28776	1.77e-10	4.20517	-0.67073	2.2e-11	2.22385	-1.16835	2.13e-31	2.31442	-1.07896	3.59e-30	3.92237	-0.498796	5.29e-14
NCU02169	hypothetical protein	22.3606	1.9603	-3.68973	0	13.6248	-0.345324	8.69e-20	7.15415	-1.53547	2.18e-60	11.7058	-0.523205	3.33e-29	14.782	-0.165586	7.41e-16	12.7998	-0.478203	7.39e-24
NCU02170	hypothetical protein	1.47234	1.44003	-0.0489756	0.00181723	2.17846	0.2742	0.0156993	2.10742	0	0.0239725	2.45376	0.497388	0.000449918	1.79993	0.0544848	0.346818	2.26423	0.294046	0.00566804
NCU02171	hypothetical protein	0.54387	0.43122	-0.723656	0.902224	0.443721	0	0.585646	0.442458	0	0.601547	0.178276	0	0.0570478	0.181504	0	0.0595588	0.241876	0	0.127228
NCU02172	hypothetical protein	32.2352	10.3576	-1.95752	0	17.7619	-0.604935	2.46e-122	28.7772	-0.235393	1.52e-11	17.9691	-0.555384	8.49e-121	20.6117	-0.325815	2.41e-82	20.7976	-0.427167	1.29e-79
NCU02173	C6 zinc finger protein	10.8088	11.3518	-0.208168	3.59129e-43	6.90459	-0.322452	3.46e-26	12.5854	0	0.0220226	7.75554	-0.128321	2.26e-17	8.311	0	4.9e-13	7.2847	-0.293922	2.18e-22
NCU02174	hypothetical protein	24.3075	13.1618	-1.15754	2.57456e-38	5.48258	-1.74783	1.33e-132	5.46697	-2.06543	1.14e-130	3.99512	-2.14247	8.61e-168	4.15886	-2.05196	1.33e-163	4.63626	-2.02117	6.98e-153
NCU02175	phosphatidyl inositol-specific phospholipase C	6.11016	52.0068	2.54825	0	16.6458	1.42524	1.96e-76	39.7449	2.38261	0	10.9236	0.842248	6.77e-21	8.19402	0.450772	0.000182617	14.0287	1.13139	1.29e-48
NCU02176	hypothetical protein	12.4173	17.6255	0	4.42259e-90	11.7252	0	0.0471663	14.5894	0	0.0826664	11.8285	0	0.072258	9.85307	0	5.07e-06	11.6472	0	0.0350067
NCU02177	hypothetical protein	17.4038	22.7537	0	1.86506e-80	16.4361	0	0.0274485	24.4544	0.158548	5.26e-08	15.0835	0	0.000342429	13.151	0	5.81e-09	17.0293	0	0.104773
NCU02178	suppressor of ascus-dominance-1	0.00840637	0.293685	1.99586	7.99117e-35	0.0881795	0.577041	0.00413914	0.18465	1.45051	4.39e-06	0.132266	1.28241	0.000140454	0.058914	0.0137273	0.0308984	0.159824	1.49987	2.18e-05
NCU02179	D-lactate dehydrogenase	2.96709	180.822	5.29755	0	33.0275	3.37987	0	77.3895	4.30137	0	50.9833	4.04584	0	14.4579	2.2454	2.96e-105	52.9843	4.02256	0
NCU02181	40S ribosomal protein S4	1225.07	86.1489	-4.19432	0	1874.64	0.753296	0	998.307	-0.430413	0	1930.57	0.831218	0	2497.42	1.23845	0	1803.17	0.653462	0
NCU02182	hypothetical protein	17.947	15.3956	-0.508226	3.5801e-07	7.78029	-0.875289	2e-75	11.9525	-0.592188	1.53e-25	7.73506	-0.852019	9.53e-78	8.67525	-0.656923	1.37e-63	8.48824	-0.801238	3.8e-66
NCU02183	hypothetical protein	0.172226	0.0768111	0	0.556501	0.361315	0	0.572683	0	0	NA	0	0	NA	0	0	NA	0	0	NA
NCU02184	chitinase-1	74.2902	1.16713	-6.27421	0	71.056	0.0453666	9.29e-16	47.7823	-0.739081	8.62e-219	60.7894	-0.0475775	7.14e-74	74.0597	0.176429	1.05e-07	83.5384	0.237491	0.000469198
NCU02187	hypothetical protein	84.2209	137.482	0.265676	0	107.908	0.447205	1.23e-18	179.473	0.874126	0	127.62	0.727693	5.57e-76	99.7133	0.403015	1.51e-06	125.409	0.623059	1.49e-65
NCU02188	sugar transporter	0.237894	89.4118	7.18097	0	166.382	8.62253	0	445.595	9.73089	0	426.92	10.0178	0	123.533	8.26291	0	374.033	9.74798	0
NCU02189	hypothetical protein	0	0.0103449	0	NA	4.01462	3.23004	3.58e-14	7.9336	3.92233	5.47e-25	6.84293	4.05552	9.87e-23	1.81137	2.1015	1.86e-07	9.60909	4.47344	1.09e-29
NCU02190	oxysterol binding protein	0.546026	30.1806	4.67158	0	0.859138	0	0.179961	1.54205	0.478615	6.82e-05	0.671185	0	0.635613	0.355335	0	0.155004	1.03812	0.125944	0.0334848
NCU02191	hypothetical protein	59.8678	84.3385	0.0471402	0	54.7633	0	5.36e-11	77.629	0.144014	4.36e-20	40.5822	-0.281144	1.61e-69	30.1836	-0.664148	2.3e-162	58.7031	0.00623309	0.000143173
NCU02192	hypothetical protein	2.46469	3.72417	0	7.20849e-15	1.48341	0	0.00547636	1.56371	-0.118971	0.0127975	1.54959	0	0.00898797	0.404525	-1.07185	4.05e-11	1.05121	-0.340626	3.85e-05
NCU02193	cellular filament polypeptide	501.374	177.838	-1.86225	0	171.777	-1.35084	0	70.2029	-2.93887	0	187.041	-1.19483	0	64.6091	-2.67398	0	262.328	-0.789455	0
NCU02194	hypothetical protein	8.21295	11.6141	0.00903385	4.26525e-204	5.41249	-0.287608	3.89e-26	5.05751	-0.695802	7.73e-31	4.49671	-0.513857	7.05e-45	4.13552	-0.594133	1.54e-54	6.34514	-0.111184	6.42e-14
NCU02195	high affinity methionine permease	0.0222586	0.165452	0	6.62422e-07	0	0	NA	0.0465638	0	0.566113	0.0218885	0	0.95403	0.0222848	0	0.960568	0	0	NA
NCU02196	taurine catabolism dioxygenase TauD	0.282466	2.40756	1.70721	1.19637e-79	0.370369	0	0.602975	0.640146	0	0.0234696	0.972194	0.81284	8.64e-05	0.82483	0.576945	0.00135625	0.565297	0	0.0691131
NCU02197	riboflavin aldehyde-forming enzyme	0.228998	0.434057	0	0.00489215	0.180157	0	0.683265	0.239526	0	0.987811	0.225191	0	0.908213	0.343902	0	0.59934	0.114573	0	0.364395
NCU02198	hypothetical protein	0.0248552	0.107157	0	0.000973181	0	0	NA	0.0779936	0	0.311381	0	0	NA	0	0	NA	0	0	NA
NCU02199	hypothetical protein	0.0398209	0.147998	0	0.00367538	0	0	NA	0	0	NA	0.117477	0	0.343674	0	0	NA	0	0	NA
NCU02200	phosphatidylinositol transfer protein sfh-5	19.6379	25.582	0	1.72925e-103	30.7004	0.651693	2.27e-17	22.9907	0	0.0327751	28.0364	0.555107	7.16e-11	23.3564	0.319931	0.0294737	24.9775	0.3051	0.000224298
NCU02201	laccase	2.40096	8.02929	1.1145	0	4.33332	0.714766	1.76e-09	8.00182	1.31271	3.97e-54	5.25448	1.04082	7.54e-19	4.35982	0.796671	7.24e-10	4.69903	0.794588	6.65e-13
NCU02202	serine/threonine protein kinase-14	16.9254	45.6322	0.963684	0	25.5301	0.651021	4.69e-31	39.3759	0.970184	2.28e-196	30.8955	0.966136	2.05e-84	22.6524	0.547203	1.87e-13	26.8239	0.680462	3.86e-42
NCU02203	C2H2 finger domain-containing protein	33.5193	23.5468	-0.826075	3.94304e-08	18.8862	-0.559466	1.01e-88	27.6075	-0.337267	1.53e-17	21.2339	-0.361372	2.9e-64	23.3314	-0.192733	1.19e-46	21.9774	-0.391224	6.17e-58
NCU02204	SWIB/MDM2 domain-containing protein	21.1229	12.7833	-1.00628	2.23661e-22	15.6254	-0.12862	3.22e-17	16.0128	-0.407958	2.8e-14	12.8555	-0.36904	5.38e-35	14.707	-0.145145	1.09e-22	16.6958	-0.0815303	9.93e-13
NCU02205	hypothetical protein	0	0.42747	0	0.000631936	0	0	NA	0.125317	0	NA	0	0	NA	0	0	NA	0	0	NA
NCU02206	hypothetical protein	0.148151	0.154173	-0.331338	0.479716	0.621618	0	0.0181507	0.464887	0	0.0795325	0.582753	0	0.0237639	0.296652	0	0.363866	0.79065	0.34451	0.00281296
NCU02207	T-complex protein 1 subunit beta	120.609	41.841	-1.86614	0	98.9857	-0.0644117	2.79e-46	56.9793	-1.16288	3.64e-307	95.4882	-0.0816325	7.36e-58	101.59	0	1.02e-39	85.2165	-0.32241	1.73e-104
NCU02208	unknown-10	123.325	26.2042	-2.57609	0	155.874	0.446335	2.42e-29	90.45	-0.546755	2.99e-106	175.319	0.653017	2.82e-94	197.229	0.858913	7.21e-189	149.344	0.340852	7.77e-17
NCU02209	delta-12 fatty acid desaturase	601.672	29.6028	-4.69812	0	335.79	-0.653552	0	174.853	-1.90047	0	339.46	-0.603422	0	291.976	-0.784056	0	236.387	-1.20042	0
NCU02211	hypothetical protein	53.9363	39.4266	-0.789716	1.82122e-05	25.4449	-0.842761	4.77e-257	47.0006	-0.28543	5.11e-21	32.0714	-0.481391	6.32e-152	31.256	-0.482419	3.35e-165	33.8114	-0.484961	9.52e-131
NCU02212	hypothetical protein	0.349549	0.974347	0	4.06423e-10	0.458328	0	0.671069	0.822643	0	0.0500051	0.472639	0	0.607663	0.349961	0	0.888786	0.568384	0	0.347196
NCU02213	hypothetical protein	0.627738	3.66348	1.62288	2.48262e-150	0.287026	-0.00817355	0.00221644	1.16167	0.0654778	0.00436195	0.538161	0	0.35054	0.354526	0	0.0139218	0.483188	0	0.170011
NCU02214	tall aerial hyphae-2	8.08625	11.2258	0	1.8422e-98	5.84976	-0.0970321	3.75e-10	9.61074	0	0.0350887	6.41107	0	9.07e-07	7.21841	0	0.00174025	6.44395	-0.00975445	9.71e-07
NCU02215	hypothetical protein	0.190143	0.969787	1.02347	3.50741e-42	0.337535	0	0.142941	0.550757	0.255809	0.000918269	0.316431	0	0.195877	0.366091	0	0.0794357	0.248809	0	0.587465
NCU02216	glycosylhydrolase family 76-6	9.92409	34.8226	1.28426	0	12.128	0.262012	0.017773	30.7679	1.31994	1.3e-134	17.4771	0.840058	3.43e-24	10.4878	0.118219	0.778868	14.1818	0.452051	4.01e-08
NCU02217	cytochrome c oxidase-assembly factor cox-23	28.5545	8.92047	-1.8966	9.6069e-101	4.66044	-2.07912	5.61e-89	8.51113	-1.60604	3.57e-55	2.99452	-2.61475	2.1e-111	3.79843	-2.27744	6.14e-101	5.19509	-1.9902	1.63e-85
NCU02218	hypothetical protein	19.58	6.07807	-1.97475	2.77957e-283	11.3141	-0.493691	1.02e-51	9.5286	-1.04695	5.68e-74	13.0433	-0.261961	6.86e-34	14.8239	-0.0463835	2.21e-20	11.6438	-0.499355	6.02e-49
NCU02219	hypothetical protein	53.8776	22.3126	-1.59648	0	33.797	-0.425453	3.86e-92	45.9886	-0.302379	1.63e-18	29.6778	-0.57591	1.41e-134	24.4213	-0.815386	9.17e-205	33.1814	-0.49656	7.93e-100
NCU02220	menadione-induced gene-7	0.164569	1.20696	0.944022	1.58777e-33	0.546648	0.0535931	0.00900708	0.94674	0.659968	7.02e-06	0.485498	0	0.020368	0.60413	0.308134	0.0032039	0.6587	0.340329	0.00125162
NCU02221	hypothetical protein	3.73155	2.42016	-0.736493	0.00693529	2.62384	0	0.000266975	3.66721	0	0.492096	3.38725	0	0.13078	2.95592	0	0.00620524	3.48777	0	0.196949
NCU02222	hypothetical protein	2.42033	4.12618	0	2.56167e-26	1.78047	0	0.0322265	3.48506	0	0.0379238	1.2055	-0.159583	6.64e-05	1.95113	0	0.0920116	1.28958	-0.151498	0.000208022
NCU02223	hypothetical protein	41.2691	20.0583	-1.36153	1.68519e-178	20.2809	-0.762094	5.67e-146	27.0232	-0.670913	1.14e-64	27.6819	-0.289945	2.11e-63	23.1713	-0.505672	1.04e-110	21.5326	-0.723171	1.71e-131
NCU02224	regulatory particle, non-ATPase-like-3	111.287	56.2491	-1.3277	0	96.0823	0	1.17e-34	102.212	-0.220281	5.65e-16	117.395	0.214234	0.4948	114.103	0.207642	0.00587778	94.1355	-0.068726	1.15e-41
NCU02225	hypothetical protein	21.6979	7.25173	-1.89352	0	11.8167	-0.610635	2.02e-102	16.6574	-0.43975	1.85e-28	14.0616	-0.332354	3.41e-63	16.5516	-0.0662274	8.29e-33	13.2109	-0.498875	7.33e-78
NCU02226	methylthioribose-1-phosphate isomerase	33.8423	2.63718	-3.9042	0	27.9116	0	1.87e-09	12.0096	-1.45706	5.23e-91	20.5211	-0.370982	5.01e-34	27.215	0	3.02e-11	22.7198	-0.307079	7.25e-25
NCU02227	acetylornithine deacetylase	29.8915	36.0269	-0.0228493	1.63792e-118	27.4154	0	7.8e-05	31.5414	0	0.957802	30.7336	0.105539	0.32959	23.9898	0	6.68e-13	29.3174	0	0.0203116
NCU02228	geranylgeranyl transferase type I beta subunit	40.3198	19.2075	-1.37051	1.77446e-116	24.8266	-0.415903	6.59e-51	18.4122	-1.14769	1.22e-98	22.1522	-0.543178	2.49e-70	22.9552	-0.45744	5.76e-65	20.2575	-0.746616	1.39e-86
NCU02229	hypothetical protein	19.6137	11.8045	-0.975213	2.98769e-13	24.4335	0.297451	0.00452195	17.0703	-0.162809	0.000725975	14.7064	-0.024473	2.05e-09	17.4682	0	0.000962329	22.0611	0.104006	0.372697
NCU02230	mutS ortholog 2-like	11.2298	6.10959	-1.14363	2.02793e-33	6.93576	-0.358744	7.22e-26	7.66102	-0.534266	1.09e-17	7.97297	-0.133109	3.14e-16	6.59607	-0.360735	1.58e-30	7.6735	-0.26456	4.88e-19
NCU02231	tRNA (guanine-N(1)-)-methyltransferase	18.5401	5.91153	-1.89531	9.28584e-138	12.0743	-0.27155	3.83e-19	11.9448	-0.600144	8.04e-19	13.9815	-0.0361652	5.51e-11	12.2532	-0.183556	1.03e-18	12.793	-0.237794	4.85e-16
NCU02232	DNA primase small subunit	12.864	6.86443	-1.15109	1.35441e-27	13.5131	0.0491046	0.695875	14.4372	0	0.256618	14.5323	0.195084	0.267942	14.4085	0.216727	0.415842	13.2038	0	0.40858
NCU02233	glycosyl hydrolase	11.3788	24.6012	0.605638	0	8.67435	-0.057794	6.2e-11	14.9743	0.0869297	1.54e-06	10.3179	0	0.000948091	11.3525	0.062456	0.128241	10.7374	0	0.00888493
NCU02234	MEK kinase-1	17.8474	21.7412	-0.0402711	1.71814e-282	11.9272	-0.327571	2.03e-62	20.7021	0	0.000177379	15.2095	0	1.2e-17	14.1638	-0.0152871	2.27e-29	14.9542	-0.0523421	1.2e-20
NCU02235	glycosylhydrolase family 47-6	16.5125	41.1581	0.841493	0	9.93895	-0.434249	9.35e-45	22.2824	0.16313	3.98e-13	13.4969	0	1.23e-12	13.4866	0	3.95e-13	13.2567	-0.0757465	1.97e-14
NCU02236	hypothetical protein	40.1637	5.34319	-3.20516	0	36.5978	0	6.71e-09	23.3683	-0.829624	1.92e-80	39.8748	0.0913308	0.00789727	47.2121	0.373333	0.000513157	33.8003	-0.0398049	1.21e-17
NCU02237	GRC3	5.32691	2.36287	-1.39631	3.2243e-44	3.80935	-0.102456	8.99e-10	4.21161	-0.277663	6.58e-06	5.16257	0	0.111332	4.16626	0	7.25e-07	4.12549	-0.0391958	3.79e-07
NCU02238	pantothenate transporter liz1	0.711461	103.748	6.28548	0	0.63708	0	0.431976	5.6811	2.29316	2.75e-52	2.73028	1.55345	3.65e-16	0.38221	0	0.00727313	1.77112	0.815704	1.67e-06
NCU02239	hypothetical protein	0.585298	3.51051	1.57988	7.51799e-117	0.889175	0	0.145965	4.201	2.03373	3.74e-32	1.48854	0.815646	2.71e-05	1.73776	1.08785	3.69e-07	1.69644	0.936832	7.8e-07
NCU02240	glycosylhydrolase family 61-1	0.863321	5.29343	1.70732	1.04204e-169	317.84	8.1674	0	1273.29	9.85668	0	518.016	8.90761	0	615.895	9.19244	0	522.099	8.83996	0
NCU02241	DNA replication regulator sld-2	10.8375	4.57232	-1.466	3.44097e-50	4.56398	-0.822155	1.43e-34	5.99145	-0.766778	8.23e-20	4.06274	-0.949864	8.25e-42	3.51685	-1.10633	4.41e-50	4.95292	-0.759619	6.71e-31
NCU02242	RING finger domain-containing protein	6.1885	11.7473	0.349493	1.38682e-151	4.82171	0	9.47e-05	7.72645	0	0.0223096	5.13584	0	0.00153586	4.22603	-0.0397901	6.28e-08	5.27973	0	0.00381999
NCU02243	hypothetical protein	2.10729	5.07974	0.585667	4.8771e-107	1.98123	0	0.291991	4.89816	0.714743	2.75e-15	2.21041	0	0.887395	1.9535	0	0.236434	2.28047	0	0.939898
NCU02244	C2 domain-containing protein	17.2748	42.6323	0.798413	0	20.6505	0.260144	0.0187778	21.3506	0	0.00063684	12.2828	-0.124985	3.94e-15	20.9467	0.353118	0.00737724	17.2468	0	0.132956
NCU02245	serine/threonine protein kinase-19	9.87593	6.63098	-0.855645	3.34307e-08	5.16664	-0.608642	6.41e-49	5.16063	-0.923909	3.09e-47	5.05633	-0.606961	3.54e-52	5.00627	-0.584714	1.07e-53	5.43652	-0.584264	1.61e-44
NCU02246	hypothetical protein	1.92861	0.865452	-1.2395	1.25217e-13	2.03552	0	0.884066	1.8554	0	0.405134	2.00191	0	0.802375	2.28846	0.117156	0.347554	1.97751	0	0.683939
NCU02247	defective in methylation-2	16.4807	6.99509	-1.54273	6.75931e-198	5.96816	-1.16831	6.15e-171	7.67348	-1.13131	1.96e-111	7.3299	-0.849418	1.21e-127	8.3016	-0.639206	4.05e-101	6.65687	-1.06222	8.08e-150
NCU02248	hypothetical protein	24.4273	12.5458	-1.2576	3.51039e-77	15.8828	-0.332154	2.11e-38	23.0584	-0.121112	0.00125909	19.4485	-0.0145957	5.4e-16	24.2694	0.103138	0.0238715	20.6661	-0.0073754	3.2e-11
NCU02249	histone acetyltransferase-5	12.5569	15.4324	0	1.54237e-104	7.32298	-0.450695	1.09e-34	12.7004	0	0.304136	8.85896	-0.153457	6.14e-19	9.12315	-0.0764998	3.84e-17	9.00302	-0.209094	5.06e-18
NCU02250	oligomycin-resistant	3026.47	890.182	-2.14002	0	2829.23	0.0433388	2.26e-164	1842.78	-0.852577	0	2536.44	-0.0450152	0	3873.41	0.568206	0	2630.6	-0.0714825	0
NCU02251	hypothetical protein	0.176642	1.03728	0	2.83268e-09	0	0	NA	0.0923813	0	0.553882	0.173705	0	0.935025	0	0	NA	0.176756	0	0.944706
NCU02252	embden-meyerhof pathway-6	318.775	21.3936	-4.24246	0	241.998	-0.202466	3.83e-212	131.301	-1.38987	0	245.153	-0.149421	5.05e-198	252.532	-0.0716792	4.51e-172	223.748	-0.359028	0
NCU02253	hypothetical protein	3.11368	0.914211	-1.5351	3.01228e-09	1.71472	0	0.0111489	2.44262	0	0.214148	1.60751	0	0.00570499	2.02628	0	0.0443129	1.40206	-0.0982615	0.00147413
NCU02254	tubulin folding cofactor C	7.76958	8.39906	-0.11163	5.52085e-24	6.12535	0	9.94e-06	7.33976	-0.0147007	0.0905345	6.35361	0	9.04e-05	7.66411	0	0.193059	5.82686	-0.0664556	2.88e-07
NCU02255	N-acetylglucosaminyl transferase component Gpi1	15.0409	15.7636	-0.210907	2.17863e-42	15.0359	0.00973604	0.1083	17.137	0	0.0782845	14.9715	0.0409703	0.108481	14.9171	0.070002	0.0678038	16.7763	0.129583	0.352529
NCU02256	exosome complex exonuclease Rrp6	21.0006	8.24061	-1.63472	4.77827e-158	10.8319	-0.644299	3.76e-61	11.423	-0.883932	4.25e-52	10.7536	-0.622447	3.13e-63	13.2861	-0.291176	6.48e-37	11.2327	-0.6398	1.07e-57
NCU02257	protein-tyrosine phosphatase 2	3.06128	9.27396	0.982682	2.27554e-284	3.01136	0	0.366184	4.75323	0.189979	6.84e-06	3.13081	0	0.650585	3.09214	0	0.516236	4.19327	0.273893	0.0049876
NCU02258	hypothetical protein	12.1859	5.05701	-1.46114	6.19048e-39	3.75768	-1.1893	2.37e-38	5.44434	-1.01225	8.84e-23	3.041	-1.43901	5.65e-48	3.55586	-1.19755	1.42e-41	3.21696	-1.44239	1.27e-45
NCU02259	hypothetical protein	9.57101	12.1803	0	4.31183e-42	7.11598	0	5.7e-06	9.51598	0	0.412518	5.81779	-0.241636	1.67e-11	7.02878	0	2.1e-06	6.07784	-0.259767	2.75e-10
NCU02260	regulatory particle, ATPase-like-3	80.6042	48.43	-1.06826	4.78942e-83	82.9591	0.128494	0.0492484	80.7855	-0.0817749	0.0113916	77.113	0.0580946	2.25e-07	76.9902	0.0905193	3.26e-08	73.5422	0	4.22e-14
NCU02261	hypothetical protein	40.5803	121.374	1.10643	0	24.9604	-0.406437	1.69e-43	48.2544	0	0.000567911	28.8359	-0.171383	1.71e-26	16.4022	-0.923744	1.42e-108	31.2281	-0.137636	9.89e-19
NCU02262	hypothetical protein	8.48379	9.85828	0	1.90155e-23	6.8859	0	0.00124079	10.2413	0	0.0898501	5.93566	-0.0251892	1.69e-06	6.26592	0	1.84e-05	7.57077	0	0.0273193
NCU02263	Sec14 cytosolic factor	169.346	92.5255	-1.22158	4.74504e-305	150.605	0	1.48e-34	124.023	-0.551123	4.5e-116	151.279	0	3.01e-32	178.195	0.252606	0.164209	140.477	-0.104214	1.01e-62
[truncated: 7,732 more rows]
