# Supplementary material for: A transcriptomic analysis of Neurospora crassa using five major crop residues and the novel role of the sporulation regulator rca-1 in lignocellulase production
Source: Biotechnol Biofuels. 2015 Feb 12;8:21. doi: 10.1186/s13068-015-0208-0 (PMC4330645; doi:10.1186/s13068-015-0208-0)
Supplement: Additional file 4: Table S3. — Functional category analysis (FunCat) of up/downregulated genes. Sheet 1: functional category analysis (FunCat) of upregulated genes excluding the 430-gene biomass commonly induced core set; sheet 2: functional category analysis (FunCat) of downregulated genes. [file 13068_2015_208_MOESM4_ESM.xlsx]

## Sheet: up-regulated
Sheet 1 Functional category analysis (FunCat) of up-regulated genes excluding 430-biomass commonly induced core set
BS up-expressed excluding common and no-Carbon (95)
FUNCTIONAL CATEGORY	abs SET	rel SET	genes SET	abs GENOME	rel GENOME	rel SET/rel GENOME	P-VALUE
01.05.03 polysaccharide metabolism	7	7.95	NCU01059 NCU20549 NCU07242 NCU07277 NCU09904 NCU04526 NCU09175	169	1.67	4.76048	0.000672991
CS up-expressed excluding common, unique and no-Carbon (97)
FUNCTIONAL CATEGORY	abs SET	rel SET	genes SET	abs GENOME	rel GENOME	rel SET/rel GENOME	P-VALUE
20.01.27 drug/toxin transport	4	4.44	NCU08056 NCU05580 NCU04161 NCU01411	67	0.66	6.72727	0.00298195
01.05.03 polysaccharide metabolism	6	6.66	NCU07242 NCU04526 NCU09904 NCU07277 NCU07351 NCU20549	169	1.67	3.98802	0.00398866
01.05 C-compound and carbohydrate metabolism	13	14.4	NCU06042 NCU09904 NCU20549 NCU08056 NCU04537 NCU09042 NCU21375 NCU07242 NCU07351 NCU08852 NCU07277 NCU05185 NCU04526	759	7.54	1.90981	0.01697
32.05 disease, virulence and defense	5	5.55	NCU04161 NCU08624 NCU05580 NCU08056 NCU02142	187	1.85	3	0.0259172
20.01 transported compounds (substrates)	11	12.2	NCU05580 NCU04161 NCU08056 NCU06042 NCU08738 NCU04537 NCU00023 NCU01411 NCU06137 NCU05185 NCU04218	662	6.57	1.85693	0.0334011
CS uniquely up-expressed excluding no-Carbon (63)
FUNCTIONAL CATEGORY	abs SET	rel SET	genes SET	abs GENOME	rel GENOME	rel SET/rel GENOME	P-VALUE
01.20 secondary metabolism	6	10.9	NCU03049 NCU09784 NCU01399 NCU09646 NCU05780 NCU21254	245	2.43	4.4856	0.00208995
32.07 detoxification	4	7.27	NCU07546 NCU06077 NCU05780 NCU08716	161	1.59	4.57233	0.0114219
34.11.03 chemoperception and response	4	7.27	NCU07546 NCU06806 NCU21015 NCU06077	209	2.07	3.51208	0.027022
RS up-expressed excluding common and no-Carbon (113)
FUNCTIONAL CATEGORY	abs SET	rel SET	genes SET	abs GENOME	rel GENOME	rel SET/rel GENOME	P-VALUE
01.05.03 polysaccharide metabolism	8	7.4	NCU04936 NCU04510 NCU01059 NCU09175 NCU09904 NCU07277 NCU07351 NCU20549	169	1.67	4.43114	0.000452853
32 CELL RESCUE, DEFENSE AND VIRULENCE	16	14.8	NCU02051 NCU06042 NCU04510 NCU05580 NCU05848 NCU03982 NCU08624 NCU07569 NCU01735 NCU04161 NCU05854 NCU05616 NCU02142 NCU08056 NCU05001 NCU01411	594	5.9	2.50847	0.000562668
32.05 disease, virulence and defense	8	7.4	NCU04161 NCU08624 NCU05580 NCU08056 NCU05854 NCU05848 NCU02142 NCU02051	187	1.85	4	0.000882697
20.03.25 ABC transporters	4	3.7	NCU02051 NCU08056 NCU04161 NCU20205	41	0.4	9.25	0.000935089
20.03 transport facilities	9	8.33	NCU02051 NCU07318 NCU03982 NCU01411 NCU20205 NCU08325 NCU04161 NCU04218 NCU08056	303	3.01	2.76744	0.00519568
20.01.27 drug/toxin transport	4	3.7	NCU08056 NCU05580 NCU04161 NCU01411	67	0.66	5.60606	0.00572058
01.05 C-compound and carbohydrate metabolism	16	14.8	NCU01059 NCU04510 NCU06042 NCU09904 NCU05848 NCU20549 NCU07737 NCU08056 NCU09042 NCU04936 NCU07351 NCU07318 NCU02482 NCU07277 NCU09175 NCU06142	759	7.54	1.96286	0.00679931
32.07 detoxification	6	5.55	NCU08056 NCU01411 NCU05848 NCU05580 NCU05616 NCU05001	161	1.59	3.49057	0.00763943
32.05.01 resistance proteins	4	3.7	NCU08056 NCU02142 NCU04161 NCU02051	74	0.73	5.06849	0.00811179
34.01.01 homeostasis of cations	5	4.62	NCU08325 NCU00876 NCU08056 NCU00023 NCU03982	165	1.63	2.83436	0.0321985
34.01.01.01 homeostasis of metal ions (Na, K, Ca etc.)	4	3.7	NCU00023 NCU03982 NCU08056 NCU00876	117	1.16	3.18966	0.0369337
01 METABOLISM	26	24	NCU04510 NCU01059 NCU08648 NCU05848 NCU08056 NCU04161 NCU07941 NCU06142 NCU06023 NCU04936 NCU02482 NCU07277 NCU09175 NCU20549 NCU08117 NCU09904 NCU07737 NCU09042 NCU03982 NCU07318 NCU01376 NCU06063 NCU07351 NCU08325 NCU06042 NCU08332	1740	17.2	1.39535	0.0444438
34.01 homeostasis	5	4.62	NCU00876 NCU00023 NCU08056 NCU03982 NCU08325	186	1.84	2.51087	0.0496197
SS up-expressed excluding common and no-Carbon (59)
FUNCTIONAL CATEGORY	abs SET	rel SET	genes SET	abs GENOME	rel GENOME	rel SET/rel GENOME	P-VALUE
01 METABOLISM	22	38.5	NCU01821 NCU01059 NCU08648 NCU08762 NCU02887 NCU04161 NCU21375 NCU08852 NCU04936 NCU02482 NCU07242 NCU03530 NCU03982 NCU07819 NCU04537 NCU09659 NCU01376 NCU06063 NCU10031 NCU08325 NCU06042 NCU08332	1740	17.2	2.23837	0.000106183
01.05.02 sugar, glucoside, polyol and carboxylate metabolism	5	8.77	NCU03530 NCU04936 NCU02887 NCU08852 NCU02482	156	1.54	5.69481	0.0018344
01.05 C-compound and carbohydrate metabolism	10	17.5	NCU01059 NCU06042 NCU02887 NCU04537 NCU21375 NCU07242 NCU03530 NCU04936 NCU02482 NCU08852	759	7.54	2.32095	0.00944849
20.03 transport facilities	5	8.77	NCU03982 NCU02887 NCU04537 NCU08325 NCU04161	303	3.01	2.91362	0.0279748
20.01 transported compounds (substrates)	8	14	NCU04161 NCU06042 NCU04936 NCU08738 NCU04537 NCU08325 NCU02887 NCU03982	662	6.57	2.1309	0.0318794
01.03 nucleotide/nucleoside/nucleobase metabolism	4	7.01	NCU08332 NCU08648 NCU04936 NCU09659	228	2.26	3.10177	0.0398088
WS up-expressed excluding common and no-Carbon (118)
FUNCTIONAL CATEGORY	abs SET	rel SET	genes SET	abs GENOME	rel GENOME	rel SET/rel GENOME	P-VALUE
01.05.03 polysaccharide metabolism	8	7.33	NCU07242 NCU04936 NCU04526 NCU09175 NCU09904 NCU07277 NCU07351 NCU20549	169	1.67	4.38922	0.000481851
20.01.03 C-compound and carbohydrate transport	5	4.58	NCU08325 NCU04537 NCU04161 NCU06384 NCU08561	107	1.06	4.32075	0.00602189
01.05 C-compound and carbohydrate metabolism	16	14.6	NCU06042 NCU09904 NCU08561 NCU20549 NCU04537 NCU21375 NCU07242 NCU04936 NCU07351 NCU07318 NCU08852 NCU07277 NCU09175 NCU05185 NCU04526 NCU06142	759	7.54	1.93634	0.00742963
20.09.18 cellular import	6	5.5	NCU02636 NCU06384 NCU04537 NCU00023 NCU08738 NCU08325	200	1.98	2.77778	0.0213548
20.01 transported compounds (substrates)	13	11.9	NCU05580 NCU04161 NCU08561 NCU06384 NCU06042 NCU04936 NCU08738 NCU04537 NCU00023 NCU08325 NCU06137 NCU05185 NCU04218	662	6.57	1.81126	0.0262937

## Sheet: down-regulated
Sheet 2 Functional category analysis (FunCat) of down-regulated genes
total down-expressed genes excluding no-Carbon (116)
FUNCTIONAL CATEGORY	abs SET	rel SET	genes SET	abs GENOME	rel GENOME	rel SET/rel GENOME	P-VALUE
32.05.05 virulence, disease factors	5	4.85	NCU03370 NCU05189 NCU02327 NCU08366 NCU06328	61	0.6	8.08333	0.000384272
32.05 disease, virulence and defense	8	7.76	NCU05189 NCU08366 NCU03887 NCU06328 NCU02096 NCU02327 NCU03370 NCU10051	187	1.85	4.19459	0.000644942
01.02 nitrogen, sulfur and selenium metabolism	7	6.79	NCU00522 NCU02361 NCU02296 NCU04433 NCU10051 NCU01744 NCU02096	150	1.49	4.55705	0.00085144
14.01 protein folding and stabilization	4	3.88	NCU06941 NCU21513 NCU04371 NCU09249	81	0.8	4.85	0.00942091
42.04 cytoskeleton/structural proteins	5	4.85	NCU03306 NCU09249 NCU01204 NCU21513 NCU06941	136	1.35	3.59259	0.0127416
34.01 homeostasis	5	4.85	NCU04433 NCU11307 NCU20590 NCU04371 NCU03257	186	1.84	2.63587	0.0418879
SS uniquely down-expressed genes excluding no-Carbon (37)
FUNCTIONAL CATEGORY	abs SET	rel SET	genes SET	abs GENOME	rel GENOME	rel SET/rel GENOME	P-VALUE
42.04 cytoskeleton/structural proteins	5	14.7	NCU09249 NCU01204 NCU21513 NCU06941 NCU03306	136	1.35	10.8889	8.49272e-05
42 BIOGENESIS OF CELLULAR COMPONENTS	6	17.6	NCU08820 NCU21513 NCU09249 NCU01204 NCU03306 NCU06941	523	5.19	3.39114	0.00741462
