# Supplementary material for: A transcriptomic analysis of Neurospora crassa using five major crop residues and the novel role of the sporulation regulator rca-1 in lignocellulase production
Source: Biotechnol Biofuels. 2015 Feb 12;8:21. doi: 10.1186/s13068-015-0208-0 (PMC4330645; doi:10.1186/s13068-015-0208-0)
Supplement: Additional file 5: Table S4. — Hierarchical clustering and functional category analysis of 430 biomass commonly induced core set genes. Sheet 1: clustering analysis of 430-gene biomass commonly induced core set (BICS); sheet 2: functional category analysis (FunCat) of 430-gene BICS. [file 13068_2015_208_MOESM5_ESM.xlsx]

## Sheet: cluster
Sheet 1 Clustering analysis of 430-biomass commonly induced core set (BICS)
CLUSTER ID	LEAF ID	Locus	annotation
C1	LEAF2	NCU16742	hypothetical protein
C1	LEAF11	NCU11417	nucleoside-diphosphate-sugar epimerase
C1	LEAF12	NCU11395	S-(hydroxymethyl)glutathione dehydrogenase
C1	LEAF25	NCU10055	new eukaryotic opsin-1
C1	LEAF35	NCU09874	hypothetical protein
C1	LEAF39	NCU09777	UPF0075 domain-containing protein
C1	LEAF48	NCU09692	phosphatidic acid phosphatase beta
C1	LEAF69	NCU09429	flavin-containing monooxygenase
C1	LEAF74	NCU09287	sugar transporter
C1	LEAF80	NCU09160	HPP family protein
C1	LEAF82	NCU09057	hypothetical protein
C1	LEAF85	NCU08949	hypothetical protein
C1	LEAF88	NCU08847	hypothetical protein
C1	LEAF90	NCU08791	catalase-1
C1	LEAF93	NCU08771	acetolactate synthase
C1	LEAF101	NCU08715	hypothetical protein
C1	LEAF105	NCU08516	aldose 1-epimerase
C1	LEAF107	NCU08428	MFS transporter
C1	LEAF114	NCU08191	hypothetical protein
C1	LEAF118	NCU08152	high affinity glucose transporter
C1	LEAF119	NCU08147	P-type ATPase
C1	LEAF125	NCU07966	calcium-transporting ATPase 3
C1	LEAF131	NCU07894	oligopeptide transporter 2
C1	LEAF146	NCU07474	ergot alkaloid biosynthetic protein A
C1	LEAF150	NCU07337	hypothetical protein
C1	LEAF152	NCU07325	conidiation-10
C1	LEAF154	NCU07273	hypothetical protein
C1	LEAF165	NCU07108	hypothetical protein
C1	LEAF167	NCU07082	aspartyl-tRNA synthetase
C1	LEAF168	NCU07068	K(+)/H(+) antiporter 1
C1	LEAF177	NCU06977	hypothetical protein
C1	LEAF180	NCU06895	cytochrome P450 4A5
C1	LEAF182	NCU06803	glutamate decarboxylase
C1	LEAF184	NCU06524	protease inhibitor
C1	LEAF186	NCU06506	hypothetical protein
C1	LEAF192	NCU06358	high affinity glucose transporter RGT2
C1	LEAF193	NCU06153	monooxygenase
C1	LEAF202	NCU05956	glycosylhydrolase family 2-2
C1	LEAF217	NCU05838	hypothetical protein
C1	LEAF219	NCU05770	catalase-2
C1	LEAF225	NCU05626	hypothetical protein
C1	LEAF233	NCU05498	hypothetical protein
C1	LEAF243	NCU05157	cation diffusion facilitator 10
C1	LEAF244	NCU05156	hypothetical protein
C1	LEAF269	NCU04914	hypothetical protein
C1	LEAF279	NCU04605	hypothetical protein
C1	LEAF281	NCU04501	hypothetical protein
C1	LEAF285	NCU04430	leupeptin-inactivating enzyme 1
C1	LEAF286	NCU04415	hypothetical protein
C1	LEAF308	NCU03753	clock-controlled gene-1
C1	LEAF310	NCU03648	glutaminase A
C1	LEAF319	NCU03205	hypothetical protein
C1	LEAF338	NCU02596	hypothetical protein
C1	LEAF345	NCU02307	hypothetical protein
C1	LEAF351	NCU02127	methylcrotonoyl-CoA carboxylase subunit beta
C1	LEAF357	NCU01989	hypothetical protein
C1	LEAF368	NCU01555	hypothetical protein
C1	LEAF370	NCU01510	meiotically up-regulated 190 protein
C1	LEAF375	NCU01275	oxidoreductase
C1	LEAF378	NCU01140	NAD(P) transhydrogenase
C1	LEAF399	NCU00782	pantothenate transporter liz1
C1	LEAF408	NCU00659	hypothetical protein
C1	LEAF411	NCU00608	AMP-binding enzyme
C1	LEAF412	NCU00591	methylcrotonoyl-CoA carboxylase subunit alpha
C1	LEAF413	NCU00586	non-anchored cell wall protein-6
C1	LEAF415	NCU00399	cell wall protein PhiA
C1	LEAF427	NCU00175	hypothetical protein
C2	LEAF7	NCU16472	NACHT domain-containing protein
C2	LEAF8	NCU15833	hypothetical protein
C2	LEAF14	NCU11129	carboxypeptidase s
C2	LEAF16	NCU10809	hypothetical protein
C2	LEAF18	NCU10546	4-coumarate-CoA ligase
C2	LEAF20	NCU10507	hypothetical protein
C2	LEAF27	NCU10040	hypothetical protein
C2	LEAF38	NCU09785	hypothetical protein
C2	LEAF42	NCU09771	DUF895 domain membrane protein
C2	LEAF47	NCU09698	hypothetical protein
C2	LEAF58	NCU09575	sterol esterase
C2	LEAF59	NCU09559	clock-controlled gene-9
C2	LEAF70	NCU09426	hypothetical protein
C2	LEAF73	NCU09390	tetrahydroxynaphthalene reductase-1
C2	LEAF77	NCU09170	alpha-N-arabinofuranosidase II
C2	LEAF78	NCU09169	NmrA family transcriptional regulator
C2	LEAF81	NCU09115	cytochrome P450 52A11
C2	LEAF84	NCU09027	MFS transporter
C2	LEAF104	NCU08541	hypothetical protein
C2	LEAF113	NCU08330	hypothetical protein
C2	LEAF127	NCU07915	integral membrane protein
C2	LEAF132	NCU07817	non-anchored cell wall protein-3
C2	LEAF135	NCU07769	hypothetical protein
C2	LEAF140	NCU07539	hypothetical protein
C2	LEAF147	NCU07441	hypothetical protein
C2	LEAF164	NCU07142	hypothetical protein
C2	LEAF170	NCU07063	hypothetical protein
C2	LEAF189	NCU06400	amidohydrolase
C2	LEAF206	NCU05906	hypothetical protein
C2	LEAF207	NCU05900	hypothetical protein
C2	LEAF208	NCU05899	flotillin domain-containing protein
C2	LEAF220	NCU05756	peptidase M4
C2	LEAF228	NCU05585	MFS quinate transporter
C2	LEAF230	NCU05534	hypothetical protein
C2	LEAF245	NCU05149	hypothetical protein
C2	LEAF265	NCU04952	glycosyl hydrolase family 3-4
C2	LEAF276	NCU04667	hypothetical protein
C2	LEAF277	NCU04635	hypothetical protein
C2	LEAF291	NCU04295	transcription factor
C2	LEAF304	NCU04034	hypothetical protein
C2	LEAF312	NCU03388	stomatin family protein
C2	LEAF317	NCU03271	hypothetical protein
C2	LEAF318	NCU03270	hypothetical protein
C2	LEAF326	NCU02913	DNA repair protein rad5
C2	LEAF329	NCU02877	hypothetical protein
C2	LEAF332	NCU02850	alcohol dehydrogenase
C2	LEAF333	NCU02765	RNA binding protein
C2	LEAF349	NCU02179	D-lactate dehydrogenase
C2	LEAF352	NCU02126	isovaleryl-CoA dehydrogenase
C2	LEAF353	NCU02097	short chain dehydrogenase
C2	LEAF355	NCU02031	hypothetical protein
C2	LEAF361	NCU01898	hypothetical protein
C2	LEAF362	NCU01891	hypothetical protein
C2	LEAF377	NCU01231	carboxylic acid transporter
C2	LEAF380	NCU01106	L-amino acid oxidase
C2	LEAF381	NCU01056	hypothetical protein
C2	LEAF390	NCU00873	hypothetical protein
C2	LEAF400	NCU00766	hypothetical protein
C2	LEAF403	NCU00716	non-anchored cell wall protein-5
C2	LEAF420	NCU00282	hypothetical protein
C2	LEAF423	NCU00250	hypothetical protein
C2	LEAF424	NCU00247	hypothetical protein
C2	LEAF5	NCU16599	C6 zinc finger domain-containing protein
C2	LEAF23	NCU10106	mitochondrial triosephosphate isomerase
C2	LEAF40	NCU09776	hypothetical protein
C2	LEAF44	NCU09762	hypothetical protein
C2	LEAF66	NCU09511	hypothetical protein
C2	LEAF83	NCU09034	mandelate racemase/muconate lactonizing enzyme family protein
C2	LEAF87	NCU08907	clock-controlled gene-13
C2	LEAF97	NCU08752	acetylcholinesterase
C2	LEAF106	NCU08447	hypothetical protein
C2	LEAF124	NCU07979	hypothetical protein
C2	LEAF133	NCU07787	clock-controlled gene-14
C2	LEAF153	NCU07322	glyoxalase
C2	LEAF156	NCU07241	hypothetical protein
C2	LEAF178	NCU06971	xylan degradation regulator-1
C2	LEAF179	NCU06961	glycosylhydrolase family 28-2
C2	LEAF181	NCU06804	phenol 2-monooxygenase
C2	LEAF199	NCU05977	dihydrodipicolinate synthase
C2	LEAF210	NCU05882	cellulase
C2	LEAF212	NCU05863	hypothetical protein
C2	LEAF231	NCU05519	MFS transporter
C2	LEAF234	NCU05493	hypothetical protein
C2	LEAF235	NCU05414	hypothetical protein
C2	LEAF236	NCU05376	p450 monooxygenase
C2	LEAF255	NCU05070	hypothetical protein
C2	LEAF273	NCU04850	exo-beta-1,3-glucanase
C2	LEAF275	NCU04674	glycosylhydrolase family 31-3
C2	LEAF289	NCU04298	pentafunctional AROM polypeptide
C2	LEAF290	NCU04297	hypothetical protein
C2	LEAF302	NCU04078	NAD-dependent methanol dehydrogenase
C2	LEAF311	NCU03415	aldehyde dehydrogenase
C2	LEAF313	NCU03372	nonspecific lipid-transfer protein
C2	LEAF330	NCU02856	hypothetical protein
C2	LEAF334	NCU02702	glucokinase
C2	LEAF335	NCU02654	glycosyl hydrolase family 88
C2	LEAF336	NCU02653	allantoate permease
C2	LEAF371	NCU01430	hypothetical protein
C2	LEAF376	NCU01233	aldose reductase
C2	LEAF379	NCU01132	MFS monosaccharide transporter
C2	LEAF384	NCU00988	MFS quinate transporter
C2	LEAF385	NCU00984	von Willebrand domain-containing protein
C2	LEAF397	NCU00809	MFS monosaccharide transporter
C2	LEAF407	NCU00666	hypothetical protein
C2	LEAF429	NCU00128	hypothetical protein
C3	LEAF0	NCU17044	hypothetical protein
C3	LEAF1	NCU17043	hypothetical protein
C3	LEAF3	NCU16729	hypothetical protein
C3	LEAF4	NCU16721	integral membrane protein
C3	LEAF6	NCU16562	hypothetical protein
C3	LEAF9	NCU15830	hypothetical protein
C3	LEAF10	NCU12050	hypothetical protein
C3	LEAF13	NCU11353	D-xylulose kinase
C3	LEAF15	NCU10883	hypothetical protein
C3	LEAF17	NCU10761	methyltransferase
C3	LEAF19	NCU10521	glutathione S-transferase-4
C3	LEAF21	NCU10110	3-hydroxyisobutyrate dehydrogenase
C3	LEAF22	NCU10107	ribose 5-phosphate isomerase
C3	LEAF24	NCU10075	hypothetical protein
C3	LEAF26	NCU10045	pectinesterase
C3	LEAF28	NCU10039	hypothetical protein
C3	LEAF29	NCU10021	high affinity glucose transporter-1
C3	LEAF30	NCU10020	methionine synthase
C3	LEAF31	NCU09992	serine peptidase
C3	LEAF32	NCU09976	rhamnogalacturonan acetylesterase
C3	LEAF33	NCU09924	BNR/Asp-box repeat protein
C3	LEAF34	NCU09923	glycosylhydrolase family 3-7
C3	LEAF36	NCU09830	menadione-induced gene-12
C3	LEAF37	NCU09788	endonuclease/exonuclease/phosphatase
C3	LEAF41	NCU09775	alpha-N-arabinofuranosidase
C3	LEAF43	NCU09764	hypothetical protein
C3	LEAF45	NCU09705	GAL10
C3	LEAF46	NCU09702	endo-beta-1,6-galactanase
C3	LEAF49	NCU09690	hypothetical protein
C3	LEAF50	NCU09689	hypothetical protein
C3	LEAF51	NCU09681	hypothetical protein
C3	LEAF52	NCU09680	glycosylhydrolase family 6-2
C3	LEAF53	NCU09664	acetylxylan esterase
C3	LEAF54	NCU09663	Axe2
C3	LEAF55	NCU09652	beta-xylosidase
C3	LEAF56	NCU09651	hypothetical protein
C3	LEAF57	NCU09582	chitin deacetylase
C3	LEAF60	NCU09533	NAD binding Rossmann fold oxidoreductase
C3	LEAF61	NCU09532	L-threo-3-deoxy-hexulosonate aldolase
C3	LEAF62	NCU09525	secreted protein
C3	LEAF63	NCU09524	hypothetical protein
C3	LEAF64	NCU09523	hypothetical protein
C3	LEAF65	NCU09518	glucooligosaccharide oxidase
C3	LEAF67	NCU09498	hypothetical protein
C3	LEAF68	NCU09491	feruloyl esterase B
C3	LEAF71	NCU09425	NdvB protein
C3	LEAF72	NCU09416	cellulose-binding GDSL lipase/acylhydrolase
C3	LEAF75	NCU09278	oxidoreductase
C3	LEAF76	NCU09176	hypothetical protein
C3	LEAF79	NCU09165	hypothetical protein
C3	LEAF86	NCU08943	3-oxoacyl-(acyl-carrier-protein) reductase
C3	LEAF89	NCU08842	hypothetical protein
C3	LEAF91	NCU08790	hypothetical protein
C3	LEAF92	NCU08785	fungal cellulose binding domain-containing protein
C3	LEAF94	NCU08760	glycosylhydrolase family 61-5
C3	LEAF95	NCU08756	hypothetical protein
C3	LEAF96	NCU08755	glycosylhydrolase 3-3
C3	LEAF98	NCU08750	isoamyl alcohol oxidase
C3	LEAF99	NCU08739	endothiapepsin
C3	LEAF100	NCU08720	hypothetical protein
C3	LEAF102	NCU08643	phosphorus-3
C3	LEAF103	NCU08641	hypothetical protein
C3	LEAF108	NCU08418	tripeptidyl-peptidase
C3	LEAF109	NCU08412	endo-beta-1,4-mannanase
C3	LEAF110	NCU08398	aldose 1-epimerase
C3	LEAF111	NCU08397	hypothetical protein
C3	LEAF112	NCU08384	xylose reductase
C3	LEAF115	NCU08189	glycosylhydrolase family 10-2
C3	LEAF116	NCU08183	hypothetical protein
C3	LEAF117	NCU08176	pectate lyase A
C3	LEAF120	NCU08114	cellodextrin transport-2
C3	LEAF121	NCU08113	hypothetical protein
C3	LEAF122	NCU08042	cellulose degradation regulator-2
C3	LEAF123	NCU08038	CAS1
C3	LEAF126	NCU07923	hypothetical protein
C3	LEAF128	NCU07899	CAIB/BAIF family protein
C3	LEAF129	NCU07898	endoglucanase IV
C3	LEAF130	NCU07897	hypothetical protein
C3	LEAF134	NCU07776	anchored cell wall protein-5
C3	LEAF136	NCU07760	glycosylhydrolase family 61-2
C3	LEAF137	NCU07705	cellulose degradation regulator-1
C3	LEAF138	NCU07582	hypothetical protein
C3	LEAF139	NCU07581	hypothetical protein
C3	LEAF141	NCU07536	carboxypeptidase A1
C3	LEAF142	NCU07511	hypothetical protein
C3	LEAF143	NCU07510	hypothetical protein
C3	LEAF144	NCU07487	glycosylhydrolase family 3-6
C3	LEAF145	NCU07485	hypothetical protein
C3	LEAF148	NCU07340	cellobiohydrolase-1
C3	LEAF149	NCU07339	hypothetical protein
C3	LEAF151	NCU07326	hypothetical protein
C3	LEAF155	NCU07253	1,3-beta-glucanosyltransferase gel1
C3	LEAF157	NCU07235	hypothetical protein
C3	LEAF158	NCU07225	glycosylhydrolase 11-2
C3	LEAF159	NCU07224	monooxygenase
C3	LEAF161	NCU07190	glycosylhydrolase family 6-3
C3	LEAF162	NCU07159	proteinase T
C3	LEAF163	NCU07143	6-phosphogluconolactonase
C3	LEAF166	NCU07088	hypothetical protein
C3	LEAF169	NCU07064	L-galactonate dehydratase
C3	LEAF171	NCU07037	hypothetical protein
C3	LEAF172	NCU07035	glycosylhydrolase family 18-9
C3	LEAF173	NCU07034	hypothetical protein
C3	LEAF174	NCU07033	hypothetical protein
C3	LEAF175	NCU07029	hypothetical protein
C3	LEAF176	NCU06991	hypothetical protein
C3	LEAF183	NCU06607	hypothetical protein
C3	LEAF185	NCU06518	NADH-cytochrome b5 reductase 2
C3	LEAF187	NCU06490	hypothetical protein
C3	LEAF188	NCU06467	hypothetical protein
C3	LEAF190	NCU06387	hypothetical protein
C3	LEAF191	NCU06364	GDSL lipase/acylhydrolase
C3	LEAF194	NCU06143	hypothetical protein
C3	LEAF195	NCU06138	quinate permease
C3	LEAF196	NCU06061	oxidoreductase
C3	LEAF197	NCU06055	extracellular alkaline protease
C3	LEAF198	NCU06043	GPR/FUN34 family protein
C3	LEAF200	NCU05969	glycosylhydrolase family 61-9
C3	LEAF201	NCU05965	arabinosidase
C3	LEAF203	NCU05955	Cel74a
C3	LEAF204	NCU05924	glycosylhydrolase family 10-1
C3	LEAF205	NCU05908	hypothetical protein
C3	LEAF209	NCU05897	l-fucose permease
C3	LEAF211	NCU05864	hypothetical protein
C3	LEAF213	NCU05853	MFS sugar transporter
C3	LEAF214	NCU05852	glucuronan lyase A
C3	LEAF215	NCU05851	4-coumarate-CoA ligase 1
C3	LEAF216	NCU05846	hypothetical protein
C3	LEAF218	NCU05828	hypothetical protein
C3	LEAF221	NCU05755	hypothetical protein
C3	LEAF222	NCU05751	cellulose-binding protein
C3	LEAF224	NCU05627	high affinity glucose transporter ght1
C3	LEAF226	NCU05598	ascus development-1
C3	LEAF227	NCU05591	ABC transporter CDR4
C3	LEAF229	NCU05574	hypothetical protein
C3	LEAF232	NCU05501	hypothetical protein
C3	LEAF237	NCU05319	LysM domain-containing protein
C3	LEAF238	NCU05318	hypothetical protein
C3	LEAF239	NCU05317	glycosylhydrolase family 18-6
C3	LEAF240	NCU05230	hypothetical protein
C3	LEAF241	NCU05165	pyridoxamine phosphate oxidase
C3	LEAF242	NCU05159	acetylxylan esterase
C3	LEAF246	NCU05138	hypothetical protein
C3	LEAF247	NCU05137	non-anchored cell wall protein-1
C3	LEAF248	NCU05136	endo alpha-1,4 polygalactosaminidase precursor
C3	LEAF249	NCU05134	hypothetical protein
C3	LEAF250	NCU05133	udp-glucose 4-epimerase
C3	LEAF251	NCU05121	glycosylhydrolase family 45-1
C3	LEAF252	NCU05114	hypothetical protein
C3	LEAF253	NCU05105	glucan endo-1,3-beta-glucosidase
C3	LEAF254	NCU05071	metallo-endopeptidase
C3	LEAF256	NCU05068	hypothetical protein
C3	LEAF257	NCU05057	glycosylhydrolase family 7-1
C3	LEAF259	NCU05035	hypothetical protein
C3	LEAF260	NCU05016	hypothetical protein
C3	LEAF261	NCU05013	hypothetical protein
C3	LEAF262	NCU04997	glycosylhydrolase family 10-3
C3	LEAF264	NCU04963	high-affinity glucose transporter
C3	LEAF266	NCU04948	hypothetical protein
C3	LEAF267	NCU04947	LysM domain-containing protein
C3	LEAF268	NCU04932	hypothetical protein
C3	LEAF270	NCU04872	hypothetical protein
C3	LEAF271	NCU04870	acetyl xylan esterase
C3	LEAF272	NCU04854	glycosylhydrolase family 7-2
C3	LEAF274	NCU04728	hexokinase-1
C3	LEAF278	NCU04623	glycosylhydrolase family 35-2
C3	LEAF280	NCU04522	hypothetical protein
C3	LEAF282	NCU04496	hypothetical protein
C3	LEAF283	NCU04493	hypothetical protein
C3	LEAF284	NCU04475	lipase B
C3	LEAF287	NCU04401	fructose-bisphosphate aldolase
C3	LEAF288	NCU04400	hypothetical protein
C3	LEAF293	NCU04265	invertase
C3	LEAF294	NCU04223	hypothetical protein
C3	LEAF295	NCU04208	hypothetical protein
C3	LEAF296	NCU04170	hypothetical protein
C3	LEAF297	NCU04169	hypothetical protein
C3	LEAF298	NCU04168	hypothetical protein
C3	LEAF299	NCU04167	hypothetical protein
C3	LEAF300	NCU04108	isoamyl alcohol oxidase
C3	LEAF301	NCU04089	pisatin demethylase
C3	LEAF303	NCU04072	catechol dioxygenase
C3	LEAF305	NCU04012	hypothetical protein
C3	LEAF306	NCU03813	formate dehydrogenase
C3	LEAF307	NCU03776	ABC multidrug transporter
C3	LEAF309	NCU03693	oxidoreductase
C3	LEAF314	NCU03328	glycosylhydrolase family 61-6
C3	LEAF315	NCU03323	hypothetical protein
C3	LEAF316	NCU03322	GDSL family lipase
C3	LEAF320	NCU03181	acetylxylan esterase
C3	LEAF321	NCU03153	hypothetical protein
C3	LEAF322	NCU03141	lysophospholipase
C3	LEAF323	NCU02929	hypothetical protein
C3	LEAF324	NCU02928	hypothetical protein
C3	LEAF325	NCU02916	glycosylhydrolase family 61-3
C3	LEAF327	NCU02904	alpha/beta hydrolase fold protein
C3	LEAF328	NCU02903	integral membrane protein
C3	LEAF331	NCU02855	glycosylhydrolase family 11-1
C3	LEAF337	NCU02600	DUF1479 domain-containing protein
C3	LEAF339	NCU02485	hypothetical protein
C3	LEAF340	NCU02369	glycosylhydrolase family 28-1
C3	LEAF341	NCU02363	RTA1 domain-containing protein
C3	LEAF342	NCU02344	fungal cellulose binding domain-containing protein
C3	LEAF343	NCU02343	alpha-L-arabinofuranosidase 2
C3	LEAF344	NCU02338	secreted protein
C3	LEAF346	NCU02240	glycosylhydrolase family 61-1
C3	LEAF347	NCU02189	hypothetical protein
C3	LEAF348	NCU02188	sugar transporter
C3	LEAF350	NCU02128	D-arabinitol dehydrogenase
C3	LEAF354	NCU02084	arginase
C3	LEAF356	NCU02009	FreB
C3	LEAF358	NCU01906	GCY protein
C3	LEAF359	NCU01905	sorbitol dehydrogenase
C3	LEAF360	NCU01900	xylosidase/arabinosidase
C3	LEAF363	NCU01866	lactonohydrolase
C3	LEAF364	NCU01849	extracellular dioxygenase
C3	LEAF365	NCU01769	hypothetical protein
C3	LEAF366	NCU01704	NADP:D-xylose dehydrogenase
C3	LEAF367	NCU01699	hypothetical protein
C3	LEAF369	NCU01517	glucoamylase precursor
C3	LEAF372	NCU01380	hypothetical protein
C3	LEAF373	NCU01320	glutathione S-transferase-3
C3	LEAF374	NCU01312	regulator of conidiation in Aspergillus-1
C3	LEAF382	NCU01050	glycosylhydrolase family 61-4
C3	LEAF383	NCU01045	ribonuclease T1
C3	LEAF386	NCU00955	monooxygenase
C3	LEAF388	NCU00891	xylitol dehydrogenase
C3	LEAF389	NCU00890	glycosylhydrolase family 2-1
C3	LEAF391	NCU00871	hypothetical protein
C3	LEAF392	NCU00870	hypothetical protein
C3	LEAF393	NCU00865	oxalate decarboxylase oxdC
C3	LEAF394	NCU00836	glycosylhydrolase family 61-7
C3	LEAF395	NCU00831	serine carboxypeptidase
C3	LEAF396	NCU00810	glycosylhydrolase family 2-3
C3	LEAF398	NCU00801	cellodextrin transport-1
C3	LEAF401	NCU00763	hypothetical protein
C3	LEAF402	NCU00762	glycosylhydrolase family 5-1
C3	LEAF404	NCU00711	multidrug resistance protein fnx1
C3	LEAF405	NCU00710	acetyl xylan esterase
C3	LEAF406	NCU00709	glycosylhydrolase family 3-8
C3	LEAF409	NCU00643	L-arabinitol 4-dehydrogenase
C3	LEAF410	NCU00642	glycosylhydrolase family 35-1
C3	LEAF414	NCU00449	hypothetical protein
C3	LEAF416	NCU00326	calcium homeostasis protein Regucalcin
C3	LEAF417	NCU00322	hypothetical protein
C3	LEAF418	NCU00306	MFS multidrug transporter
C3	LEAF419	NCU00292	cholinesterase
C3	LEAF421	NCU00263	serin endopeptidase
C3	LEAF422	NCU00260	oxidoreductase
C3	LEAF425	NCU00206	cellobiose dehydrogenase-1
C3	LEAF426	NCU00195	MFS transporter
C3	LEAF428	NCU00130	glycosylhydrolase family 1-1
other	LEAF160	NCU07200	metalloprotease 1
other	LEAF223	NCU05649	RTA1 domain-containing protein
other	LEAF258	NCU05037	dihydrodipicolinate synthetase
other	LEAF263	NCU04994	leucine aminopeptidase 2
other	LEAF292	NCU04266	hypothetical protein
other	LEAF387	NCU00943	trehalase-1

## Sheet: FunCat
Sheet 2 Functional category analysis (FunCat) of 430-biomass commonly induced core set (BICS)
C1 (67)
FUNCTIONAL CATEGORY	abs SET	rel SET	genes SET	abs GENOME	rel GENOME	rel SET/rel GENOME	P-VALUE
20.09.18.07 non-vesicular cellular import	5	7.57	NCU09287 NCU08715 NCU08152 NCU06358 NCU00782	89	0.88	8.60227	0.000282073
20.01 transported compounds (substrates)	12	18.1	NCU06358 NCU07966 NCU07068 NCU20294 NCU08715 NCU08152 NCU06895 NCU07894 NCU08147 NCU00782 NCU01140 NCU09287	662	6.57	2.75495	0.00109184
20.03 transport facilities	7	10.6	NCU08147 NCU07894 NCU00782 NCU07966 NCU08715 NCU01140 NCU09287	303	3.01	3.52159	0.00355677
20.01.03 C-compound and carbohydrate transport	4	6.06	NCU09287 NCU00782 NCU06358 NCU08152	107	1.06	5.71698	0.00524773
20.09.18 cellular import	5	7.57	NCU08152 NCU06358 NCU08715 NCU09287 NCU00782	200	1.98	3.82323	0.00987878
20 CELLULAR TRANSPORT, TRANSPORT FACILITIES AND TRANSPORT ROUTES	12	18.1	NCU07068 NCU08147 NCU06358 NCU08715 NCU01140 NCU20294 NCU07966 NCU06895 NCU09287 NCU08152 NCU00782 NCU07894	970	9.63	1.87954	0.0224375
16.21 complex cofactor/cosubstrate/vitamine binding	4	6.06	NCU00591 NCU20362 NCU02127 NCU20294	206	2.04	2.97059	0.0459335
C2 (105)
FUNCTIONAL CATEGORY	abs SET	rel SET	genes SET	abs GENOME	rel GENOME	rel SET/rel GENOME	P-VALUE
20.01.23 allantoin and allantoate transport	4	4	NCU09698 NCU05519 NCU02653 NCU09027	18	0.17	23.5294	2.52158e-05
01.05 C-compound and carbohydrate metabolism	20	20	NCU06971 NCU07322 NCU01233 NCU01231 NCU06804 NCU09170 NCU09559 NCU10106 NCU21475 NCU00988 NCU04952 NCU20841 NCU04674 NCU04850 NCU02179 NCU02702 NCU04078 NCU02097 NCU03415 NCU06961	759	7.54	2.65252	4.60711e-05
20.01.03 C-compound and carbohydrate transport	7	7	NCU05519 NCU01231 NCU00809 NCU05585 NCU01132 NCU00988 NCU09027	107	1.06	6.60377	8.95364e-05
20.09.18.07 non-vesicular cellular import	6	6	NCU00988 NCU00809 NCU02653 NCU05585 NCU09698 NCU05519	89	0.88	6.81818	0.000246947
20.09.18 cellular import	8	8	NCU05519 NCU02653 NCU09698 NCU00809 NCU09027 NCU00988 NCU05585 NCU01132	200	1.98	4.0404	0.000823401
01 METABOLISM	29	29	NCU02702 NCU04850 NCU06961 NCU06804 NCU01233 NCU10106 NCU00988 NCU09170 NCU09169 NCU01231 NCU09575 NCU20812 NCU09559 NCU04078 NCU06971 NCU21475 NCU05977 NCU20355 NCU02097 NCU20841 NCU04298 NCU04952 NCU20398 NCU07322 NCU04674 NCU02179 NCU09115 NCU20790 NCU03415	1740	17.2	1.68605	0.00248254
01.20 secondary metabolism	7	7	NCU20812 NCU06804 NCU09115 NCU01233 NCU20841 NCU21475 NCU03415	245	2.43	2.88066	0.010924
20.01 transported compounds (substrates)	13	13	NCU01132 NCU03415 NCU09698 NCU05585 NCU03372 NCU01231 NCU05519 NCU02179 NCU20790 NCU02653 NCU00809 NCU00988 NCU09027	662	6.57	1.97869	0.0136662
16.21.07 NAD/NADP binding	4	4	NCU02179 NCU04078 NCU03415 NCU01233	103	1.02	3.92157	0.0191774
20.03 transport facilities	7	7	NCU09698 NCU05863 NCU05519 NCU00988 NCU09027 NCU01231 NCU01132	303	3.01	2.32558	0.0309874
02 ENERGY	8	8	NCU21475 NCU09559 NCU20812 NCU03415 NCU02702 NCU02179 NCU09115 NCU20790	375	3.72	2.15054	0.0327692
01.05.02.07 sugar, glucoside, polyol and carboxylate catabolism	4	4	NCU21475 NCU09170 NCU04952 NCU01233	124	1.23	3.25203	0.0348117
32.05 disease, virulence and defense	5	5	NCU05376 NCU07787 NCU04850 NCU07769 NCU03415	187	1.85	2.7027	0.0383638
01.06 lipid, fatty acid and isoprenoid metabolism	8	8	NCU09575 NCU01233 NCU20812 NCU03415 NCU09115 NCU20790 NCU20355 NCU21475	400	3.97	2.01511	0.0451785
C3 (252)
FUNCTIONAL CATEGORY	abs SET	rel SET	genes SET	abs GENOME	rel GENOME	rel SET/rel GENOME	P-VALUE
01.05 C-compound and carbohydrate metabolism	95	39.5	NCU00643 NCU05924 NCU01906 NCU05598 NCU05965 NCU02855 NCU07898 NCU00810 NCU04108 NCU08398 NCU20791 NCU00449 NCU07253 NCU09652 NCU01866 NCU04997 NCU09278 NCU04963 NCU08176 NCU20559 NCU01704 NCU08384 NCU10107 NCU07340 NCU02240 NCU21088 NCU08760 NCU02369 NCU00865 NCU00130 NCU04870 NCU05136 NCU20768 NCU04728 NCU07760 NCU07326 NCU05751 NCU08943 NCU05057 NCU02343 NCU03693 NCU00891 NCU07035 NCU00206 NCU…	759	7.54	5.23873	1.75439e-45
01.05.03 polysaccharide metabolism	50	20.8	NCU02369 NCU09491 NCU00206 NCU04168 NCU00890 NCU03328 NCU05969 NCU00710 NCU05121 NCU20467 NCU05159 NCU09680 NCU07898 NCU01906 NCU01517 NCU04997 NCU04854 NCU00130 NCU04870 NCU07487 NCU05924 NCU09425 NCU08176 NCU07253 NCU02343 NCU05751 NCU09664 NCU09764 NCU20768 NCU07760 NCU08755 NCU05955 NCU08384 NCU02916 NCU07035 NCU09582 NCU09652 NCU02344 NCU08760 NCU09663 NCU00836 NCU01050 NCU07340 NCU02240 NCU…	169	1.67	12.4551	9.10252e-42
01 METABOLISM	115	47.9	NCU02240 NCU05924 NCU04072 NCU07898 NCU01704 NCU00955 NCU00206 NCU09923 NCU04854 NCU09491 NCU20559 NCU21088 NCU02904 NCU09705 NCU00643 NCU00130 NCU09775 NCU09425 NCU02344 NCU09518 NCU05969 NCU02916 NCU03141 NCU09680 NCU02855 NCU08176 NCU10021 NCU20467 NCU00449 NCU04963 NCU07487 NCU00762 NCU00891 NCU01050 NCU11353 NCU20769 NCU00890 NCU03813 NCU20609 NCU00865 NCU10110 NCU05121 NCU07035 NCU08785 NCU…	1740	17.2	2.78488	1.48626e-28
01.05.02 sugar, glucoside, polyol and carboxylate metabolism	31	12.9	NCU03328 NCU05105 NCU00643 NCU01517 NCU08755 NCU00810 NCU08384 NCU02916 NCU09705 NCU11353 NCU20769 NCU00130 NCU02344 NCU09652 NCU04265 NCU01050 NCU00836 NCU00891 NCU07190 NCU08760 NCU00865 NCU01906 NCU02240 NCU21088 NCU20953 NCU05133 NCU02855 NCU09680 NCU02369 NCU05965 NCU07898	156	1.54	8.37662	2.57251e-20
01.05.02.07 sugar, glucoside, polyol and carboxylate catabolism	28	11.6	NCU05965 NCU07190 NCU00810 NCU00643 NCU01906 NCU00130 NCU01517 NCU02855 NCU05105 NCU09652 NCU00865 NCU00836 NCU02916 NCU03328 NCU02344 NCU04265 NCU02240 NCU07898 NCU00891 NCU11353 NCU01050 NCU08760 NCU08384 NCU20953 NCU02369 NCU21088 NCU08755 NCU09680	124	1.23	9.43089	5.08148e-20
16.05 polysaccharide binding	8	3.33	NCU09663 NCU04997 NCU05159 NCU04168 NCU08189 NCU05955 NCU09664 NCU05924	16	0.15	22.2	1.01505e-09
01.25 extracellular metabolism	11	4.58	NCU07760 NCU07536 NCU09976 NCU05969 NCU05955 NCU04947 NCU09491 NCU00710 NCU04870 NCU08176 NCU08739	40	0.39	11.7436	1.4149e-09
32.10 degradation / modification of foreign (exogenous) compounds	7	2.91	NCU05955 NCU20953 NCU02369 NCU00762 NCU01906 NCU08384 NCU02855	20	0.19	15.3158	2.38791e-07
01.25.01 extracellular polysaccharide degradation	6	2.5	NCU04947 NCU08176 NCU05969 NCU07760 NCU09976 NCU05955	19	0.18	13.8889	3.60942e-06
32.10.07 degradation / modification of foreign (exogenous) polysaccharides	5	2.08	NCU02855 NCU00762 NCU02369 NCU05955 NCU20953	13	0.12	17.3333	8.13571e-06
20.01.03 C-compound and carbohydrate transport	12	5	NCU05591 NCU10021 NCU02188 NCU09830 NCU00801 NCU08114 NCU05853 NCU06138 NCU04963 NCU20609 NCU05897 NCU20559	107	1.06	4.71698	8.57269e-06
20.09.18.07 non-vesicular cellular import	10	4.16	NCU00195 NCU02188 NCU10021 NCU04963 NCU05853 NCU06138 NCU08114 NCU00801 NCU20609 NCU20045	89	0.88	4.72727	4.8002e-05
32 CELL RESCUE, DEFENSE AND VIRULENCE	28	11.6	NCU02903 NCU00762 NCU02369 NCU05591 NCU08384 NCU00711 NCU04400 NCU04089 NCU09976 NCU01320 NCU00865 NCU00130 NCU07224 NCU02855 NCU20875 NCU04947 NCU00710 NCU01906 NCU05317 NCU00306 NCU09491 NCU00955 NCU04870 NCU06518 NCU20953 NCU03776 NCU05955 NCU09830	594	5.9	1.9661	0.000413823
32.05 disease, virulence and defense	13	5.41	NCU09976 NCU00710 NCU09830 NCU05317 NCU04870 NCU00711 NCU09491 NCU02903 NCU00306 NCU04947 NCU00865 NCU05591 NCU00130	187	1.85	2.92432	0.000529293
32.05.05 virulence, disease factors	7	2.91	NCU09491 NCU04947 NCU05317 NCU00710 NCU02903 NCU09976 NCU04870	61	0.6	4.85	0.000584769
01.20.01 metabolism of primary metabolic sugar derivatives	4	1.66	NCU00891 NCU00130 NCU00643 NCU03693	17	0.16	10.375	0.000587315
01.20 secondary metabolism	13	5.41	NCU09518 NCU01906 NCU00955 NCU09165 NCU05851 NCU08384 NCU01704 NCU02904 NCU00891 NCU00643 NCU04072 NCU00130 NCU03693	245	2.43	2.22634	0.00583677
20.09.18 cellular import	11	4.58	NCU00801 NCU05853 NCU06138 NCU20609 NCU02188 NCU04963 NCU20045 NCU02009 NCU00195 NCU10021 NCU08114	200	1.98	2.31313	0.00840266
16.21.07 NAD/NADP binding	7	2.91	NCU05133 NCU00643 NCU00891 NCU01906 NCU03693 NCU08384 NCU20769	103	1.02	2.85294	0.0114547
32.07 detoxification	9	3.75	NCU00711 NCU04089 NCU07224 NCU09830 NCU00306 NCU20875 NCU01320 NCU00955 NCU05591	161	1.59	2.35849	0.0149031
32.07.05 detoxification by export	4	1.66	NCU00306 NCU05591 NCU09830 NCU00711	44	0.43	3.86047	0.0202946
01.05.25 regulation of C-compound and carbohydrate metabolism	6	2.5	NCU04963 NCU04728 NCU20559 NCU20609 NCU10021 NCU05133	93	0.92	2.71739	0.0235254
20.03 transport facilities	13	5.41	NCU10021 NCU04963 NCU00711 NCU09830 NCU05591 NCU00195 NCU05068 NCU08114 NCU20609 NCU05853 NCU20559 NCU00306 NCU08397	303	3.01	1.79734	0.0294974
