# Supplementary material for: A transcriptomic analysis of Neurospora crassa using five major crop residues and the novel role of the sporulation regulator rca-1 in lignocellulase production
Source: Biotechnol Biofuels. 2015 Feb 12;8:21. doi: 10.1186/s13068-015-0208-0 (PMC4330645; doi:10.1186/s13068-015-0208-0)
Supplement: Additional file 6: Table S5. — Functional classification of biomass and polysaccharide regulons. Sheet 1: regulons induced by various lignocellulosic substrates in N. crassa; sheet 2: functional classification of lignocellulolytic regulons. [file 13068_2015_208_MOESM6_ESM.xlsx]

## Sheet: regulon
Sheet 1 Regulons induced by various lignocellulosic substrates in N. crassa
biomass regulons	annotation	Avicel regulons	annotation	xylan regulons	annotation	pectin regulons	annotation	all regulons	annotation	funcational category
NCU00130	glycosylhydrolase family 1-1	NCU00130	glycosylhydrolase family 1-1	NCU00130	glycosylhydrolase family 1-1	NCU00233	glycoside hydrolase	NCU00130	glycosylhydrolase family 1-1	cellulose hydrolysis
NCU00195	MFS transporter	NCU00169	translocation complex component	NCU00292	cholinesterase	NCU00260	oxidoreductase	NCU00169	translocation complex component	protein folding, modification and destination
NCU00206	cellobiose dehydrogenase-1	NCU00206	cellobiose dehydrogenase-1	NCU00642	glycosylhydrolase family 35-1	NCU00263	serin endopeptidase	NCU00195	MFS transporter	transporter
NCU00260	oxidoreductase	NCU00292	cholinesterase	NCU00643	L-arabinitol 4-dehydrogenase	NCU00304	hypothetical protein	NCU00206	cellobiose dehydrogenase-1	accessory protein
NCU00263	serin endopeptidase	NCU00326	calcium homeostasis protein Regucalcin	NCU00709	glycosylhydrolase family 3-8	NCU00642	glycosylhydrolase family 35-1	NCU00233	glycoside hydrolase	unclassified
NCU00292	cholinesterase	NCU00449	hypothetical protein	NCU00710	acetyl xylan esterase	NCU00643	L-arabinitol 4-dehydrogenase	NCU00260	oxidoreductase	other
NCU00306	MFS multidrug transporter	NCU00709	glycosylhydrolase family 3-8	NCU00762	glycosylhydrolase family 5-1	NCU00709	glycosylhydrolase family 3-8	NCU00263	serin endopeptidase	protein folding, modification and destination
NCU00322	hypothetical protein	NCU00710	acetyl xylan esterase	NCU00809	MFS monosaccharide transporter	NCU00722	amidohydrolase	NCU00292	cholinesterase	other
NCU00326	calcium homeostasis protein Regucalcin	NCU00729	hypothetical protein	NCU00836	glycosylhydrolase family 61-7	NCU00732	trichothecene C-15 hydroxylase	NCU00304	hypothetical protein	unclassified
NCU00449	hypothetical protein	NCU00761	triacylglycerol lipase	NCU00870	hypothetical protein	NCU00762	glycosylhydrolase family 5-1	NCU00306	MFS multidrug transporter	transporter
NCU00642	glycosylhydrolase family 35-1	NCU00762	glycosylhydrolase family 5-1	NCU00890	glycosylhydrolase family 2-1	NCU00782	pantothenate transporter liz1	NCU00322	hypothetical protein	unclassified
NCU00643	L-arabinitol 4-dehydrogenase	NCU00763	hypothetical protein	NCU00891	xylitol dehydrogenase	NCU00809	MFS monosaccharide transporter	NCU00326	calcium homeostasis protein Regucalcin	other
NCU00709	glycosylhydrolase family 3-8	NCU00764	hypothetical protein	NCU00943	trehalase-1	NCU00810	glycosylhydrolase family 2-3	NCU00449	hypothetical protein	other CAZy
NCU00710	acetyl xylan esterase	NCU00800	hypothetical protein	NCU01132	MFS monosaccharide transporter	NCU00831	serine carboxypeptidase	NCU00642	glycosylhydrolase family 35-1	hemicellulose hydrolysis; pectin hydrolysis
NCU00711	multidrug resistance protein fnx1	NCU00801	cellodextrin transport-1	NCU01376	phosphorus-2	NCU00890	glycosylhydrolase family 2-1	NCU00643	L-arabinitol 4-dehydrogenase	other carbohydrate metabolism
NCU00762	glycosylhydrolase family 5-1	NCU00813	disulfide isomerase	NCU01430	hypothetical protein	NCU00972	arabinogalactan endo-1,4-beta-galactosidase	NCU00709	glycosylhydrolase family 3-8	hemicellulose hydrolysis; pectin hydrolysis
NCU00763	hypothetical protein	NCU00836	glycosylhydrolase family 61-7	NCU01517	glucoamylase precursor	NCU00988	MFS quinate transporter	NCU00710	acetyl xylan esterase	hemicellulose hydrolysis
NCU00801	cellodextrin transport-1	NCU00870	hypothetical protein	NCU01866	lactonohydrolase	NCU00990	hypothetical protein	NCU00711	multidrug resistance protein fnx1	transporter
NCU00810	glycosylhydrolase family 2-3	NCU00871	hypothetical protein	NCU01900	xylosidase/arabinosidase	NCU00995	hypothetical protein	NCU00722	amidohydrolase	other
NCU00831	serine carboxypeptidase	NCU00890	glycosylhydrolase family 2-1	NCU01906	GCY protein	NCU01045	ribonuclease T1	NCU00729	hypothetical protein	unclassified
NCU00836	glycosylhydrolase family 61-7	NCU00891	xylitol dehydrogenase	NCU02056	salicylaldehyde dehydrogenase	NCU01056	hypothetical protein	NCU00732	trichothecene C-15 hydroxylase	lipid, fatty acid and isoprenoid metabolism
NCU00865	oxalate decarboxylase oxdC	NCU01003	hypothetical protein	NCU02128	D-arabinitol dehydrogenase	NCU01132	MFS monosaccharide transporter	NCU00761	triacylglycerol lipase	other
NCU00870	hypothetical protein	NCU01049	hypothetical protein	NCU02188	sugar transporter	NCU01136	hypothetical protein	NCU00762	glycosylhydrolase family 5-1	cellulose hydrolysis
NCU00871	hypothetical protein	NCU01050	glycosylhydrolase family 61-4	NCU02240	glycosylhydrolase family 61-1	NCU01148	methyltransferase	NCU00763	hypothetical protein	unclassified
NCU00890	glycosylhydrolase family 2-1	NCU01058	hypothetical protein	NCU02343	alpha-L-arabinofuranosidase 2	NCU01320	glutathione S-transferase-3	NCU00764	hypothetical protein	unclassified
NCU00891	xylitol dehydrogenase	NCU01059	glycosylhydrolase family 47-3	NCU02485	hypothetical protein	NCU01430	hypothetical protein	NCU00782	pantothenate transporter liz1	transporter
NCU00955	monooxygenase	NCU01076	hypothetical protein	NCU02855	glycosylhydrolase family 11-1	NCU01517	glucoamylase precursor	NCU00800	hypothetical protein	protein folding, modification and destination
NCU01045	ribonuclease T1	NCU01077	hypothetical protein	NCU03322	GDSL family lipase	NCU01699	hypothetical protein	NCU00801	cellodextrin transport-1	transporter
NCU01050	glycosylhydrolase family 61-4	NCU01136	hypothetical protein	NCU03323	hypothetical protein	NCU01905	sorbitol dehydrogenase	NCU00809	MFS monosaccharide transporter	transporter
NCU01312	regulator of conidiation in Aspergillus-1	NCU01148	methyltransferase	NCU03498	Lcc3	NCU01906	GCY protein	NCU00810	glycosylhydrolase family 2-3	hemicellulose hydrolysis; pectin hydrolysis
NCU01320	glutathione S-transferase-3	NCU01320	glutathione S-transferase-3	NCU03813	formate dehydrogenase	NCU02031	hypothetical protein	NCU00813	disulfide isomerase	protein folding, modification and destination
NCU01380	hypothetical protein	NCU01430	hypothetical protein	NCU04265	invertase	NCU02051	hypothetical protein	NCU00831	serine carboxypeptidase	other
NCU01517	glucoamylase precursor	NCU01866	lactonohydrolase	NCU04298	pentafunctional AROM polypeptide	NCU02188	sugar transporter	NCU00836	glycosylhydrolase family 61-7	accessory protein
NCU01699	hypothetical protein	NCU01900	xylosidase/arabinosidase	NCU04400	hypothetical protein	NCU02319	aminopeptidase	NCU00865	oxalate decarboxylase oxdC	other carbohydrate metabolism
NCU01704	NADP:D-xylose dehydrogenase	NCU01944	hypothetical protein	NCU04401	fructose-bisphosphate aldolase	NCU02338	secreted protein	NCU00870	hypothetical protein	unclassified
NCU01769	hypothetical protein	NCU02009	FreB	NCU04460	galactose-1-phosphate uridylyltransferase	NCU02343	alpha-L-arabinofuranosidase 2	NCU00871	hypothetical protein	unclassified
NCU01849	extracellular dioxygenase	NCU02059	endothiapepsin	NCU04475	lipase B	NCU02369	glycosylhydrolase family 28-1	NCU00890	glycosylhydrolase family 2-1	hemicellulose hydrolysis; pectin hydrolysis
NCU01866	lactonohydrolase	NCU02240	glycosylhydrolase family 61-1	NCU04537	monosaccharide transporter	NCU02653	allantoate permease	NCU00891	xylitol dehydrogenase	other carbohydrate metabolism
NCU01900	xylosidase/arabinosidase	NCU02343	alpha-L-arabinofuranosidase 2	NCU04623	glycosylhydrolase family 35-2	NCU02654	glycosyl hydrolase family 88	NCU00943	trehalase-1	other CAZy
NCU01905	sorbitol dehydrogenase	NCU02344	fungal cellulose binding domain-containing protein	NCU04626	G-protein coupled receptor-2	NCU02722	hypothetical protein	NCU00955	monooxygenase	lipid, fatty acid and isoprenoid metabolism
NCU01906	GCY protein	NCU02485	hypothetical protein	NCU04674	glycosylhydrolase family 31-3	NCU02855	glycosylhydrolase family 11-1	NCU00972	arabinogalactan endo-1,4-beta-galactosidase	pectin hydrolysis
NCU02009	FreB	NCU02600	DUF1479 domain-containing protein	NCU04870	acetyl xylan esterase	NCU02903	integral membrane protein	NCU00988	MFS quinate transporter	other carbohydrate metabolism; transporter
NCU02084	arginase	NCU02855	glycosylhydrolase family 11-1	NCU04963	high-affinity glucose transporter	NCU02910	hypothetical protein	NCU00990	hypothetical protein	unclassified
NCU02128	D-arabinitol dehydrogenase	NCU02882	hypothetical protein	NCU05057	glycosylhydrolase family 7-1	NCU02916	glycosylhydrolase family 61-3	NCU00995	hypothetical protein	unclassified
NCU02188	sugar transporter	NCU02915	hypothetical protein	NCU05105	glucan endo-1,3-beta-glucosidase	NCU03086	HpcH/HpaI aldolase/citrate lyase family protein	NCU01003	hypothetical protein	unclassified
NCU02189	hypothetical protein	NCU02916	glycosylhydrolase family 61-3	NCU05134	hypothetical protein	NCU03255	3-phytase A	NCU01045	ribonuclease T1	other
NCU02240	glycosylhydrolase family 61-1	NCU03083	hypothetical protein	NCU05159	acetylxylan esterase	NCU03322	GDSL family lipase	NCU01049	hypothetical protein	unclassified
NCU02338	secreted protein	NCU03181	acetylxylan esterase	NCU05350	hypothetical protein	NCU03329	hypothetical protein	NCU01050	glycosylhydrolase family 61-4	accessory protein
NCU02343	alpha-L-arabinofuranosidase 2	NCU03208	hypothetical protein	NCU05627	high affinity glucose transporter ght1	NCU03421	C2H2 finger domain-containing protein	NCU01056	hypothetical protein	unclassified
NCU02344	fungal cellulose binding domain-containing protein	NCU03322	GDSL family lipase	NCU05751	cellulose-binding protein	NCU03512	hypothetical protein	NCU01058	hypothetical protein	unclassified
NCU02363	RTA1 domain-containing protein	NCU03328	glycosylhydrolase family 61-6	NCU05897	l-fucose permease	NCU03641	glycosylhydrolase family 3-1	NCU01059	glycosylhydrolase family 47-3	other CAZy
NCU02369	glycosylhydrolase family 28-1	NCU03329	hypothetical protein	NCU05908	hypothetical protein	NCU03903	lipase/esterase	NCU01076	hypothetical protein	unclassified
NCU02485	hypothetical protein	NCU03433	hypothetical protein	NCU05924	glycosylhydrolase family 10-1	NCU04129	gamma-tocopherol methyltransferase	NCU01077	hypothetical protein	unclassified
NCU02600	DUF1479 domain-containing protein	NCU03725	vegetative incompatibility blocked-1	NCU05965	arabinosidase	NCU04130	acylase ACY 1	NCU01132	MFS monosaccharide transporter	transporter
NCU02855	glycosylhydrolase family 11-1	NCU03903	lipase/esterase	NCU06061	oxidoreductase	NCU04265	invertase	NCU01136	hypothetical protein	unclassified
NCU02903	integral membrane protein	NCU03982	glucose regulated protein 78	NCU06062	aerobactin siderophore biosynthesis protein iucB	NCU04297	hypothetical protein	NCU01148	methyltransferase	unclassified
NCU02904	alpha/beta hydrolase fold protein	NCU04127	hypothetical protein	NCU06063	long-chain-fatty-acid-CoA ligase	NCU04298	pentafunctional AROM polypeptide	NCU01312	regulator of conidiation in Aspergillus-1	unclassified
NCU02916	glycosylhydrolase family 61-3	NCU04169	hypothetical protein	NCU06138	quinate permease	NCU04430	leupeptin-inactivating enzyme 1	NCU01320	glutathione S-transferase-3	other
NCU02928	hypothetical protein	NCU04170	hypothetical protein	NCU06142	hypothetical protein	NCU04475	lipase B	NCU01376	phosphorus-2	lipid, fatty acid and isoprenoid metabolism
NCU02929	hypothetical protein	NCU04400	hypothetical protein	NCU06143	hypothetical protein	NCU04494	acetyl xylan esterase	NCU01380	hypothetical protein	unclassified
NCU03141	lysophospholipase	NCU04401	fructose-bisphosphate aldolase	NCU06364	GDSL lipase/acylhydrolase	NCU04496	hypothetical protein	NCU01430	hypothetical protein	unclassified
NCU03153	hypothetical protein	NCU04467	hypothetical protein	NCU06384	MFS sugar transporter	NCU04522	hypothetical protein	NCU01517	glucoamylase precursor	other CAZy
NCU03181	acetylxylan esterase	NCU04475	lipase B	NCU06490	hypothetical protein	NCU04537	monosaccharide transporter	NCU01699	hypothetical protein	other
NCU03322	GDSL family lipase	NCU04494	acetyl xylan esterase	NCU06961	glycosylhydrolase family 28-2	NCU04623	glycosylhydrolase family 35-2	NCU01704	NADP:D-xylose dehydrogenase	other carbohydrate metabolism
NCU03323	hypothetical protein	NCU04522	hypothetical protein	NCU06983	hypothetical protein	NCU04643	peptide-N4-(N-acetyl-beta-glucosaminyl)asparagine amidase A	NCU01769	hypothetical protein	unclassified
NCU03328	glycosylhydrolase family 61-6	NCU04556	hypothetical protein	NCU06991	hypothetical protein	NCU04674	glycosylhydrolase family 31-3	NCU01849	extracellular dioxygenase	unclassified
NCU03693	oxidoreductase	NCU04557	hypothetical protein	NCU07055	monooxygenase	NCU04675	hypothetical protein	NCU01866	lactonohydrolase	other carbohydrate metabolism
NCU03776	ABC multidrug transporter	NCU04618	hypothetical protein	NCU07064	L-galactonate dehydratase	NCU04870	acetyl xylan esterase	NCU01900	xylosidase/arabinosidase	hemicellulose hydrolysis; pectin hydrolysis
NCU03813	formate dehydrogenase	NCU04623	glycosylhydrolase family 35-2	NCU07117	ornithine-N5-oxygenase	NCU04904	hypothetical protein	NCU01905	sorbitol dehydrogenase	other
NCU04012	hypothetical protein	NCU04689	hypothetical protein	NCU07143	6-phosphogluconolactonase	NCU04907	hypothetical protein	NCU01906	GCY protein	other carbohydrate metabolism; lipid, fatty acid and isoprenoid metabolism
NCU04072	catechol dioxygenase	NCU04720	nitrate nonutilizer-6	NCU07190	glycosylhydrolase family 6-3	NCU04909	hypothetical protein	NCU01944	hypothetical protein	unclassified
NCU04089	pisatin demethylase	NCU04854	glycosylhydrolase family 7-2	NCU07224	monooxygenase	NCU04948	hypothetical protein	NCU02009	FreB	transporter
NCU04108	isoamyl alcohol oxidase	NCU04870	acetyl xylan esterase	NCU07225	glycosylhydrolase 11-2	NCU04953	penicillopepsin	NCU02031	hypothetical protein	other
NCU04167	hypothetical protein	NCU04871	hypothetical protein	NCU07510	hypothetical protein	NCU04963	high-affinity glucose transporter	NCU02051	hypothetical protein	other
NCU04168	hypothetical protein	NCU04928	hypothetical protein	NCU08113	hypothetical protein	NCU04994	leucine aminopeptidase 2	NCU02056	salicylaldehyde dehydrogenase	other carbohydrate metabolism; lipid, fatty acid and isoprenoid metabolism; amino acid metabolism; transporter
NCU04169	hypothetical protein	NCU04948	hypothetical protein	NCU08114	cellodextrin transport-2	NCU04996	hypothetical protein	NCU02059	endothiapepsin	protein folding, modification and destination
NCU04170	hypothetical protein	NCU04952	glycosyl hydrolase family 3-4	NCU08176	pectate lyase A	NCU04997	glycosylhydrolase family 10-3	NCU02084	arginase	amino acid metabolism
NCU04208	hypothetical protein	NCU04997	glycosylhydrolase family 10-3	NCU08189	glycosylhydrolase family 10-2	NCU05037	dihydrodipicolinate synthetase	NCU02128	D-arabinitol dehydrogenase	other
NCU04223	hypothetical protein	NCU04998	hypothetical protein	NCU08325	phosphorus-5	NCU05057	glycosylhydrolase family 7-1	NCU02188	sugar transporter	transporter
NCU04265	invertase	NCU05056	hypothetical protein	NCU08384	xylose reductase	NCU05060	hypothetical protein	NCU02189	hypothetical protein	unclassified
NCU04400	hypothetical protein	NCU05057	glycosylhydrolase family 7-1	NCU08687	galactokinase	NCU05063	cell wall glycosyl hydrolase YteR	NCU02240	glycosylhydrolase family 61-1	accessory protein
NCU04401	fructose-bisphosphate aldolase	NCU05068	hypothetical protein	NCU08746	starch binding domain-containing protein	NCU05071	metallo-endopeptidase	NCU02319	aminopeptidase	other carbohydrate metabolism; amino acid metabolism; protein folding, modification and destination
NCU04475	lipase B	NCU05104	glycosylhydrolase family 7-4	NCU08752	acetylcholinesterase	NCU05105	glucan endo-1,3-beta-glucosidase	NCU02338	secreted protein	unclassified
NCU04493	hypothetical protein	NCU05121	glycosylhydrolase family 45-1	NCU08755	glycosylhydrolase 3-3	NCU05156	hypothetical protein	NCU02343	alpha-L-arabinofuranosidase 2	hemicellulose hydrolysis; pectin hydrolysis
NCU04496	hypothetical protein	NCU05134	hypothetical protein	NCU08760	glycosylhydrolase family 61-5	NCU05501	hypothetical protein	NCU02344	fungal cellulose binding domain-containing protein	accessory protein
NCU04522	hypothetical protein	NCU05159	acetylxylan esterase	NCU08785	fungal cellulose binding domain-containing protein	NCU05591	ABC transporter CDR4	NCU02363	RTA1 domain-containing protein	unclassified
NCU04623	glycosylhydrolase family 35-2	NCU05350	hypothetical protein	NCU08790	hypothetical protein	NCU05598	ascus development-1	NCU02369	glycosylhydrolase family 28-1	pectin hydrolysis
NCU04728	hexokinase-1	NCU05501	hypothetical protein	NCU08805	hypothetical protein	NCU05627	high affinity glucose transporter ght1	NCU02485	hypothetical protein	other
NCU04854	glycosylhydrolase family 7-2	NCU05574	hypothetical protein	NCU08943	3-oxoacyl-(acyl-carrier-protein) reductase	NCU05691	hypothetical protein	NCU02600	DUF1479 domain-containing protein	unclassified
NCU04870	acetyl xylan esterase	NCU05580	membrane transporter	NCU09145	hypothetical protein	NCU05751	cellulose-binding protein	NCU02653	allantoate permease	transporter
NCU04872	hypothetical protein	NCU05591	ABC transporter CDR4	NCU09415	hypothetical protein	NCU05828	hypothetical protein	NCU02654	glycosyl hydrolase family 88	pectin hydrolysis
NCU04932	hypothetical protein	NCU05598	ascus development-1	NCU09416	cellulose-binding GDSL lipase/acylhydrolase	NCU05882	cellulase	NCU02722	hypothetical protein	unclassified
NCU04947	LysM domain-containing protein	NCU05751	cellulose-binding protein	NCU09491	feruloyl esterase B	NCU05883	xenobiotic compound monooxygenase	NCU02855	glycosylhydrolase family 11-1	hemicellulose hydrolysis
NCU04948	hypothetical protein	NCU05842	hypothetical protein	NCU09532	L-threo-3-deoxy-hexulosonate aldolase	NCU05908	hypothetical protein	NCU02882	hypothetical protein	other
NCU04963	high-affinity glucose transporter	NCU05846	hypothetical protein	NCU09533	NAD binding Rossmann fold oxidoreductase	NCU05924	glycosylhydrolase family 10-1	NCU02903	integral membrane protein	other
NCU04997	glycosylhydrolase family 10-3	NCU05848	cytochrome P450 monooxygenase	NCU09582	chitin deacetylase	NCU05965	arabinosidase	NCU02904	alpha/beta hydrolase fold protein	other carbohydrate metabolism
NCU05013	hypothetical protein	NCU05853	MFS sugar transporter	NCU09652	beta-xylosidase	NCU06055	extracellular alkaline protease	NCU02910	hypothetical protein	unclassified
NCU05016	hypothetical protein	NCU05855	O-methyltransferase	NCU09664	acetylxylan esterase	NCU06062	aerobactin siderophore biosynthesis protein iucB	NCU02915	hypothetical protein	protein folding, modification and destination
NCU05035	hypothetical protein	NCU05863	hypothetical protein	NCU09689	hypothetical protein	NCU06079	hypothetical protein	NCU02916	glycosylhydrolase family 61-3	accessory protein
NCU05057	glycosylhydrolase family 7-1	NCU05864	hypothetical protein	NCU09705	GAL10	NCU06142	hypothetical protein	NCU02928	hypothetical protein	unclassified
NCU05068	hypothetical protein	NCU05924	glycosylhydrolase family 10-1	NCU09775	alpha-N-arabinofuranosidase	NCU06143	hypothetical protein	NCU02929	hypothetical protein	unclassified
NCU05071	metallo-endopeptidase	NCU05955	Cel74a	NCU09904	glucan 1,3-beta-glucosidase	NCU06206	hypothetical protein	NCU03083	hypothetical protein	other
NCU05105	glucan endo-1,3-beta-glucosidase	NCU06138	quinate permease	NCU09906	hypothetical protein	NCU06275	hypothetical protein	NCU03086	HpcH/HpaI aldolase/citrate lyase family protein	other
NCU05114	hypothetical protein	NCU06143	hypothetical protein	NCU09923	glycosylhydrolase family 3-7	NCU06326	pectate lyase 1	NCU03141	lysophospholipase	lipid, fatty acid and isoprenoid metabolism
NCU05121	glycosylhydrolase family 45-1	NCU06333	translocation protein SEC62	NCU09924	BNR/Asp-box repeat protein	NCU06400	amidohydrolase	NCU03153	hypothetical protein	unclassified
NCU05133	udp-glucose 4-epimerase	NCU06364	GDSL lipase/acylhydrolase	NCU09926	hypothetical protein	NCU06650	secretory phospholipase A2	NCU03181	acetylxylan esterase	other CAZy
NCU05134	hypothetical protein	NCU06373	hypothetical protein	NCU09937	glycosylhydrolase family 76-5	NCU06720	carboxypeptidase cpdS	NCU03208	hypothetical protein	unclassified
NCU05136	endo alpha-1,4 polygalactosaminidase precursor	NCU06384	MFS sugar transporter	NCU10020	methionine synthase	NCU06731	hypothetical protein	NCU03255	3-phytase A	other
NCU05137	non-anchored cell wall protein-1	NCU06490	hypothetical protein	NCU10021	high affinity glucose transporter-1	NCU06732	leukotriene A-4 hydrolase	NCU03322	GDSL family lipase	unclassified
NCU05138	hypothetical protein	NCU06607	hypothetical protein	NCU10045	pectinesterase	NCU06960	enoyl-CoA hydratase/carnithine racemase	NCU03323	hypothetical protein	unclassified
NCU05159	acetylxylan esterase	NCU06704	hypothetical protein	NCU10106	mitochondrial triosephosphate isomerase	NCU06961	glycosylhydrolase family 28-2	NCU03328	glycosylhydrolase family 61-6	accessory protein
NCU05165	pyridoxamine phosphate oxidase	NCU06971	xylan degradation regulator-1	NCU10107	ribose 5-phosphate isomerase	NCU07055	monooxygenase	NCU03329	hypothetical protein	unclassified
NCU05230	hypothetical protein	NCU06983	hypothetical protein	NCU10110	3-hydroxyisobutyrate dehydrogenase	NCU07064	L-galactonate dehydratase	NCU03421	C2H2 finger domain-containing protein	unclassified
NCU05317	glycosylhydrolase family 18-6	NCU06991	hypothetical protein	NCU10521	glutathione S-transferase-4	NCU07083	hypothetical protein	NCU03433	hypothetical protein	unclassified
NCU05318	hypothetical protein	NCU07055	monooxygenase	NCU11353	D-xylulose kinase	NCU07088	hypothetical protein	NCU03498	Lcc3	accessory protein
NCU05319	LysM domain-containing protein	NCU07143	6-phosphogluconolactonase	NCU11699	NA	NCU07117	ornithine-N5-oxygenase	NCU03512	hypothetical protein	unclassified
NCU05501	hypothetical protein	NCU07190	glycosylhydrolase family 6-3	NCU11901	NA	NCU07159	proteinase T	NCU03641	glycosylhydrolase family 3-1	cellulose hydrolysis
NCU05574	hypothetical protein	NCU07222	hypothetical protein			NCU07190	glycosylhydrolase family 6-3	NCU03693	oxidoreductase	other carbohydrate metabolism; lipid, fatty acid and isoprenoid metabolism
NCU05591	ABC transporter CDR4	NCU07224	monooxygenase			NCU07200	metalloprotease 1	NCU03725	vegetative incompatibility blocked-1	other
NCU05598	ascus development-1	NCU07225	glycosylhydrolase 11-2			NCU07326	hypothetical protein	NCU03776	ABC multidrug transporter	other
NCU05627	high affinity glucose transporter ght1	NCU07270	hypothetical protein			NCU07351	alpha-glucuronidase	NCU03813	formate dehydrogenase	other carbohydrate metabolism
NCU05751	cellulose-binding protein	NCU07326	hypothetical protein			NCU07353	UPF0499 protein	NCU03903	lipase/esterase	unclassified
NCU05755	hypothetical protein	NCU07336	hypothetical protein			NCU07536	carboxypeptidase A1	NCU03982	glucose regulated protein 78	transporter; protein folding, modification and destination
NCU05828	hypothetical protein	NCU07339	hypothetical protein			NCU07581	hypothetical protein	NCU04012	hypothetical protein	other
NCU05846	hypothetical protein	NCU07340	cellobiohydrolase-1			NCU07582	hypothetical protein	NCU04072	catechol dioxygenase	other
NCU05851	4-coumarate-CoA ligase 1	NCU07487	glycosylhydrolase family 3-6			NCU07740	hypothetical protein	NCU04089	pisatin demethylase	other
NCU05852	glucuronan lyase A	NCU07510	hypothetical protein			NCU07923	hypothetical protein	NCU04108	isoamyl alcohol oxidase	other carbohydrate metabolism
NCU05853	MFS sugar transporter	NCU07546	multidrug resistance protein MDR			NCU08011	aminotransferase	NCU04127	hypothetical protein	transporter; protein folding, modification and destination
NCU05864	hypothetical protein	NCU07668	MFS multidrug transporter			NCU08038	CAS1	NCU04129	gamma-tocopherol methyltransferase	other
NCU05897	l-fucose permease	NCU07705	cellulose degradation regulator-1			NCU08176	pectate lyase A	NCU04130	acylase ACY 1	amino acid metabolism
NCU05908	hypothetical protein	NCU07737	salicylate hydroxylase			NCU08179	hypothetical protein	NCU04167	hypothetical protein	unclassified
NCU05924	glycosylhydrolase family 10-1	NCU07760	glycosylhydrolase family 61-2			NCU08189	glycosylhydrolase family 10-2	NCU04168	hypothetical protein	other CAZy
NCU05955	Cel74a	NCU07897	hypothetical protein			NCU08223	hypothetical protein	NCU04169	hypothetical protein	unclassified
NCU05965	arabinosidase	NCU07898	endoglucanase IV			NCU08231	acyltransferase	NCU04170	hypothetical protein	unclassified
NCU05969	glycosylhydrolase family 61-9	NCU07979	hypothetical protein			NCU08384	xylose reductase	NCU04208	hypothetical protein	unclassified
NCU06043	GPR/FUN34 family protein	NCU08038	CAS1			NCU08397	hypothetical protein	NCU04223	hypothetical protein	unclassified
NCU06055	extracellular alkaline protease	NCU08042	cellulose degradation regulator-2			NCU08398	aldose 1-epimerase	NCU04265	invertase	other CAZy
NCU06061	oxidoreductase	NCU08043	hypothetical protein			NCU08412	endo-beta-1,4-mannanase	NCU04297	hypothetical protein	unclassified
NCU06138	quinate permease	NCU08113	hypothetical protein			NCU08418	tripeptidyl-peptidase	NCU04298	pentafunctional AROM polypeptide	amino acid metabolism
NCU06143	hypothetical protein	NCU08114	cellodextrin transport-2			NCU08432	hypothetical protein	NCU04400	hypothetical protein	other carbohydrate metabolism; lipid, fatty acid and isoprenoid metabolism
NCU06364	GDSL lipase/acylhydrolase	NCU08115	mutS ortholog 3			NCU08643	phosphorus-3	NCU04401	fructose-bisphosphate aldolase	other carbohydrate metabolism
NCU06387	hypothetical protein	NCU08116	hypothetical protein			NCU08648	nuclease PA3	NCU04430	leupeptin-inactivating enzyme 1	protein folding, modification and destination
NCU06467	hypothetical protein	NCU08117	hypothetical protein			NCU08738	MFS peptide transporter	NCU04460	galactose-1-phosphate uridylyltransferase	other carbohydrate metabolism
NCU06490	hypothetical protein	NCU08176	pectate lyase A			NCU08739	endothiapepsin	NCU04467	hypothetical protein	unclassified
NCU06518	NADH-cytochrome b5 reductase 2	NCU08189	glycosylhydrolase family 10-2			NCU08746	starch binding domain-containing protein	NCU04475	lipase B	lipid, fatty acid and isoprenoid metabolism
NCU06607	hypothetical protein	NCU08371	hypothetical protein			NCU08747	monooxygenase	NCU04493	hypothetical protein	unclassified
NCU06991	hypothetical protein	NCU08379	hypothetical protein			NCU08748	hypothetical protein	NCU04494	acetyl xylan esterase	hemicellulose hydrolysis
NCU07029	hypothetical protein	NCU08383	hypothetical protein			NCU08842	hypothetical protein	NCU04496	hypothetical protein	unclassified
NCU07033	hypothetical protein	NCU08384	xylose reductase			NCU08943	3-oxoacyl-(acyl-carrier-protein) reductase	NCU04522	hypothetical protein	unclassified
NCU07034	hypothetical protein	NCU08398	aldose 1-epimerase			NCU09034	mandelate racemase/muconate lactonizing enzyme family protein	NCU04537	monosaccharide transporter	other carbohydrate metabolism; transporter
NCU07035	glycosylhydrolase family 18-9	NCU08624	hypothetical protein			NCU09035	alcohol dehydrogenase	NCU04556	hypothetical protein	unclassified
NCU07037	hypothetical protein	NCU08687	galactokinase			NCU09060	hypothetical protein	NCU04557	hypothetical protein	unclassified
NCU07064	L-galactonate dehydratase	NCU08746	starch binding domain-containing protein			NCU09169	NmrA family transcriptional regulator	NCU04618	hypothetical protein	unclassified
NCU07088	hypothetical protein	NCU08750	isoamyl alcohol oxidase			NCU09170	alpha-N-arabinofuranosidase II	NCU04623	glycosylhydrolase family 35-2	hemicellulose hydrolysis; pectin hydrolysis
NCU07143	6-phosphogluconolactonase	NCU08752	acetylcholinesterase			NCU09415	hypothetical protein	NCU04626	G-protein coupled receptor-2	other
NCU07159	proteinase T	NCU08755	glycosylhydrolase 3-3			NCU09416	cellulose-binding GDSL lipase/acylhydrolase	NCU04643	peptide-N4-(N-acetyl-beta-glucosaminyl)asparagine amidase A	protein folding, modification and destination
NCU07190	glycosylhydrolase family 6-3	NCU08756	hypothetical protein			NCU09445	Cip2	NCU04674	glycosylhydrolase family 31-3	hemicellulose hydrolysis
NCU07224	monooxygenase	NCU08760	glycosylhydrolase family 61-5			NCU09479	hypothetical protein	NCU04675	hypothetical protein	unclassified
NCU07225	glycosylhydrolase 11-2	NCU08785	fungal cellulose binding domain-containing protein			NCU09491	feruloyl esterase B	NCU04689	hypothetical protein	unclassified
NCU07235	hypothetical protein	NCU08790	hypothetical protein			NCU09524	hypothetical protein	NCU04720	nitrate nonutilizer-6	other
NCU07253	1,3-beta-glucanosyltransferase gel1	NCU08867	hypothetical protein			NCU09525	secreted protein	NCU04728	hexokinase-1	other carbohydrate metabolism
NCU07326	hypothetical protein	NCU08897	protein transporter SEC61 subunit alpha			NCU09532	L-threo-3-deoxy-hexulosonate aldolase	NCU04854	glycosylhydrolase family 7-2	cellulose hydrolysis
NCU07339	hypothetical protein	NCU09098	tetracycline transporter			NCU09533	NAD binding Rossmann fold oxidoreductase	NCU04870	acetyl xylan esterase	hemicellulose hydrolysis
NCU07340	cellobiohydrolase-1	NCU09172	hypothetical protein			NCU09620	hypothetical protein	NCU04871	hypothetical protein	unclassified
NCU07485	hypothetical protein	NCU09176	hypothetical protein			NCU09664	acetylxylan esterase	NCU04872	hypothetical protein	unclassified
NCU07487	glycosylhydrolase family 3-6	NCU09223	protein disulfide-isomerase			NCU09762	hypothetical protein	NCU04904	hypothetical protein	unclassified
NCU07510	hypothetical protein	NCU09265	calreticulin			NCU09767	membrane transporter	NCU04907	hypothetical protein	unclassified
NCU07511	hypothetical protein	NCU09295	hypothetical protein			NCU09768	hypothetical protein	NCU04909	hypothetical protein	other
NCU07536	carboxypeptidase A1	NCU09415	hypothetical protein			NCU09773	oligopeptide transporter	NCU04928	hypothetical protein	unclassified
NCU07581	hypothetical protein	NCU09416	cellulose-binding GDSL lipase/acylhydrolase			NCU09775	alpha-N-arabinofuranosidase	NCU04932	hypothetical protein	unclassified
NCU07582	hypothetical protein	NCU09425	NdvB protein			NCU09788	endonuclease/exonuclease/phosphatase	NCU04947	LysM domain-containing protein	other CAZy
NCU07705	cellulose degradation regulator-1	NCU09445	Cip2			NCU09868	hypothetical protein	NCU04948	hypothetical protein	unclassified
NCU07760	glycosylhydrolase family 61-2	NCU09485	chaperone dnaK			NCU09923	glycosylhydrolase family 3-7	NCU04952	glycosyl hydrolase family 3-4	cellulose hydrolysis
NCU07776	anchored cell wall protein-5	NCU09491	feruloyl esterase B			NCU09924	BNR/Asp-box repeat protein	NCU04953	penicillopepsin	protein folding, modification and destination
NCU07897	hypothetical protein	NCU09523	hypothetical protein			NCU09926	hypothetical protein	NCU04963	high-affinity glucose transporter	other carbohydrate metabolism; transporter
NCU07898	endoglucanase IV	NCU09524	hypothetical protein			NCU09976	rhamnogalacturonan acetylesterase	NCU04994	leucine aminopeptidase 2	unclassified
NCU07899	CAIB/BAIF family protein	NCU09582	chitin deacetylase			NCU09992	serine peptidase	NCU04996	hypothetical protein	unclassified
NCU07923	hypothetical protein	NCU09652	beta-xylosidase			NCU10021	high affinity glucose transporter-1	NCU04997	glycosylhydrolase family 10-3	hemicellulose hydrolysis
NCU08038	CAS1	NCU09664	acetylxylan esterase			NCU10045	pectinesterase	NCU04998	hypothetical protein	unclassified
NCU08042	cellulose degradation regulator-2	NCU09680	glycosylhydrolase family 6-2			NCU10056	hypothetical protein	NCU05013	hypothetical protein	unclassified
NCU08113	hypothetical protein	NCU09689	hypothetical protein			NCU10687	hypothetical protein	NCU05016	hypothetical protein	unclassified
NCU08114	cellodextrin transport-2	NCU09705	GAL10			NCU11090	NA	NCU05035	hypothetical protein	other
NCU08176	pectate lyase A	NCU09764	hypothetical protein			NCU11417	nucleoside-diphosphate-sugar epimerase	NCU05037	dihydrodipicolinate synthetase	amino acid metabolism
NCU08183	hypothetical protein	NCU09774	cellulase			NCU11766	NA	NCU05056	hypothetical protein	unclassified
NCU08189	glycosylhydrolase family 10-2	NCU09775	alpha-N-arabinofuranosidase			NCU11771	NA	NCU05057	glycosylhydrolase family 7-1	cellulose hydrolysis
NCU08384	xylose reductase	NCU09904	glucan 1,3-beta-glucosidase			NCU11891	NA	NCU05060	hypothetical protein	unclassified
NCU08397	hypothetical protein	NCU09923	glycosylhydrolase family 3-7			NCU11986	NA	NCU05063	cell wall glycosyl hydrolase YteR	unclassified
NCU08398	aldose 1-epimerase	NCU09924	BNR/Asp-box repeat protein			NCU12050	hypothetical protein	NCU05068	hypothetical protein	transporter
NCU08412	endo-beta-1,4-mannanase	NCU09926	hypothetical protein			NCU12084	hypothetical protein	NCU05071	metallo-endopeptidase	protein folding, modification and destination
NCU08418	tripeptidyl-peptidase	NCU09976	rhamnogalacturonan acetylesterase					NCU05104	glycosylhydrolase family 7-4	cellulose hydrolysis
NCU08641	hypothetical protein	NCU10039	hypothetical protein					NCU05105	glucan endo-1,3-beta-glucosidase	other CAZy
NCU08643	phosphorus-3	NCU10045	pectinesterase					NCU05114	hypothetical protein	unclassified
NCU08720	hypothetical protein	NCU10106	mitochondrial triosephosphate isomerase					NCU05121	glycosylhydrolase family 45-1	cellulose hydrolysis
NCU08739	endothiapepsin	NCU10107	ribose 5-phosphate isomerase					NCU05133	udp-glucose 4-epimerase	other carbohydrate metabolism
NCU08750	isoamyl alcohol oxidase	NCU10110	3-hydroxyisobutyrate dehydrogenase					NCU05134	hypothetical protein	unclassified
NCU08755	glycosylhydrolase 3-3	NCU10344	cytochrome P450 98A3					NCU05136	endo alpha-1,4 polygalactosaminidase precursor	other CAZy
NCU08756	hypothetical protein	NCU10383	NA					NCU05137	non-anchored cell wall protein-1	unclassified
NCU08760	glycosylhydrolase family 61-5	NCU10521	glutathione S-transferase-4					NCU05138	hypothetical protein	unclassified
NCU08785	fungal cellulose binding domain-containing protein	NCU10697	hypothetical protein					NCU05156	hypothetical protein	unclassified
NCU08790	hypothetical protein	NCU10721	solute carrier family 35 member B1 protein					NCU05159	acetylxylan esterase	other CAZy
NCU08842	hypothetical protein	NCU11068	NA					NCU05165	pyridoxamine phosphate oxidase	unclassified
NCU08943	3-oxoacyl-(acyl-carrier-protein) reductase	NCU11118	hypothetical protein					NCU05230	hypothetical protein	unclassified
NCU09165	hypothetical protein	NCU11198	NA					NCU05317	glycosylhydrolase family 18-6	other CAZy
NCU09176	hypothetical protein	NCU11278	hypothetical protein					NCU05318	hypothetical protein	unclassified
NCU09278	oxidoreductase	NCU11342	MFS hexose transporter					NCU05319	LysM domain-containing protein	unclassified
NCU09416	cellulose-binding GDSL lipase/acylhydrolase	NCU11353	D-xylulose kinase					NCU05350	hypothetical protein	transporter
NCU09425	NdvB protein	NCU11542	NA					NCU05501	hypothetical protein	unclassified
NCU09491	feruloyl esterase B	NCU11722	NA					NCU05574	hypothetical protein	unclassified
NCU09498	hypothetical protein	NCU11828	NA					NCU05580	membrane transporter	transporter
NCU09518	glucooligosaccharide oxidase	NCU11932	NA					NCU05591	ABC transporter CDR4	other carbohydrate metabolism; transporter
NCU09523	hypothetical protein	NCU11963	NA					NCU05598	ascus development-1	pectin hydrolysis
NCU09524	hypothetical protein	NCU12103	NA					NCU05627	high affinity glucose transporter ght1	transporter
NCU09525	secreted protein							NCU05691	hypothetical protein	unclassified
NCU09532	L-threo-3-deoxy-hexulosonate aldolase							NCU05751	cellulose-binding protein	other CAZy
NCU09533	NAD binding Rossmann fold oxidoreductase							NCU05755	hypothetical protein	unclassified
NCU09582	chitin deacetylase							NCU05828	hypothetical protein	unclassified
NCU09651	hypothetical protein							NCU05842	hypothetical protein	unclassified
NCU09652	beta-xylosidase							NCU05846	hypothetical protein	unclassified
NCU09663	Axe2							NCU05848	cytochrome P450 monooxygenase	other carbohydrate metabolism
NCU09664	acetylxylan esterase							NCU05851	4-coumarate-CoA ligase 1	amino acid metabolism; other carbohydrate metabolism
NCU09680	glycosylhydrolase family 6-2							NCU05852	glucuronan lyase A	other CAZy
NCU09681	hypothetical protein							NCU05853	MFS sugar transporter	transporter
NCU09689	hypothetical protein							NCU05855	O-methyltransferase	other carbohydrate metabolism
NCU09690	hypothetical protein							NCU05863	hypothetical protein	other
NCU09702	endo-beta-1,6-galactanase							NCU05864	hypothetical protein	other
NCU09705	GAL10							NCU05882	cellulase	cellulose hydrolysis
NCU09764	hypothetical protein							NCU05883	xenobiotic compound monooxygenase	other
NCU09775	alpha-N-arabinofuranosidase							NCU05897	l-fucose permease	transporter
NCU09788	endonuclease/exonuclease/phosphatase							NCU05908	hypothetical protein	protein folding, modification and destination
NCU09830	menadione-induced gene-12							NCU05924	glycosylhydrolase family 10-1	hemicellulose hydrolysis
NCU09923	glycosylhydrolase family 3-7							NCU05955	Cel74a	hemicellulose hydrolysis
NCU09924	BNR/Asp-box repeat protein							NCU05965	arabinosidase	pectin hydrolysis
NCU09976	rhamnogalacturonan acetylesterase							NCU05969	glycosylhydrolase family 61-9	accessory protein
NCU09992	serine peptidase							NCU06043	GPR/FUN34 family protein	other
NCU10020	methionine synthase							NCU06055	extracellular alkaline protease	protein folding, modification and destination
NCU10021	high affinity glucose transporter-1							NCU06061	oxidoreductase	unclassified
NCU10039	hypothetical protein							NCU06062	aerobactin siderophore biosynthesis protein iucB	unclassified
NCU10045	pectinesterase							NCU06063	long-chain-fatty-acid-CoA ligase	lipid, fatty acid and isoprenoid metabolism
NCU10075	hypothetical protein							NCU06079	hypothetical protein	unclassified
NCU10107	ribose 5-phosphate isomerase							NCU06138	quinate permease	transporter
NCU10110	3-hydroxyisobutyrate dehydrogenase							NCU06142	hypothetical protein	other carbohydrate metabolism
NCU10521	glutathione S-transferase-4							NCU06143	hypothetical protein	hemicellulose hydrolysis
NCU10761	methyltransferase							NCU06206	hypothetical protein	unclassified
NCU10883	hypothetical protein							NCU06275	hypothetical protein	unclassified
NCU11353	D-xylulose kinase							NCU06326	pectate lyase 1	pectin hydrolysis
NCU12050	hypothetical protein							NCU06333	translocation protein SEC62	protein folding, modification and destination
NCU15830	hypothetical protein							NCU06364	GDSL lipase/acylhydrolase	other
NCU16562	hypothetical protein							NCU06373	hypothetical protein	unclassified
NCU16721	integral membrane protein							NCU06384	MFS sugar transporter	transporter
NCU16729	hypothetical protein							NCU06387	hypothetical protein	unclassified
NCU17043	hypothetical protein							NCU06400	amidohydrolase	other
NCU17044	hypothetical protein							NCU06467	hypothetical protein	unclassified
								NCU06490	hypothetical protein	other
								NCU06518	NADH-cytochrome b5 reductase 2	transporter
								NCU06607	hypothetical protein	unclassified
								NCU06650	secretory phospholipase A2	unclassified
								NCU06704	hypothetical protein	protein folding, modification and destination
								NCU06720	carboxypeptidase cpdS	protein folding, modification and destination
								NCU06731	hypothetical protein	unclassified
								NCU06732	leukotriene A-4 hydrolase	other carbohydrate metabolism; lipid, fatty acid and isoprenoid metabolism; protein folding, modification and destination
								NCU06960	enoyl-CoA hydratase/carnithine racemase	lipid, fatty acid and isoprenoid metabolism
								NCU06961	glycosylhydrolase family 28-2	pectin hydrolysis
								NCU06971	xylan degradation regulator-1	other carbohydrate metabolism
								NCU06983	hypothetical protein	unclassified
								NCU06991	hypothetical protein	unclassified
								NCU07029	hypothetical protein	other carbohydrate metabolism
								NCU07033	hypothetical protein	other
								NCU07034	hypothetical protein	other
								NCU07035	glycosylhydrolase family 18-9	other CAZy
								NCU07037	hypothetical protein	unclassified
								NCU07055	monooxygenase	lipid, fatty acid and isoprenoid metabolism
								NCU07064	L-galactonate dehydratase	unclassified
								NCU07083	hypothetical protein	unclassified
								NCU07088	hypothetical protein	unclassified
								NCU07117	ornithine-N5-oxygenase	other
								NCU07143	6-phosphogluconolactonase	amino acid metabolism
								NCU07159	proteinase T	protein folding, modification and destination
								NCU07190	glycosylhydrolase family 6-3	cellulose hydrolysis
								NCU07200	metalloprotease 1	protein folding, modification and destination
								NCU07222	hypothetical protein	unclassified
								NCU07224	monooxygenase	lipid, fatty acid and isoprenoid metabolism
								NCU07225	glycosylhydrolase 11-2	hemicellulose hydrolysis
								NCU07235	hypothetical protein	other
								NCU07253	1,3-beta-glucanosyltransferase gel1	other CAZy
								NCU07270	hypothetical protein	unclassified
								NCU07326	hypothetical protein	hemicellulose hydrolysis; pectin hydrolysis
								NCU07336	hypothetical protein	unclassified
								NCU07339	hypothetical protein	unclassified
								NCU07340	cellobiohydrolase-1	cellulose hydrolysis
								NCU07351	alpha-glucuronidase	hemicellulose hydrolysis
								NCU07353	UPF0499 protein	unclassified
								NCU07485	hypothetical protein	unclassified
								NCU07487	glycosylhydrolase family 3-6	cellulose hydrolysis
								NCU07510	hypothetical protein	other
								NCU07511	hypothetical protein	other
								NCU07536	carboxypeptidase A1	protein folding, modification and destination
								NCU07546	multidrug resistance protein MDR	transporter
								NCU07581	hypothetical protein	unclassified
								NCU07582	hypothetical protein	unclassified
								NCU07668	MFS multidrug transporter	other
								NCU07705	cellulose degradation regulator-1	unclassified
								NCU07737	salicylate hydroxylase	other carbohydrate metabolism
								NCU07740	hypothetical protein	transporter
								NCU07760	glycosylhydrolase family 61-2	accessory protein
								NCU07776	anchored cell wall protein-5	unclassified
								NCU07897	hypothetical protein	other
								NCU07898	endoglucanase IV	accessory protein
								NCU07899	CAIB/BAIF family protein	unclassified
								NCU07923	hypothetical protein	unclassified
								NCU07979	hypothetical protein	other
								NCU08011	aminotransferase	amino acid metabolism
								NCU08038	CAS1	other
								NCU08042	cellulose degradation regulator-2	other
								NCU08043	hypothetical protein	unclassified
								NCU08113	hypothetical protein	unclassified
								NCU08114	cellodextrin transport-2	transporter
								NCU08115	mutS ortholog 3	other
								NCU08116	hypothetical protein	unclassified
								NCU08117	hypothetical protein	amino acid metabolism
								NCU08176	pectate lyase A	pectin hydrolysis
								NCU08179	hypothetical protein	other CAZy
								NCU08183	hypothetical protein	unclassified
								NCU08189	glycosylhydrolase family 10-2	hemicellulose hydrolysis
								NCU08223	hypothetical protein	unclassified
								NCU08231	acyltransferase	other
								NCU08325	phosphorus-5	transporter
								NCU08371	hypothetical protein	other CAZy
								NCU08379	hypothetical protein	transporter; protein folding, modification and destination
								NCU08383	hypothetical protein	unclassified
								NCU08384	xylose reductase	other carbohydrate metabolism; lipid, fatty acid and isoprenoid metabolism
								NCU08397	hypothetical protein	transporter
								NCU08398	aldose 1-epimerase	other carbohydrate metabolism
								NCU08412	endo-beta-1,4-mannanase	hemicellulose hydrolysis
								NCU08418	tripeptidyl-peptidase	lipid, fatty acid and isoprenoid metabolism; protein folding, modification and destination
								NCU08432	hypothetical protein	other carbohydrate metabolism
								NCU08624	hypothetical protein	other
								NCU08641	hypothetical protein	unclassified
								NCU08643	phosphorus-3	other
								NCU08648	nuclease PA3	other
								NCU08687	galactokinase	other carbohydrate metabolism
								NCU08720	hypothetical protein	unclassified
								NCU08738	MFS peptide transporter	transporter
								NCU08739	endothiapepsin	protein folding, modification and destination
								NCU08746	starch binding domain-containing protein	other CAZy
								NCU08747	monooxygenase	lipid, fatty acid and isoprenoid metabolism
								NCU08748	hypothetical protein	unclassified
								NCU08750	isoamyl alcohol oxidase	other carbohydrate metabolism
								NCU08752	acetylcholinesterase	other
								NCU08755	glycosylhydrolase 3-3	cellulose hydrolysis
								NCU08756	hypothetical protein	unclassified
								NCU08760	glycosylhydrolase family 61-5	accessory protein
								NCU08785	fungal cellulose binding domain-containing protein	hemicellulose hydrolysis; pectin hydrolysis
								NCU08790	hypothetical protein	other
								NCU08805	hypothetical protein	unclassified
								NCU08842	hypothetical protein	unclassified
								NCU08867	hypothetical protein	unclassified
								NCU08897	protein transporter SEC61 subunit alpha	transporter; protein folding, modification and destination
								NCU08943	3-oxoacyl-(acyl-carrier-protein) reductase	other carbohydrate metabolism; lipid, fatty acid and isoprenoid metabolism
								NCU09034	mandelate racemase/muconate lactonizing enzyme family protein	unclassified
								NCU09035	alcohol dehydrogenase	other
								NCU09060	hypothetical protein	unclassified
								NCU09098	tetracycline transporter	transporter
								NCU09145	hypothetical protein	unclassified
								NCU09165	hypothetical protein	other carbohydrate metabolism
								NCU09169	NmrA family transcriptional regulator	other
								NCU09170	alpha-N-arabinofuranosidase II	pectin hydrolysis
								NCU09172	hypothetical protein	transporter
								NCU09176	hypothetical protein	unclassified
								NCU09223	protein disulfide-isomerase	transporter; protein folding, modification and destination
								NCU09265	calreticulin	protein folding, modification and destination
								NCU09278	oxidoreductase	other carbohydrate metabolism
								NCU09295	hypothetical protein	unclassified
								NCU09415	hypothetical protein	other
								NCU09416	cellulose-binding GDSL lipase/acylhydrolase	other CAZy
								NCU09425	NdvB protein	other CAZy
								NCU09445	Cip2	other CAZy
								NCU09479	hypothetical protein	unclassified
								NCU09485	chaperone dnaK	other
								NCU09491	feruloyl esterase B	hemicellulose hydrolysis; pectin hydrolysis
								NCU09498	hypothetical protein	other
								NCU09518	glucooligosaccharide oxidase	other
								NCU09523	hypothetical protein	other
								NCU09524	hypothetical protein	unclassified
								NCU09525	secreted protein	unclassified
								NCU09532	L-threo-3-deoxy-hexulosonate aldolase	amino acid metabolism
								NCU09533	NAD binding Rossmann fold oxidoreductase	unclassified
								NCU09582	chitin deacetylase	other CAZy
								NCU09620	hypothetical protein	other
								NCU09651	hypothetical protein	unclassified
								NCU09652	beta-xylosidase	hemicellulose hydrolysis; pectin hydrolysis
								NCU09663	Axe2	other CAZy
								NCU09664	acetylxylan esterase	other CAZy
								NCU09680	glycosylhydrolase family 6-2	cellulose hydrolysis
								NCU09681	hypothetical protein	unclassified
								NCU09689	hypothetical protein	unclassified
								NCU09690	hypothetical protein	unclassified
								NCU09702	endo-beta-1,6-galactanase	other CAZy
								NCU09705	GAL10	other carbohydrate metabolism
								NCU09762	hypothetical protein	unclassified
								NCU09764	hypothetical protein	other CAZy
								NCU09767	membrane transporter	other
								NCU09768	hypothetical protein	unclassified
								NCU09773	oligopeptide transporter	transporter
								NCU09774	cellulase	hemicellulose hydrolysis; pectin hydrolysis
								NCU09775	alpha-N-arabinofuranosidase	hemicellulose hydrolysis; pectin hydrolysis
								NCU09788	endonuclease/exonuclease/phosphatase	unclassified
								NCU09830	menadione-induced gene-12	other carbohydrate metabolism; transporter
								NCU09868	hypothetical protein	unclassified
								NCU09904	glucan 1,3-beta-glucosidase	other CAZy
								NCU09906	hypothetical protein	unclassified
								NCU09923	glycosylhydrolase family 3-7	hemicellulose hydrolysis; pectin hydrolysis
								NCU09924	BNR/Asp-box repeat protein	pectin hydrolysis
								NCU09926	hypothetical protein	unclassified
								NCU09937	glycosylhydrolase family 76-5	other CAZy
								NCU09976	rhamnogalacturonan acetylesterase	pectin hydrolysis
								NCU09992	serine peptidase	unclassified
								NCU10020	methionine synthase	amino acid metabolism; protein folding, modification and destination
								NCU10021	high affinity glucose transporter-1	other carbohydrate metabolism; transporter
								NCU10039	hypothetical protein	unclassified
								NCU10045	pectinesterase	pectin hydrolysis
								NCU10056	hypothetical protein	unclassified
								NCU10075	hypothetical protein	other
								NCU10106	mitochondrial triosephosphate isomerase	other carbohydrate metabolism
								NCU10107	ribose 5-phosphate isomerase	other carbohydrate metabolism
								NCU10110	3-hydroxyisobutyrate dehydrogenase	amino acid metabolism
								NCU10344	cytochrome P450 98A3	transporter
								NCU10383	NA	amino acid metabolism
								NCU10521	glutathione S-transferase-4	other
								NCU10687	hypothetical protein	unclassified
								NCU10697	hypothetical protein	unclassified
								NCU10721	solute carrier family 35 member B1 protein	transporter
								NCU10761	methyltransferase	other
								NCU10883	hypothetical protein	other
								NCU11068	NA	other carbohydrate metabolism
								NCU11090	NA	other carbohydrate metabolism
								NCU11118	hypothetical protein	unclassified
								NCU11198	NA	other
								NCU11278	hypothetical protein	other carbohydrate metabolism; lipid, fatty acid and isoprenoid metabolism; transporter
								NCU11342	MFS hexose transporter	transporter
								NCU11353	D-xylulose kinase	other carbohydrate metabolism
								NCU11417	nucleoside-diphosphate-sugar epimerase	unclassified
								NCU11542	NA	other
								NCU11699	NA	other
								NCU11722	NA	other
								NCU11766	NA	other
								NCU11771	NA	other
								NCU11828	NA	other
								NCU11891	NA	other
								NCU11901	NA	other
								NCU11932	NA	other
								NCU11963	NA	other
								NCU11986	NA	other
								NCU12050	hypothetical protein	other
								NCU12084	hypothetical protein	other
								NCU12103	NA	other
								NCU15830	hypothetical protein	other
								NCU16562	hypothetical protein	other
								NCU16721	integral membrane protein	other
								NCU16729	hypothetical protein	other
								NCU17043	hypothetical protein	other
								NCU17044	hypothetical protein	other

## Sheet: funcational classification
Sheet 2 Funcational classification of lignocellulolytic regulons
biomass		Avicel		xylan		pectin		biomass shared		biomass unique		polysaccharides unique
NCU00130	cellulose hydrolysis	NCU00130	cellulose hydrolysis	NCU00130	cellulose hydrolysis	NCU00233	unclassified	NCU00130	cellulose hydrolysis	NCU00195	transporter	NCU00169	protein folding, modification and destination
NCU00195	transporter	NCU00169	protein folding, modification and destination	NCU00292	other	NCU00260	other	NCU00206	accessory protein	NCU00306	transporter	NCU00233	unclassified
NCU00206	accessory protein	NCU00206	accessory protein	NCU00642	hemicellulose hydrolysis; pectin hydrolysis	NCU00263	protein folding, modification and destination	NCU00260	other	NCU00322	unclassified	NCU00304	unclassified
NCU00260	other	NCU00292	other	NCU00643	other carbohydrate metabolism	NCU00304	unclassified	NCU00263	protein folding, modification and destination	NCU00711	transporter	NCU00722	other
NCU00263	protein folding, modification and destination	NCU00326	other	NCU00709	hemicellulose hydrolysis; pectin hydrolysis	NCU00642	hemicellulose hydrolysis; pectin hydrolysis	NCU00292	other	NCU00865	other carbohydrate metabolism	NCU00729	unclassified
NCU00292	other	NCU00449	other CAZy	NCU00710	hemicellulose hydrolysis	NCU00643	other carbohydrate metabolism	NCU00326	other	NCU00955	lipid, fatty acid and isoprenoid metabolism	NCU00732	lipid, fatty acid and isoprenoid metabolism
NCU00306	transporter	NCU00709	hemicellulose hydrolysis; pectin hydrolysis	NCU00762	cellulose hydrolysis	NCU00709	hemicellulose hydrolysis; pectin hydrolysis	NCU00449	other CAZy	NCU01312	unclassified	NCU00761	other
NCU00322	unclassified	NCU00710	hemicellulose hydrolysis	NCU00809	transporter	NCU00722	other	NCU00642	hemicellulose hydrolysis; pectin hydrolysis	NCU01380	unclassified	NCU00764	unclassified
NCU00326	other	NCU00729	unclassified	NCU00836	accessory protein	NCU00732	lipid, fatty acid and isoprenoid metabolism	NCU00643	other carbohydrate metabolism	NCU01704	other carbohydrate metabolism	NCU00782	transporter
NCU00449	other CAZy	NCU00761	other	NCU00870	unclassified	NCU00762	cellulose hydrolysis	NCU00709	hemicellulose hydrolysis; pectin hydrolysis	NCU01769	unclassified	NCU00800	protein folding, modification and destination
NCU00642	hemicellulose hydrolysis; pectin hydrolysis	NCU00762	cellulose hydrolysis	NCU00890	hemicellulose hydrolysis; pectin hydrolysis	NCU00782	transporter	NCU00710	hemicellulose hydrolysis	NCU01849	unclassified	NCU00809	transporter
NCU00643	other carbohydrate metabolism	NCU00763	unclassified	NCU00891	other carbohydrate metabolism	NCU00809	transporter	NCU00762	cellulose hydrolysis	NCU02084	amino acid metabolism	NCU00813	protein folding, modification and destination
NCU00709	hemicellulose hydrolysis; pectin hydrolysis	NCU00764	unclassified	NCU00943	other CAZy	NCU00810	hemicellulose hydrolysis; pectin hydrolysis	NCU00763	unclassified	NCU02189	unclassified	NCU00943	other CAZy
NCU00710	hemicellulose hydrolysis	NCU00800	protein folding, modification and destination	NCU01132	transporter	NCU00831	other	NCU00801	transporter	NCU02363	unclassified	NCU00972	pectin hydrolysis
NCU00711	transporter	NCU00801	transporter	NCU01376	lipid, fatty acid and isoprenoid metabolism	NCU00890	hemicellulose hydrolysis; pectin hydrolysis	NCU00810	hemicellulose hydrolysis; pectin hydrolysis	NCU02904	other carbohydrate metabolism	NCU00988	other carbohydrate metabolism; transporter
NCU00762	cellulose hydrolysis	NCU00813	protein folding, modification and destination	NCU01430	unclassified	NCU00972	pectin hydrolysis	NCU00831	other	NCU02928	unclassified	NCU00990	unclassified
NCU00763	unclassified	NCU00836	accessory protein	NCU01517	other CAZy	NCU00988	other carbohydrate metabolism; transporter	NCU00836	accessory protein	NCU02929	unclassified	NCU00995	unclassified
NCU00801	transporter	NCU00870	unclassified	NCU01866	other carbohydrate metabolism	NCU00990	unclassified	NCU00870	unclassified	NCU03141	lipid, fatty acid and isoprenoid metabolism	NCU01003	unclassified
NCU00810	hemicellulose hydrolysis; pectin hydrolysis	NCU00871	unclassified	NCU01900	hemicellulose hydrolysis; pectin hydrolysis	NCU00995	unclassified	NCU00871	unclassified	NCU03153	unclassified	NCU01049	unclassified
NCU00831	other	NCU00890	hemicellulose hydrolysis; pectin hydrolysis	NCU01906	other carbohydrate metabolism; lipid, fatty acid and isoprenoid metabolism	NCU01045	other	NCU00890	hemicellulose hydrolysis; pectin hydrolysis	NCU03693	other carbohydrate metabolism; lipid, fatty acid and isoprenoid metabolism	NCU01056	unclassified
NCU00836	accessory protein	NCU00891	other carbohydrate metabolism	NCU02056	other carbohydrate metabolism; lipid, fatty acid and isoprenoid metabolism; amino acid metabolism; transporter	NCU01056	unclassified	NCU00891	other carbohydrate metabolism	NCU03776	other	NCU01058	unclassified
NCU00865	other carbohydrate metabolism	NCU01003	unclassified	NCU02128	other	NCU01132	transporter	NCU01045	other	NCU04012	other	NCU01059	other CAZy
NCU00870	unclassified	NCU01049	unclassified	NCU02188	transporter	NCU01136	unclassified	NCU01050	accessory protein	NCU04072	other	NCU01076	unclassified
NCU00871	unclassified	NCU01050	accessory protein	NCU02240	accessory protein	NCU01148	unclassified	NCU01320	other	NCU04089	other	NCU01077	unclassified
NCU00890	hemicellulose hydrolysis; pectin hydrolysis	NCU01058	unclassified	NCU02343	hemicellulose hydrolysis; pectin hydrolysis	NCU01320	other	NCU01517	other CAZy	NCU04108	other carbohydrate metabolism	NCU01132	transporter
NCU00891	other carbohydrate metabolism	NCU01059	other CAZy	NCU02485	other	NCU01430	unclassified	NCU01699	other	NCU04167	unclassified	NCU01136	unclassified
NCU00955	lipid, fatty acid and isoprenoid metabolism	NCU01076	unclassified	NCU02855	hemicellulose hydrolysis	NCU01517	other CAZy	NCU01866	other carbohydrate metabolism	NCU04168	other CAZy	NCU01148	unclassified
NCU01045	other	NCU01077	unclassified	NCU03322	unclassified	NCU01699	other	NCU01900	hemicellulose hydrolysis; pectin hydrolysis	NCU04208	unclassified	NCU01376	lipid, fatty acid and isoprenoid metabolism
NCU01050	accessory protein	NCU01136	unclassified	NCU03323	unclassified	NCU01905	other	NCU01905	other	NCU04223	unclassified	NCU01430	unclassified
NCU01312	unclassified	NCU01148	unclassified	NCU03498	accessory protein	NCU01906	other carbohydrate metabolism; lipid, fatty acid and isoprenoid metabolism	NCU01906	other carbohydrate metabolism; lipid, fatty acid and isoprenoid metabolism	NCU04493	unclassified	NCU01944	unclassified
NCU01320	other	NCU01320	other	NCU03813	other carbohydrate metabolism	NCU02031	other	NCU02009	transporter	NCU04728	other carbohydrate metabolism	NCU02031	other
NCU01380	unclassified	NCU01430	unclassified	NCU04265	other CAZy	NCU02051	other	NCU02128	other	NCU04872	unclassified	NCU02051	other
NCU01517	other CAZy	NCU01866	other carbohydrate metabolism	NCU04298	amino acid metabolism	NCU02188	transporter	NCU02188	transporter	NCU04932	unclassified	NCU02056	other carbohydrate metabolism; lipid, fatty acid and isoprenoid metabolism; amino acid metabolism; transporter
NCU01699	other	NCU01900	hemicellulose hydrolysis; pectin hydrolysis	NCU04400	other carbohydrate metabolism; lipid, fatty acid and isoprenoid metabolism	NCU02319	other carbohydrate metabolism; amino acid metabolism; protein folding, modification and destination	NCU02240	accessory protein	NCU04947	other CAZy	NCU02059	protein folding, modification and destination
NCU01704	other carbohydrate metabolism	NCU01944	unclassified	NCU04401	other carbohydrate metabolism	NCU02338	unclassified	NCU02338	unclassified	NCU05013	unclassified	NCU02319	other carbohydrate metabolism; amino acid metabolism; protein folding, modification and destination
NCU01769	unclassified	NCU02009	transporter	NCU04460	other carbohydrate metabolism	NCU02343	hemicellulose hydrolysis; pectin hydrolysis	NCU02343	hemicellulose hydrolysis; pectin hydrolysis	NCU05016	unclassified	NCU02653	transporter
NCU01849	unclassified	NCU02059	protein folding, modification and destination	NCU04475	lipid, fatty acid and isoprenoid metabolism	NCU02369	pectin hydrolysis	NCU02344	accessory protein	NCU05035	other	NCU02654	pectin hydrolysis
NCU01866	other carbohydrate metabolism	NCU02240	accessory protein	NCU04537	other carbohydrate metabolism; transporter	NCU02653	transporter	NCU02369	pectin hydrolysis	NCU05114	unclassified	NCU02722	unclassified
NCU01900	hemicellulose hydrolysis; pectin hydrolysis	NCU02343	hemicellulose hydrolysis; pectin hydrolysis	NCU04623	hemicellulose hydrolysis; pectin hydrolysis	NCU02654	pectin hydrolysis	NCU02485	other	NCU05133	other carbohydrate metabolism	NCU02882	other
NCU01905	other	NCU02344	accessory protein	NCU04626	other	NCU02722	unclassified	NCU02600	unclassified	NCU05136	other CAZy	NCU02910	unclassified
NCU01906	other carbohydrate metabolism; lipid, fatty acid and isoprenoid metabolism	NCU02485	other	NCU04674	hemicellulose hydrolysis	NCU02855	hemicellulose hydrolysis	NCU02855	hemicellulose hydrolysis	NCU05137	unclassified	NCU02915	protein folding, modification and destination
NCU02009	transporter	NCU02600	unclassified	NCU04870	hemicellulose hydrolysis	NCU02903	other	NCU02903	other	NCU05138	unclassified	NCU03083	other
NCU02084	amino acid metabolism	NCU02855	hemicellulose hydrolysis	NCU04963	other carbohydrate metabolism; transporter	NCU02910	unclassified	NCU02916	accessory protein	NCU05165	unclassified	NCU03086	other
NCU02128	other	NCU02882	other	NCU05057	cellulose hydrolysis	NCU02916	accessory protein	NCU03181	other CAZy	NCU05230	unclassified	NCU03208	unclassified
NCU02188	transporter	NCU02915	protein folding, modification and destination	NCU05105	other CAZy	NCU03086	other	NCU03322	unclassified	NCU05317	other CAZy	NCU03255	other
NCU02189	unclassified	NCU02916	accessory protein	NCU05134	unclassified	NCU03255	other	NCU03323	unclassified	NCU05318	unclassified	NCU03329	unclassified
NCU02240	accessory protein	NCU03083	other	NCU05159	other CAZy	NCU03322	unclassified	NCU03328	accessory protein	NCU05319	unclassified	NCU03421	unclassified
NCU02338	unclassified	NCU03181	other CAZy	NCU05350	transporter	NCU03329	unclassified	NCU03813	other carbohydrate metabolism	NCU05755	unclassified	NCU03433	unclassified
NCU02343	hemicellulose hydrolysis; pectin hydrolysis	NCU03208	unclassified	NCU05627	transporter	NCU03421	unclassified	NCU04169	unclassified	NCU05851	amino acid metabolism; other carbohydrate metabolism	NCU03498	accessory protein
NCU02344	accessory protein	NCU03322	unclassified	NCU05751	other CAZy	NCU03512	unclassified	NCU04170	unclassified	NCU05852	other CAZy	NCU03512	unclassified
NCU02363	unclassified	NCU03328	accessory protein	NCU05897	transporter	NCU03641	cellulose hydrolysis	NCU04265	other CAZy	NCU05969	accessory protein	NCU03641	cellulose hydrolysis
NCU02369	pectin hydrolysis	NCU03329	unclassified	NCU05908	protein folding, modification and destination	NCU03903	unclassified	NCU04400	other carbohydrate metabolism; lipid, fatty acid and isoprenoid metabolism	NCU06043	other	NCU03725	other
NCU02485	other	NCU03433	unclassified	NCU05924	hemicellulose hydrolysis	NCU04129	other	NCU04401	other carbohydrate metabolism	NCU06387	unclassified	NCU03903	unclassified
NCU02600	unclassified	NCU03725	other	NCU05965	pectin hydrolysis	NCU04130	amino acid metabolism	NCU04475	lipid, fatty acid and isoprenoid metabolism	NCU06467	unclassified	NCU03982	transporter; protein folding, modification and destination
NCU02855	hemicellulose hydrolysis	NCU03903	unclassified	NCU06061	unclassified	NCU04265	other CAZy	NCU04496	unclassified	NCU06518	transporter	NCU04127	transporter; protein folding, modification and destination
NCU02903	other	NCU03982	transporter; protein folding, modification and destination	NCU06062	unclassified	NCU04297	unclassified	NCU04522	unclassified	NCU07029	other carbohydrate metabolism	NCU04129	other
NCU02904	other carbohydrate metabolism	NCU04127	transporter; protein folding, modification and destination	NCU06063	lipid, fatty acid and isoprenoid metabolism	NCU04298	amino acid metabolism	NCU04623	hemicellulose hydrolysis; pectin hydrolysis	NCU07033	other	NCU04130	amino acid metabolism
NCU02916	accessory protein	NCU04169	unclassified	NCU06138	transporter	NCU04430	protein folding, modification and destination	NCU04854	cellulose hydrolysis	NCU07034	other	NCU04297	unclassified
NCU02928	unclassified	NCU04170	unclassified	NCU06142	other carbohydrate metabolism	NCU04475	lipid, fatty acid and isoprenoid metabolism	NCU04870	hemicellulose hydrolysis	NCU07035	other CAZy	NCU04298	amino acid metabolism
NCU02929	unclassified	NCU04400	other carbohydrate metabolism; lipid, fatty acid and isoprenoid metabolism	NCU06143	hemicellulose hydrolysis	NCU04494	hemicellulose hydrolysis	NCU04948	unclassified	NCU07037	unclassified	NCU04430	protein folding, modification and destination
NCU03141	lipid, fatty acid and isoprenoid metabolism	NCU04401	other carbohydrate metabolism	NCU06364	other	NCU04496	unclassified	NCU04963	other carbohydrate metabolism; transporter	NCU07235	other	NCU04460	other carbohydrate metabolism
NCU03153	unclassified	NCU04467	unclassified	NCU06384	transporter	NCU04522	unclassified	NCU04997	hemicellulose hydrolysis	NCU07253	other CAZy	NCU04467	unclassified
NCU03181	other CAZy	NCU04475	lipid, fatty acid and isoprenoid metabolism	NCU06490	other	NCU04537	other carbohydrate metabolism; transporter	NCU05057	cellulose hydrolysis	NCU07485	unclassified	NCU04494	hemicellulose hydrolysis
NCU03322	unclassified	NCU04494	hemicellulose hydrolysis	NCU06961	pectin hydrolysis	NCU04623	hemicellulose hydrolysis; pectin hydrolysis	NCU05068	transporter	NCU07511	other	NCU04537	other carbohydrate metabolism; transporter
NCU03323	unclassified	NCU04522	unclassified	NCU06983	unclassified	NCU04643	protein folding, modification and destination	NCU05071	protein folding, modification and destination	NCU07776	unclassified	NCU04556	unclassified
NCU03328	accessory protein	NCU04556	unclassified	NCU06991	unclassified	NCU04674	hemicellulose hydrolysis	NCU05105	other CAZy	NCU07899	unclassified	NCU04557	unclassified
NCU03693	other carbohydrate metabolism; lipid, fatty acid and isoprenoid metabolism	NCU04557	unclassified	NCU07055	lipid, fatty acid and isoprenoid metabolism	NCU04675	unclassified	NCU05121	cellulose hydrolysis	NCU08183	unclassified	NCU04618	unclassified
NCU03776	other	NCU04618	unclassified	NCU07064	unclassified	NCU04870	hemicellulose hydrolysis	NCU05134	unclassified	NCU08641	unclassified	NCU04626	other
NCU03813	other carbohydrate metabolism	NCU04623	hemicellulose hydrolysis; pectin hydrolysis	NCU07117	other	NCU04904	unclassified	NCU05159	other CAZy	NCU08720	unclassified	NCU04643	protein folding, modification and destination
NCU04012	other	NCU04689	unclassified	NCU07143	amino acid metabolism	NCU04907	unclassified	NCU05501	unclassified	NCU09165	other carbohydrate metabolism	NCU04674	hemicellulose hydrolysis
NCU04072	other	NCU04720	other	NCU07190	cellulose hydrolysis	NCU04909	other	NCU05574	unclassified	NCU09278	other carbohydrate metabolism	NCU04675	unclassified
NCU04089	other	NCU04854	cellulose hydrolysis	NCU07224	lipid, fatty acid and isoprenoid metabolism	NCU04948	unclassified	NCU05591	other carbohydrate metabolism; transporter	NCU09498	other	NCU04689	unclassified
NCU04108	other carbohydrate metabolism	NCU04870	hemicellulose hydrolysis	NCU07225	hemicellulose hydrolysis	NCU04953	protein folding, modification and destination	NCU05598	pectin hydrolysis	NCU09518	other	NCU04720	other
NCU04167	unclassified	NCU04871	unclassified	NCU07510	other	NCU04963	other carbohydrate metabolism; transporter	NCU05627	transporter	NCU09651	unclassified	NCU04871	unclassified
NCU04168	other CAZy	NCU04928	unclassified	NCU08113	unclassified	NCU04994	unclassified	NCU05751	other CAZy	NCU09663	other CAZy	NCU04904	unclassified
NCU04169	unclassified	NCU04948	unclassified	NCU08114	transporter	NCU04996	unclassified	NCU05828	unclassified	NCU09681	unclassified	NCU04907	unclassified
NCU04170	unclassified	NCU04952	cellulose hydrolysis	NCU08176	pectin hydrolysis	NCU04997	hemicellulose hydrolysis	NCU05846	unclassified	NCU09690	unclassified	NCU04909	other
NCU04208	unclassified	NCU04997	hemicellulose hydrolysis	NCU08189	hemicellulose hydrolysis	NCU05037	amino acid metabolism	NCU05853	transporter	NCU09702	other CAZy	NCU04928	unclassified
NCU04223	unclassified	NCU04998	unclassified	NCU08325	transporter	NCU05057	cellulose hydrolysis	NCU05864	other	NCU09830	other carbohydrate metabolism; transporter	NCU04952	cellulose hydrolysis
NCU04265	other CAZy	NCU05056	unclassified	NCU08384	other carbohydrate metabolism; lipid, fatty acid and isoprenoid metabolism	NCU05060	unclassified	NCU05897	transporter	NCU10075	other	NCU04953	protein folding, modification and destination
NCU04400	other carbohydrate metabolism; lipid, fatty acid and isoprenoid metabolism	NCU05057	cellulose hydrolysis	NCU08687	other carbohydrate metabolism	NCU05063	unclassified	NCU05908	protein folding, modification and destination	NCU10761	other	NCU04994	unclassified
NCU04401	other carbohydrate metabolism	NCU05068	transporter	NCU08746	other CAZy	NCU05071	protein folding, modification and destination	NCU05924	hemicellulose hydrolysis	NCU10883	other	NCU04996	unclassified
NCU04475	lipid, fatty acid and isoprenoid metabolism	NCU05104	cellulose hydrolysis	NCU08752	other	NCU05105	other CAZy	NCU05955	hemicellulose hydrolysis	NCU15830	other	NCU04998	unclassified
NCU04493	unclassified	NCU05121	cellulose hydrolysis	NCU08755	cellulose hydrolysis	NCU05156	unclassified	NCU05965	pectin hydrolysis	NCU16562	other	NCU05037	amino acid metabolism
NCU04496	unclassified	NCU05134	unclassified	NCU08760	accessory protein	NCU05501	unclassified	NCU06055	protein folding, modification and destination	NCU16721	other	NCU05056	unclassified
NCU04522	unclassified	NCU05159	other CAZy	NCU08785	hemicellulose hydrolysis; pectin hydrolysis	NCU05591	other carbohydrate metabolism; transporter	NCU06061	unclassified	NCU16729	other	NCU05060	unclassified
NCU04623	hemicellulose hydrolysis; pectin hydrolysis	NCU05350	transporter	NCU08790	other	NCU05598	pectin hydrolysis	NCU06138	transporter	NCU17043	other	NCU05063	unclassified
NCU04728	other carbohydrate metabolism	NCU05501	unclassified	NCU08805	unclassified	NCU05627	transporter	NCU06143	hemicellulose hydrolysis	NCU17044	other	NCU05104	cellulose hydrolysis
NCU04854	cellulose hydrolysis	NCU05574	unclassified	NCU08943	other carbohydrate metabolism; lipid, fatty acid and isoprenoid metabolism	NCU05691	unclassified	NCU06364	other			NCU05156	unclassified
NCU04870	hemicellulose hydrolysis	NCU05580	transporter	NCU09145	unclassified	NCU05751	other CAZy	NCU06490	other			NCU05350	transporter
NCU04872	unclassified	NCU05591	other carbohydrate metabolism; transporter	NCU09415	other	NCU05828	unclassified	NCU06607	unclassified			NCU05580	transporter
NCU04932	unclassified	NCU05598	pectin hydrolysis	NCU09416	other CAZy	NCU05882	cellulose hydrolysis	NCU06991	unclassified			NCU05691	unclassified
NCU04947	other CAZy	NCU05751	other CAZy	NCU09491	hemicellulose hydrolysis; pectin hydrolysis	NCU05883	other	NCU07064	unclassified			NCU05842	unclassified
NCU04948	unclassified	NCU05842	unclassified	NCU09532	amino acid metabolism	NCU05908	protein folding, modification and destination	NCU07088	unclassified			NCU05848	other carbohydrate metabolism
NCU04963	other carbohydrate metabolism; transporter	NCU05846	unclassified	NCU09533	unclassified	NCU05924	hemicellulose hydrolysis	NCU07143	amino acid metabolism			NCU05855	other carbohydrate metabolism
NCU04997	hemicellulose hydrolysis	NCU05848	other carbohydrate metabolism	NCU09582	other CAZy	NCU05965	pectin hydrolysis	NCU07159	protein folding, modification and destination			NCU05863	other
NCU05013	unclassified	NCU05853	transporter	NCU09652	hemicellulose hydrolysis; pectin hydrolysis	NCU06055	protein folding, modification and destination	NCU07190	cellulose hydrolysis			NCU05882	cellulose hydrolysis
NCU05016	unclassified	NCU05855	other carbohydrate metabolism	NCU09664	other CAZy	NCU06062	unclassified	NCU07224	lipid, fatty acid and isoprenoid metabolism			NCU05883	other
NCU05035	other	NCU05863	other	NCU09689	unclassified	NCU06079	unclassified	NCU07225	hemicellulose hydrolysis			NCU06062	unclassified
NCU05057	cellulose hydrolysis	NCU05864	other	NCU09705	other carbohydrate metabolism	NCU06142	other carbohydrate metabolism	NCU07326	hemicellulose hydrolysis; pectin hydrolysis			NCU06063	lipid, fatty acid and isoprenoid metabolism
NCU05068	transporter	NCU05924	hemicellulose hydrolysis	NCU09775	hemicellulose hydrolysis; pectin hydrolysis	NCU06143	hemicellulose hydrolysis	NCU07339	unclassified			NCU06079	unclassified
NCU05071	protein folding, modification and destination	NCU05955	hemicellulose hydrolysis	NCU09904	other CAZy	NCU06206	unclassified	NCU07340	cellulose hydrolysis			NCU06142	other carbohydrate metabolism
NCU05105	other CAZy	NCU06138	transporter	NCU09906	unclassified	NCU06275	unclassified	NCU07487	cellulose hydrolysis			NCU06206	unclassified
NCU05114	unclassified	NCU06143	hemicellulose hydrolysis	NCU09923	hemicellulose hydrolysis; pectin hydrolysis	NCU06326	pectin hydrolysis	NCU07510	other			NCU06275	unclassified
NCU05121	cellulose hydrolysis	NCU06333	protein folding, modification and destination	NCU09924	pectin hydrolysis	NCU06400	other	NCU07536	protein folding, modification and destination			NCU06326	pectin hydrolysis
NCU05133	other carbohydrate metabolism	NCU06364	other	NCU09926	unclassified	NCU06650	unclassified	NCU07581	unclassified			NCU06333	protein folding, modification and destination
NCU05134	unclassified	NCU06373	unclassified	NCU09937	other CAZy	NCU06720	protein folding, modification and destination	NCU07582	unclassified			NCU06373	unclassified
NCU05136	other CAZy	NCU06384	transporter	NCU10020	amino acid metabolism; protein folding, modification and destination	NCU06731	unclassified	NCU07705	unclassified			NCU06384	transporter
NCU05137	unclassified	NCU06490	other	NCU10021	other carbohydrate metabolism; transporter	NCU06732	other carbohydrate metabolism; lipid, fatty acid and isoprenoid metabolism; protein folding, modification and destination	NCU07760	accessory protein			NCU06400	other
NCU05138	unclassified	NCU06607	unclassified	NCU10045	pectin hydrolysis	NCU06960	lipid, fatty acid and isoprenoid metabolism	NCU07897	other			NCU06650	unclassified
NCU05159	other CAZy	NCU06704	protein folding, modification and destination	NCU10106	other carbohydrate metabolism	NCU06961	pectin hydrolysis	NCU07898	accessory protein			NCU06704	protein folding, modification and destination
NCU05165	unclassified	NCU06971	other carbohydrate metabolism	NCU10107	other carbohydrate metabolism	NCU07055	lipid, fatty acid and isoprenoid metabolism	NCU07923	unclassified			NCU06720	protein folding, modification and destination
NCU05230	unclassified	NCU06983	unclassified	NCU10110	amino acid metabolism	NCU07064	unclassified	NCU08038	other			NCU06731	unclassified
NCU05317	other CAZy	NCU06991	unclassified	NCU10521	other	NCU07083	unclassified	NCU08042	other			NCU06732	other carbohydrate metabolism; lipid, fatty acid and isoprenoid metabolism; protein folding, modification and destination
NCU05318	unclassified	NCU07055	lipid, fatty acid and isoprenoid metabolism	NCU11353	other carbohydrate metabolism	NCU07088	unclassified	NCU08113	unclassified			NCU06960	lipid, fatty acid and isoprenoid metabolism
NCU05319	unclassified	NCU07143	amino acid metabolism	NCU11699	other	NCU07117	other	NCU08114	transporter			NCU06961	pectin hydrolysis
NCU05501	unclassified	NCU07190	cellulose hydrolysis	NCU11901	other	NCU07159	protein folding, modification and destination	NCU08176	pectin hydrolysis			NCU06971	other carbohydrate metabolism
NCU05574	unclassified	NCU07222	unclassified			NCU07190	cellulose hydrolysis	NCU08189	hemicellulose hydrolysis			NCU06983	unclassified
NCU05591	other carbohydrate metabolism; transporter	NCU07224	lipid, fatty acid and isoprenoid metabolism			NCU07200	protein folding, modification and destination	NCU08384	other carbohydrate metabolism; lipid, fatty acid and isoprenoid metabolism			NCU07055	lipid, fatty acid and isoprenoid metabolism
NCU05598	pectin hydrolysis	NCU07225	hemicellulose hydrolysis			NCU07326	hemicellulose hydrolysis; pectin hydrolysis	NCU08397	transporter			NCU07083	unclassified
NCU05627	transporter	NCU07270	unclassified			NCU07351	hemicellulose hydrolysis	NCU08398	other carbohydrate metabolism			NCU07117	other
NCU05751	other CAZy	NCU07326	hemicellulose hydrolysis; pectin hydrolysis			NCU07353	unclassified	NCU08412	hemicellulose hydrolysis			NCU07200	protein folding, modification and destination
NCU05755	unclassified	NCU07336	unclassified			NCU07536	protein folding, modification and destination	NCU08418	lipid, fatty acid and isoprenoid metabolism; protein folding, modification and destination			NCU07222	unclassified
NCU05828	unclassified	NCU07339	unclassified			NCU07581	unclassified	NCU08643	other			NCU07270	unclassified
NCU05846	unclassified	NCU07340	cellulose hydrolysis			NCU07582	unclassified	NCU08739	protein folding, modification and destination			NCU07336	unclassified
NCU05851	amino acid metabolism; other carbohydrate metabolism	NCU07487	cellulose hydrolysis			NCU07740	transporter	NCU08750	other carbohydrate metabolism			NCU07351	hemicellulose hydrolysis
NCU05852	other CAZy	NCU07510	other			NCU07923	unclassified	NCU08755	cellulose hydrolysis			NCU07353	unclassified
NCU05853	transporter	NCU07546	transporter			NCU08011	amino acid metabolism	NCU08756	unclassified			NCU07546	transporter
NCU05864	other	NCU07668	other			NCU08038	other	NCU08760	accessory protein			NCU07668	other
NCU05897	transporter	NCU07705	unclassified			NCU08176	pectin hydrolysis	NCU08785	hemicellulose hydrolysis; pectin hydrolysis			NCU07737	other carbohydrate metabolism
NCU05908	protein folding, modification and destination	NCU07737	other carbohydrate metabolism			NCU08179	other CAZy	NCU08790	other			NCU07740	transporter
NCU05924	hemicellulose hydrolysis	NCU07760	accessory protein			NCU08189	hemicellulose hydrolysis	NCU08842	unclassified			NCU07979	other
NCU05955	hemicellulose hydrolysis	NCU07897	other			NCU08223	unclassified	NCU08943	other carbohydrate metabolism; lipid, fatty acid and isoprenoid metabolism			NCU08011	amino acid metabolism
NCU05965	pectin hydrolysis	NCU07898	accessory protein			NCU08231	other	NCU09176	unclassified			NCU08043	unclassified
NCU05969	accessory protein	NCU07979	other			NCU08384	other carbohydrate metabolism; lipid, fatty acid and isoprenoid metabolism	NCU09416	other CAZy			NCU08115	other
NCU06043	other	NCU08038	other			NCU08397	transporter	NCU09425	other CAZy			NCU08116	unclassified
NCU06055	protein folding, modification and destination	NCU08042	other			NCU08398	other carbohydrate metabolism	NCU09491	hemicellulose hydrolysis; pectin hydrolysis			NCU08117	amino acid metabolism
NCU06061	unclassified	NCU08043	unclassified			NCU08412	hemicellulose hydrolysis	NCU09523	other			NCU08179	other CAZy
NCU06138	transporter	NCU08113	unclassified			NCU08418	lipid, fatty acid and isoprenoid metabolism; protein folding, modification and destination	NCU09524	unclassified			NCU08223	unclassified
NCU06143	hemicellulose hydrolysis	NCU08114	transporter			NCU08432	other carbohydrate metabolism	NCU09525	unclassified			NCU08231	other
NCU06364	other	NCU08115	other			NCU08643	other	NCU09532	amino acid metabolism			NCU08325	transporter
NCU06387	unclassified	NCU08116	unclassified			NCU08648	other	NCU09533	unclassified			NCU08371	other CAZy
NCU06467	unclassified	NCU08117	amino acid metabolism			NCU08738	transporter	NCU09582	other CAZy			NCU08379	transporter; protein folding, modification and destination
NCU06490	other	NCU08176	pectin hydrolysis			NCU08739	protein folding, modification and destination	NCU09652	hemicellulose hydrolysis; pectin hydrolysis			NCU08383	unclassified
NCU06518	transporter	NCU08189	hemicellulose hydrolysis			NCU08746	other CAZy	NCU09664	other CAZy			NCU08432	other carbohydrate metabolism
NCU06607	unclassified	NCU08371	other CAZy			NCU08747	lipid, fatty acid and isoprenoid metabolism	NCU09680	cellulose hydrolysis			NCU08624	other
NCU06991	unclassified	NCU08379	transporter; protein folding, modification and destination			NCU08748	unclassified	NCU09689	unclassified			NCU08648	other
NCU07029	other carbohydrate metabolism	NCU08383	unclassified			NCU08842	unclassified	NCU09705	other carbohydrate metabolism			NCU08687	other carbohydrate metabolism
NCU07033	other	NCU08384	other carbohydrate metabolism; lipid, fatty acid and isoprenoid metabolism			NCU08943	other carbohydrate metabolism; lipid, fatty acid and isoprenoid metabolism	NCU09764	other CAZy			NCU08738	transporter
NCU07034	other	NCU08398	other carbohydrate metabolism			NCU09034	unclassified	NCU09775	hemicellulose hydrolysis; pectin hydrolysis			NCU08746	other CAZy
NCU07035	other CAZy	NCU08624	other			NCU09035	other	NCU09788	unclassified			NCU08747	lipid, fatty acid and isoprenoid metabolism
NCU07037	unclassified	NCU08687	other carbohydrate metabolism			NCU09060	unclassified	NCU09923	hemicellulose hydrolysis; pectin hydrolysis			NCU08748	unclassified
NCU07064	unclassified	NCU08746	other CAZy			NCU09169	other	NCU09924	pectin hydrolysis			NCU08752	other
NCU07088	unclassified	NCU08750	other carbohydrate metabolism			NCU09170	pectin hydrolysis	NCU09976	pectin hydrolysis			NCU08805	unclassified
NCU07143	amino acid metabolism	NCU08752	other			NCU09415	other	NCU09992	unclassified			NCU08867	unclassified
NCU07159	protein folding, modification and destination	NCU08755	cellulose hydrolysis			NCU09416	other CAZy	NCU10020	amino acid metabolism; protein folding, modification and destination			NCU08897	transporter; protein folding, modification and destination
NCU07190	cellulose hydrolysis	NCU08756	unclassified			NCU09445	other CAZy	NCU10021	other carbohydrate metabolism; transporter			NCU09034	unclassified
NCU07224	lipid, fatty acid and isoprenoid metabolism	NCU08760	accessory protein			NCU09479	unclassified	NCU10039	unclassified			NCU09035	other
NCU07225	hemicellulose hydrolysis	NCU08785	hemicellulose hydrolysis; pectin hydrolysis			NCU09491	hemicellulose hydrolysis; pectin hydrolysis	NCU10045	pectin hydrolysis			NCU09060	unclassified
NCU07235	other	NCU08790	other			NCU09524	unclassified	NCU10107	other carbohydrate metabolism			NCU09098	transporter
NCU07253	other CAZy	NCU08867	unclassified			NCU09525	unclassified	NCU10110	amino acid metabolism			NCU09145	unclassified
NCU07326	hemicellulose hydrolysis; pectin hydrolysis	NCU08897	transporter; protein folding, modification and destination			NCU09532	amino acid metabolism	NCU10521	other			NCU09169	other
NCU07339	unclassified	NCU09098	transporter			NCU09533	unclassified	NCU11353	other carbohydrate metabolism			NCU09170	pectin hydrolysis
NCU07340	cellulose hydrolysis	NCU09172	transporter			NCU09620	other	NCU12050	other			NCU09172	transporter
NCU07485	unclassified	NCU09176	unclassified			NCU09664	other CAZy					NCU09223	transporter; protein folding, modification and destination
NCU07487	cellulose hydrolysis	NCU09223	transporter; protein folding, modification and destination			NCU09762	unclassified					NCU09265	protein folding, modification and destination
NCU07510	other	NCU09265	protein folding, modification and destination			NCU09767	other					NCU09295	unclassified
NCU07511	other	NCU09295	unclassified			NCU09768	unclassified					NCU09415	other
NCU07536	protein folding, modification and destination	NCU09415	other			NCU09773	transporter					NCU09445	other CAZy
NCU07581	unclassified	NCU09416	other CAZy			NCU09775	hemicellulose hydrolysis; pectin hydrolysis					NCU09479	unclassified
NCU07582	unclassified	NCU09425	other CAZy			NCU09788	unclassified					NCU09485	other
NCU07705	unclassified	NCU09445	other CAZy			NCU09868	unclassified					NCU09620	other
NCU07760	accessory protein	NCU09485	other			NCU09923	hemicellulose hydrolysis; pectin hydrolysis					NCU09762	unclassified
NCU07776	unclassified	NCU09491	hemicellulose hydrolysis; pectin hydrolysis			NCU09924	pectin hydrolysis					NCU09767	other
NCU07897	other	NCU09523	other			NCU09926	unclassified					NCU09768	unclassified
NCU07898	accessory protein	NCU09524	unclassified			NCU09976	pectin hydrolysis					NCU09773	transporter
NCU07899	unclassified	NCU09582	other CAZy			NCU09992	unclassified					NCU09774	hemicellulose hydrolysis; pectin hydrolysis
NCU07923	unclassified	NCU09652	hemicellulose hydrolysis; pectin hydrolysis			NCU10021	other carbohydrate metabolism; transporter					NCU09868	unclassified
NCU08038	other	NCU09664	other CAZy			NCU10045	pectin hydrolysis					NCU09904	other CAZy
NCU08042	other	NCU09680	cellulose hydrolysis			NCU10056	unclassified					NCU09906	unclassified
NCU08113	unclassified	NCU09689	unclassified			NCU10687	unclassified					NCU09926	unclassified
NCU08114	transporter	NCU09705	other carbohydrate metabolism			NCU11090	other carbohydrate metabolism					NCU09937	other CAZy
NCU08176	pectin hydrolysis	NCU09764	other CAZy			NCU11417	unclassified					NCU10056	unclassified
NCU08183	unclassified	NCU09774	hemicellulose hydrolysis; pectin hydrolysis			NCU11766	other					NCU10106	other carbohydrate metabolism
NCU08189	hemicellulose hydrolysis	NCU09775	hemicellulose hydrolysis; pectin hydrolysis			NCU11771	other					NCU10344	transporter
NCU08384	other carbohydrate metabolism; lipid, fatty acid and isoprenoid metabolism	NCU09904	other CAZy			NCU11891	other					NCU10383	amino acid metabolism
NCU08397	transporter	NCU09923	hemicellulose hydrolysis; pectin hydrolysis			NCU11986	other					NCU10687	unclassified
NCU08398	other carbohydrate metabolism	NCU09924	pectin hydrolysis			NCU12050	other					NCU10697	unclassified
NCU08412	hemicellulose hydrolysis	NCU09926	unclassified			NCU12084	other					NCU10721	transporter
NCU08418	lipid, fatty acid and isoprenoid metabolism; protein folding, modification and destination	NCU09976	pectin hydrolysis									NCU11068	other carbohydrate metabolism
NCU08641	unclassified	NCU10039	unclassified									NCU11090	other carbohydrate metabolism
NCU08643	other	NCU10045	pectin hydrolysis									NCU11118	unclassified
NCU08720	unclassified	NCU10106	other carbohydrate metabolism									NCU11198	other
NCU08739	protein folding, modification and destination	NCU10107	other carbohydrate metabolism									NCU11278	other carbohydrate metabolism; lipid, fatty acid and isoprenoid metabolism; transporter
NCU08750	other carbohydrate metabolism	NCU10110	amino acid metabolism									NCU11342	transporter
NCU08755	cellulose hydrolysis	NCU10344	transporter									NCU11417	unclassified
NCU08756	unclassified	NCU10383	amino acid metabolism									NCU11542	other
NCU08760	accessory protein	NCU10521	other									NCU11699	other
NCU08785	hemicellulose hydrolysis; pectin hydrolysis	NCU10697	unclassified									NCU11722	other
NCU08790	other	NCU10721	transporter									NCU11766	other
NCU08842	unclassified	NCU11068	other carbohydrate metabolism									NCU11771	other
NCU08943	other carbohydrate metabolism; lipid, fatty acid and isoprenoid metabolism	NCU11118	unclassified									NCU11828	other
NCU09165	other carbohydrate metabolism	NCU11198	other									NCU11891	other
NCU09176	unclassified	NCU11278	other carbohydrate metabolism; lipid, fatty acid and isoprenoid metabolism; transporter									NCU11901	other
NCU09278	other carbohydrate metabolism	NCU11342	transporter									NCU11932	other
NCU09416	other CAZy	NCU11353	other carbohydrate metabolism									NCU11963	other
NCU09425	other CAZy	NCU11542	other									NCU11986	other
NCU09491	hemicellulose hydrolysis; pectin hydrolysis	NCU11722	other									NCU12084	other
NCU09498	other	NCU11828	other									NCU12103	other
NCU09518	other	NCU11932	other
NCU09523	other	NCU11963	other
NCU09524	unclassified	NCU12103	other
NCU09525	unclassified
NCU09532	amino acid metabolism
NCU09533	unclassified
NCU09582	other CAZy
NCU09651	unclassified
NCU09652	hemicellulose hydrolysis; pectin hydrolysis
NCU09663	other CAZy
NCU09664	other CAZy
NCU09680	cellulose hydrolysis
NCU09681	unclassified
NCU09689	unclassified
NCU09690	unclassified
NCU09702	other CAZy
NCU09705	other carbohydrate metabolism
NCU09764	other CAZy
NCU09775	hemicellulose hydrolysis; pectin hydrolysis
NCU09788	unclassified
NCU09830	other carbohydrate metabolism; transporter
NCU09923	hemicellulose hydrolysis; pectin hydrolysis
NCU09924	pectin hydrolysis
NCU09976	pectin hydrolysis
NCU09992	unclassified
NCU10020	amino acid metabolism; protein folding, modification and destination
NCU10021	other carbohydrate metabolism; transporter
NCU10039	unclassified
NCU10045	pectin hydrolysis
NCU10075	other
NCU10107	other carbohydrate metabolism
NCU10110	amino acid metabolism
NCU10521	other
NCU10761	other
NCU10883	other
NCU11353	other carbohydrate metabolism
NCU12050	other
NCU15830	other
NCU16562	other
NCU16721	other
NCU16729	other
NCU17043	other
NCU17044	other
