# Supplementary material for: A transcriptomic analysis of Neurospora crassa using five major crop residues and the novel role of the sporulation regulator rca-1 in lignocellulase production
Source: Biotechnol Biofuels. 2015 Feb 12;8:21. doi: 10.1186/s13068-015-0208-0 (PMC4330645; doi:10.1186/s13068-015-0208-0)
Supplement: Additional file 7: Table S6. — CAZome elicited by five crop residues. Sheet 1: the CAZome of N. crassa genome; sheet 2: upregulated CAZy genes of N. crassa induced by various lignocellulosic substrates. [file 13068_2015_208_MOESM7_ESM.xlsx]

## Sheet: CAZome
Sheet 1 CAZome of N. crassa genome
Locus	CAZy family	substrate/activity	annotation
NCU09209	AA5,CBM32	AA	galactose oxidase
NCU09023	AA1	AA	laccase 2
NCU08760	AA9,CBM1	AA	glycosylhydrolase family 61-5
NCU07974	AA9,CBMnc	AA	endoglucanase B
NCU07920	AA1	AA	Lcc2
NCU07898	AA9	AA	endoglucanase IV
NCU07760	AA9,CBM1	AA	glycosylhydrolase family 61-2
NCU07520	AA9	AA	glycosylhydrolase family 61-11
NCU05969	AA9	AA	glycosylhydrolase family 61-9
NCU05923	AA8,AA3	AA	cellobiose dehydrogenase
NCU05113	AA1	AA	laccase precursor
NCU04593	AA1	AA	Lcc9
NCU04528	AA1	AA	laccase precursor
NCU03498	AA1	AA	Lcc3
NCU03328	AA9	AA	glycosylhydrolase family 61-6
NCU03000	AA9	AA	glycosylhydrolase family 61-8
NCU02916	AA9,CBM1	AA	glycosylhydrolase family 61-3
NCU02344	AA9	AA	fungal cellulose binding domain-containing protein
NCU02240	AA9,CBM1	AA	glycosylhydrolase family 61-1
NCU02201	AA1	AA	laccase
NCU01867	AA9,CBM1	AA	glycosylhydrolase family 61-10
NCU01050	AA9	AA	glycosylhydrolase family 61-4
NCU00836	AA9,CBM1	AA	glycosylhydrolase family 61-7
NCU00526	AA1	AA	Lcc1
NCU00206	AA8,AA3,CBM1	AA	cellobiose dehydrogenase-1
NCU08227	GH12	cellulose	hypothetical protein
NCU09680	GH6,CBM1	cellulose	glycosylhydrolase family 6-2
NCU08755	GH3	cellulose	glycosylhydrolase 3-3
NCU08054	GH3	cellulose	glycosylhydrolase 3-2
NCU07487	GH3	cellulose	glycosylhydrolase family 3-6
NCU07340	GH7,CBM1	cellulose	cellobiohydrolase-1
NCU07190	GH6	cellulose	glycosylhydrolase family 6-3
NCU05882	GH5	cellulose	cellulase
NCU05577	GH3	cellulose	glycosylhydrolase family 3-5
NCU05121	GH45,CBM1	cellulose	glycosylhydrolase family 45-1
NCU05104	GH7	cellulose	glycosylhydrolase family 7-4
NCU05057	GH7	cellulose	glycosylhydrolase family 7-1
NCU04952	GH3	cellulose	glycosyl hydrolase family 3-4
NCU04854	GH7	cellulose	glycosylhydrolase family 7-2
NCU04027	GH7	cellulose	glycosylhydrolase family 7-3
NCU03996	GH6	cellulose	glycosylhydrolase family 6-1
NCU03914	GH5	cellulose	glucan 1,3-beta-glucosidase
NCU03641	GH3	cellulose	glycosylhydrolase family 3-1
NCU03254	GH5	cellulose	hypothetical protein
NCU02233	GH5	cellulose	glycosyl hydrolase
NCU00762	GH5,CBM1	cellulose	glycosylhydrolase family 5-1
NCU00130	GH1	cellulose	glycosylhydrolase family 1-1
NCU09281	GH31	hemicellulose	glycosylhydrolase 31-1
NCU08412	GH5	hemicellulose	endo-beta-1,4-mannanase
NCU08189	GH10	hemicellulose	glycosylhydrolase family 10-2
NCU08087	GH26	hemicellulose	hypothetical protein
NCU07351	GH67	hemicellulose	alpha-glucuronidase
NCU07225	GH11,CBM1	hemicellulose	glycosylhydrolase 11-2
NCU07130	GH10	hemicellulose	glycosylhydrolase 10-4
NCU06143	GH115	hemicellulose	hypothetical protein
NCU05955	GH74,CBM1	hemicellulose	Cel74a
NCU05924	GH10	hemicellulose	glycosylhydrolase family 10-1
NCU04997	GH10,CBM1	hemicellulose	glycosylhydrolase family 10-3
NCU04885	GH31	hemicellulose	alpha-xylosidase
NCU04870	CE1	hemicellulose	acetyl xylan esterase
NCU04674	GH31	hemicellulose	glycosylhydrolase family 31-3
NCU04494	CE1	hemicellulose	acetyl xylan esterase
NCU04203	GH31	hemicellulose	glycosylhydrolase family 31-2
NCU02855	GH11	hemicellulose	glycosylhydrolase family 11-1
NCU02550	GH36	hemicellulose	alpha-galactosidase
NCU00710	CE1,CBM1	hemicellulose	acetyl xylan esterase
NCU09923	GH3	hemicellulose/pectin	glycosylhydrolase family 3-7
NCU09775	GH54	hemicellulose/pectin	alpha-N-arabinofuranosidase
NCU09774	CE1	hemicellulose/pectin	cellulase
NCU09652	GH43	hemicellulose/pectin	beta-xylosidase
NCU09491	CE1	hemicellulose/pectin	feruloyl esterase B
NCU09042	GH2	hemicellulose/pectin	exo-beta-D-glucosaminidase
NCU08785	CE1	hemicellulose/pectin	fungal cellulose binding domain-containing protein
NCU07326	GH43	hemicellulose/pectin	hypothetical protein
NCU06861	GH43	hemicellulose/pectin	glycosyl hydrolase family 43 protein
NCU05956	GH2	hemicellulose/pectin	glycosylhydrolase family 2-2
NCU04726	GH3	hemicellulose/pectin	beta-N-acetylglucosaminidase
NCU04623	GH35	hemicellulose/pectin	glycosylhydrolase family 35-2
NCU02343	GH51	hemicellulose/pectin	alpha-L-arabinofuranosidase 2
NCU01900	GH43	hemicellulose/pectin	xylosidase/arabinosidase
NCU00985	GH2	hemicellulose/pectin	hydrolase
NCU00890	GH2	hemicellulose/pectin	glycosylhydrolase family 2-1
NCU00810	GH2	hemicellulose/pectin	glycosylhydrolase family 2-3
NCU00709	GH3	hemicellulose/pectin	glycosylhydrolase family 3-8
NCU00642	GH35	hemicellulose/pectin	glycosylhydrolase family 35-1
NCU10852	GH20	other CAZy	exochitinase
NCU09937	GH76	other CAZy	glycosylhydrolase family 76-5
NCU09904	GH16	other CAZy	glucan 1,3-beta-glucosidase
NCU09791	GH55	other CAZy	beta-1,3-exoglucanase
NCU09764	GH131,CBM1	other CAZy	hypothetical protein
NCU09737	GH125	other CAZy	DUF1237 domain-containing protein
NCU09733	GH132	other CAZy	SUN domain-containing protein
NCU09702	GH30	other CAZy	endo-beta-1,6-galactanase
NCU09672	GH16	other CAZy	extracellular cell wall glucanase Crf1
NCU09664	CE5	other CAZy	acetylxylan esterase
NCU09663	CE5	other CAZy	Axe2
NCU09582	CE4	other CAZy	chitin deacetylase
NCU09508	CE4	other CAZy	chitin deacetylase
NCU09445	CE15	other CAZy	Cip2
NCU09425	GH94	other CAZy	NdvB protein
NCU09416	CE16,CBM1	other CAZy	cellulose-binding GDSL lipase/acylhydrolase
NCU09326	GH17	other CAZy	hypothetical protein
NCU09175	GH17	other CAZy	GPI-anchored cell wall beta-1,3-endoglucanase EglC
NCU09117	GH16	other CAZy	extracellular cell wall glucanase Crf1
NCU09028	GH47	other CAZy	glycosylhydrolase 47-8
NCU08936	GHnc	other CAZy	clock-controlled gene-15
NCU08909	GH72,CBM43	other CAZy	beta-1,3-glucanosyltransferase
NCU08473	GH71,CBM24,CBM24,CBM24,CBM24	other CAZy	alpha-1,3-glucanase
NCU08371	GH125	other CAZy	hypothetical protein
NCU08179	GH79	other CAZy	hypothetical protein
NCU08127	GH76	other CAZy	glycosylhydrolase family 76-3
NCU08097	GH55	other CAZy	exo-beta-1,3-glucanase
NCU08072	GH16	other CAZy	cell wall glucanase
NCU07523	GH55	other CAZy	1,3-beta glucanase
NCU07484	GH18,CBM50,CBM50,CBM18	other CAZy	glycosylhydrolase family 18-8
NCU07404	GH38	other CAZy	glycosylhydrolase 38-1
NCU07355	GH71	other CAZy	glycosyl hydrolase family 71 protein
NCU07347	GH17	other CAZy	endo-beta-1,3-glucanase
NCU07269	GH92	other CAZy	alpha-1,2-mannosidase
NCU07253	GH72	other CAZy	1,3-beta-glucanosyltransferase gel1
NCU07134	GH16	other CAZy	hypothetical protein
NCU07076	GH81	other CAZy	glycosylhydrolase 81-1
NCU07067	GH47	other CAZy	glycosylhydrolase 47-5
NCU07050	GHnc,CBM13	other CAZy	hypothetical protein
NCU07035	GH18	other CAZy	glycosylhydrolase family 18-9
NCU07005	GH76	other CAZy	glycosyl hydrolase
NCU06850	GH72	other CAZy	1,3-beta-glucanosyltransferase gel3
NCU06781	GH72	other CAZy	1,3-beta-glucanosyltransferase Gel2
NCU06599	CE3	other CAZy	cellulose-binding protein
NCU06505	GH64	other CAZy	glucanase B
NCU06504	GH16	other CAZy	hypothetical protein
NCU06381	GH17	other CAZy	GPI-anchored cell wall beta-1,3-endoglucanase EglC
NCU06319	GH76	other CAZy	glycosyl hydrolase family 76-4
NCU06020	GH18	other CAZy	glycosylhydrolase family 18-7
NCU06010	GH71,CBM24	other CAZy	mutanase
NCU05974	GH16	other CAZy	cell wall glucanosyltransferase Mwg1
NCU05852	PL20	other CAZy	glucuronan lyase A
NCU05836	GH47	other CAZy	glycosylhydrolase 47-4
NCU05819	GH125	other CAZy	DUF1237 domain-containing protein
NCU05789	GH16	other CAZy	secreted glucosidase
NCU05751	CE3	other CAZy	cellulose-binding protein
NCU05686	GH16,CBM18	other CAZy	cell wall glucanase
NCU05600	GH71	other CAZy	serine/threonine protein kinase-33
NCU05317	GH18,CBM18	other CAZy	glycosylhydrolase family 18-6
NCU05212	CE4	other CAZy	glycosyl hydrolase
NCU05183	GH128	other CAZy	hypothetical protein
NCU05159	CE5,CBM1	other CAZy	acetylxylan esterase
NCU05136	GH114	other CAZy	endo alpha-1,4 polygalactosaminidase precursor
NCU05105	GH55	other CAZy	glucan endo-1,3-beta-glucosidase
NCU04959	GH16	other CAZy	secreted glucosidase
NCU04947	GH55	other CAZy	LysM domain-containing protein
NCU04883	GH18	other CAZy	glycosyl hydrolase family 18-4
NCU04850	GH55	other CAZy	exo-beta-1,3-glucanase
NCU04798	GH92	other CAZy	alpha-1,2-mannosidase subfamily
NCU04725	CE9	other CAZy	N-acetylglucosamine-6-phosphate deacetylase
NCU04691	GH71	other CAZy	alpha-1,3-glucanase
NCU04554	GH18	other CAZy	glycosylhydrolase family 18-5
NCU04526	CE3	other CAZy	hypothetical protein
NCU04500	GH18,CBM1	other CAZy	glycosylhydrolase family 18-1
NCU04431	GH16	other CAZy	endo-1,3(4)-beta-glucanase
NCU04395	GH30	other CAZy	glycosyl hydrolase family 30-1
NCU04265	GH32,CBM38	other CAZy	invertase
NCU04262	GH76	other CAZy	glycosylhydrolase family 76-2
NCU04221	GH37	other CAZy	trehalase-2
NCU04168	GH16	other CAZy	hypothetical protein
NCU03770	GH76	other CAZy	glycosyl hydrolase family 76-7
NCU03657	GH63	other CAZy	glycosylhydrolase family 63-1
NCU03215	GH76	other CAZy	glycosyl hydrolase
NCU03209	GH18	other CAZy	glycosylhydrolase family 18-2
NCU03181	CEnc	other CAZy	acetylxylan esterase
NCU03134	GH47	other CAZy	glycosylhydrolase family 47-2
NCU03026	GH18	other CAZy	glycosylhydrolase family 18-3
NCU02997	CE4	other CAZy	polysaccharide deacetylase
NCU02909	GH75	other CAZy	chitosanase
NCU02778	GH47	other CAZy	glycosylhydrolase family 47-1
NCU02668	GH132	other CAZy	cell wall synthesis protein-Penicillium chrysogenum
NCU02516	GH131	other CAZy	hypothetical protein
NCU02235	GH47	other CAZy	glycosylhydrolase family 47-6
NCU02216	GH76	other CAZy	glycosylhydrolase family 76-6
NCU02184	GH18	other CAZy	chitinase-1
NCU02091	GH47	other CAZy	glycosylhydrolase family 47-7
NCU02032	GH76	other CAZy	glycosylhydrolase family 76-1
NCU01768	GHnc	other CAZy	hypothetical protein
NCU01720	GH128	other CAZy	hypothetical protein
NCU01393	GH18	other CAZy	class III chitinase
NCU01353	GH16	other CAZy	glycosylhydrolase family 16-1
NCU01162	GH72	other CAZy	glycolipid-anchored surface protein 5
NCU01080	GH64	other CAZy	glucanase B
NCU01059	GH47	other CAZy	glycosylhydrolase family 47-3
NCU00943	GH37	other CAZy	trehalase-1
NCU00701	GH25	other CAZy	lysozyme
NCU00449	GH131	other CAZy	hypothetical protein
NCU00173	CEnc	other CAZy	esterase D
NCU00086	GH76	other CAZy	glycosyl hydrolase
NCU00061	GH16	other CAZy	hypothetical protein
NCU09805	GH13	other CAZy	glycosylhydrolase family 13-2
NCU09486	GH13	other CAZy	glycosyl hydrolase family 13-3
NCU08132	GH13,GT5	other CAZy	alpha-1,3-glucan synthase Ags2
NCU08131	GH13	other CAZy	glycosylhydrolase family 13-1
NCU07860	GH13	other CAZy	glycosylhydrolase 13-5
NCU06523	GH13	other CAZy	glycosylhydrolase family 13-4
NCU05873	GH13	other CAZy	glycosylhydrolase 13-6
NCU05429	GH13,CBM48	other CAZy	1,4-alpha-glucan branching enzyme
NCU03098	GH15	other CAZy	glycosyl hydrolase
NCU02583	GH31	other CAZy	glucoamylase-2
NCU02478	GH13,GT5	other CAZy	alpha-1,3-glucan synthase Ags2
NCU01517	GH15,CBM20	other CAZy	glucoamylase precursor
NCU00743	GH13,GH133	other CAZy	glycogen debranching enzyme
NCU08779	CBM21	other CAZy	hypothetical protein
NCU08746	CBM20	other CAZy	starch binding domain-containing protein
NCU07817	CBM52	other CAZy	non-anchored cell wall protein-3
NCU10045	CE8	pectin	pectinesterase
NCU09976	CE12	pectin	rhamnogalacturonan acetylesterase
NCU09924	GH93	pectin	BNR/Asp-box repeat protein
NCU09170	GH43	pectin	alpha-N-arabinofuranosidase II
NCU08176	PL3	pectin	pectate lyase A
NCU06961	GH28	pectin	glycosylhydrolase family 28-2
NCU06326	PL1	pectin	pectate lyase 1
NCU05965	GH43	pectin	arabinosidase
NCU05598	PL4	pectin	ascus development-1
NCU02654	GH105	pectin	glycosyl hydrolase family 88
NCU02369	GH28	pectin	glycosylhydrolase family 28-1
NCU00972	GH53	pectin	arabinogalactan endo-1,4-beta-galactosidase
NCU00937	GH79	pectin	beta-glucuronidase
NCU00852	GH43	pectin	endo-arabinase

## Sheet: up_expressed
Sheet 2 Up-regulated CAZy genes of N. crassa induced by various lignocellulosic substrates
Avicel	xylan	pectin	BS	CS	RS	SS	WS
NCU07225	NCU09775	NCU09209	NCU05924	NCU05924	NCU07898	NCU07898	NCU07898
NCU07340	NCU09491	NCU07898	NCU07898	NCU07898	NCU01050	NCU07340	NCU05924
NCU04870	NCU09664	NCU03328	NCU07225	NCU07225	NCU05924	NCU01050	NCU07225
NCU00762	NCU09923	NCU02916	NCU07340	NCU01050	NCU07225	NCU05924	NCU07340
NCU01050	NCU08189	NCU02240	NCU01050	NCU07340	NCU07340	NCU00762	NCU08412
NCU08189	NCU04870	NCU08746	NCU00130	NCU00762	NCU00762	NCU07225	NCU00762
NCU05924	NCU09924	NCU08755	NCU09680	NCU08785	NCU09680	NCU08412	NCU01050
NCU08412	NCU06961	NCU07190	NCU02855	NCU02855	NCU08785	NCU07487	NCU00130
NCU05159	NCU00709	NCU05882	NCU00762	NCU09680	NCU09923	NCU00130	NCU02855
NCU02240	NCU07225	NCU05057	NCU07487	NCU09923	NCU02855	NCU09680	NCU08189
NCU08755	NCU09028	NCU04952	NCU08785	NCU08412	NCU00130	NCU02855	NCU09680
NCU00130	NCU01900	NCU03641	NCU07190	NCU07326	NCU07487	NCU07190	NCU07190
NCU08760	NCU02343	NCU00762	NCU08189	NCU08189	NCU07190	NCU08176	NCU09923
NCU09680	NCU06143	NCU00130	NCU00836	NCU04870	NCU07326	NCU09416	NCU04870
NCU07190	NCU08755	NCU09923	NCU08412	NCU09491	NCU08189	NCU08755	NCU08176
NCU07898	NCU05924	NCU09775	NCU08755	NCU08760	NCU08412	NCU08189	NCU08755
NCU00836	NCU05159	NCU09652	NCU07326	NCU07190	NCU00836	NCU02240	NCU06961
NCU08785	NCU05751	NCU09491	NCU09923	NCU00130	NCU08755	NCU08760	NCU07487
NCU00206	NCU09652	NCU08785	NCU09491	NCU02240	NCU05159	NCU00836	NCU08785
NCU05057	NCU09170	NCU07326	NCU04870	NCU08755	NCU08760	NCU06961	NCU09416
NCU01900	NCU08746	NCU06861	NCU08760	NCU00836	NCU04870	NCU04997	NCU02240
NCU03328	NCU00943	NCU05956	NCU05057	NCU05159	NCU02240	NCU04870	NCU07326
NCU07487	NCU01517	NCU04623	NCU05159	NCU07487	NCU05057	NCU05159	NCU00836
NCU06143	NCU04674	NCU02343	NCU08176	NCU05057	NCU08176	NCU01900	NCU05159
NCU09416	NCU09416	NCU01900	NCU01900	NCU08176	NCU06961	NCU05057	NCU05057
NCU02855	NCU09582	NCU00985	NCU02240	NCU06961	NCU09491	NCU09923	NCU08760
NCU02343	NCU08785	NCU00890	NCU04997	NCU03328	NCU01900	NCU05955	NCU01900
NCU09582	NCU00642	NCU00810	NCU09170	NCU09170	NCU09170	NCU09582	NCU02343
NCU05955	NCU05965	NCU00709	NCU02343	NCU04997	NCU09924	NCU02343	NCU09170
NCU09652	NCU00130	NCU00642	NCU02916	NCU02343	NCU00206	NCU07326	NCU04997
NCU06961	NCU02855	NCU09281	NCU00206	NCU09924	NCU02343	NCU00206	NCU09491
NCU09923	NCU07190	NCU08412	NCU09582	NCU01900	NCU09416	NCU03328	NCU09924
NCU02916	NCU02654	NCU08189	NCU03328	NCU09416	NCU04997	NCU02916	NCU03328
NCU08176	NCU10045	NCU07351	NCU06961	NCU00206	NCU02916	NCU06143	NCU09582
NCU05956	NCU04623	NCU06143	NCU04168	NCU09582	NCU03328	NCU03181	NCU06143
NCU03181	NCU08176	NCU05924	NCU09924	NCU03181	NCU06143	NCU00943	NCU04168
NCU00449	NCU00937	NCU04997	NCU09416	NCU02916	NCU00709	NCU07760	NCU00206
NCU07326	NCU04265	NCU04870	NCU03181	NCU05955	NCU05955	NCU04623	NCU02916
NCU04952	NCU00890	NCU04674	NCU09775	NCU05751	NCU05965	NCU08785	NCU09652
NCU09170	NCU02583	NCU04494	NCU05317	NCU06143	NCU04623	NCU09491	NCU05965
NCU00709	NCU00762	NCU02855	NCU05751	NCU00709	NCU03181	NCU09764	NCU03181
NCU09425	NCU02240	NCU02550	NCU05955	NCU04168	NCU09652	NCU09652	NCU09775
NCU09664	NCU07067	NCU10045	NCU09652	NCU04623	NCU09775	NCU00710	NCU05955
NCU05751	NCU04952	NCU09976	NCU00709	NCU09775	NCU09582	NCU09170	NCU00709
NCU04854	NCU05105	NCU09924	NCU06143	NCU09652	NCU04168	NCU09924	NCU05751
NCU09491	NCU07898	NCU09170	NCU04623	NCU00710	NCU05751	NCU04265	NCU04623
NCU00890	NCU09904	NCU08176	NCU05965	NCU05852	NCU05317	NCU05317	NCU05317
NCU00710	NCU05956	NCU06961	NCU09764	NCU09764	NCU09764	NCU00890	NCU00710
NCU09764	NCU03098	NCU06326	NCU07760	NCU00449	NCU05852	NCU04947	NCU07760
NCU10045	NCU08760	NCU05965	NCU00710	NCU04952	NCU00710	NCU02344	NCU05852
NCU08746	NCU04168	NCU05598	NCU05852	NCU07760	NCU04952	NCU09976	NCU02654
NCU07067	NCU05819	NCU02654	NCU09976	NCU05121	NCU07760	NCU09775	NCU05105
NCU00937	NCU09425	NCU02369	NCU05105	NCU05105	NCU09976	NCU02654	NCU00642
NCU05923	NCU00449	NCU00972	NCU02344	NCU09664	NCU05105	NCU05105	NCU09764
NCU07269	NCU00061	NCU08131	NCU09664	NCU05965	NCU00890	NCU04168	NCU00943
NCU09924	NCU03181	NCU03098	NCU04952	NCU09976	NCU05121	NCU05751	NCU04265
NCU05852	NCU00710	NCU02583	NCU00449	NCU05317	NCU00943	NCU05965	NCU00890
NCU04623	NCU07340	NCU01517	NCU04265	NCU00642	NCU00642	NCU04854	NCU09976
NCU04168	NCU05057	NCU09937	NCU00943	NCU04265	NCU09425	NCU01517	NCU09664
NCU00943	NCU04395	NCU09664	NCU04947	NCU02654	NCU09664	NCU10045	NCU10045
NCU03098	NCU06861	NCU09582	NCU05121	NCU00890	NCU10045	NCU05969	NCU02344
NCU04674	NCU03328	NCU09445	NCU00642	NCU00943	NCU04265	NCU00709	NCU04952
NCU05121	NCU05852	NCU09425	NCU10045	NCU04854	NCU02344	NCU09425	NCU07817
NCU00061	NCU00810	NCU09416	NCU00985	NCU09425	NCU00449	NCU05852	NCU09425
NCU08371	NCU09937	NCU09028	NCU05969	NCU01517	NCU02654	NCU00642	NCU00449
NCU09028	NCU00836	NCU08371	NCU09425	NCU04674	NCU04947	NCU09664	NCU04674
NCU02654	NCU09976	NCU08179	NCU09904	NCU05956	NCU00985	NCU04674	NCU04947
NCU00972	NCU07326	NCU08127	NCU04854	NCU02344	NCU04674	NCU05121	NCU01517
NCU00985	NCU00173	NCU07404	NCU02654	NCU07817	NCU04854	NCU09702	NCU00985
NCU05819	NCU04431	NCU07269	NCU07817	NCU04947	NCU01517	NCU02369	NCU07067
NCU02583	NCU05113	NCU07134	NCU09663	NCU10045	NCU09904	NCU05956	NCU09904
NCU04997	NCU08127	NCU07067	NCU09702	NCU09702	NCU08746	NCU04952	NCU02369
NCU09042	NCU04854	NCU05852	NCU02369	NCU04850	NCU07817	NCU05136	NCU04854
NCU09791	NCU02909	NCU05819	NCU00890	NCU02583	NCU05956	NCU05598	NCU09663
NCU05113	NCU05955	NCU05751	NCU05136	NCU06861	NCU00810	NCU09663	NCU00810
NCU04885	NCU09791	NCU05686	NCU01517	NCU08179	NCU05969	NCU04850	NCU05882
NCU06020	NCU09209	NCU05159	NCU03026	NCU00985	NCU09663	NCU07253	NCU05136
NCU01059	NCU02550	NCU05105	NCU04674	NCU09663	NCU09702	NCU08746	NCU07253
NCU01162	NCU03498	NCU04850	NCU04526	NCU00810	NCU05598	NCU07817	NCU05956
NCU06523	NCU05686	NCU04798	NCU09937	NCU08746	NCU09937	NCU00972	NCU05121
NCU02550	NCU06020	NCU04431	NCU07253	NCU05923	NCU07253	NCU05882	NCU09702
NCU09281		NCU04395	NCU07035	NCU05598	NCU05136	NCU00810	NCU06326
NCU00642		NCU04265	NCU10852	NCU00972	NCU10852	NCU07035	NCU05969
NCU09445		NCU03181	NCU05598	NCU03026	NCU02583	NCU00449	NCU09937
NCU05104		NCU03026	NCU09209	NCU10852	NCU02369	NCU01059	NCU04526
NCU07076		NCU02216	NCU00810	NCU05882	NCU07067		NCU03026
NCU09904		NCU01162	NCU02909	NCU09937	NCU06861		NCU10852
NCU06861		NCU00943	NCU05956	NCU05136	NCU05882		NCU07351
NCU09775		NCU00937	NCU08179	NCU09904	NCU09445		NCU02583
NCU08127			NCU06861	NCU05969	NCU02909		NCU04850
NCU08131			NCU01059	NCU02909	NCU03026		NCU05598
NCU00810			NCU04395	NCU05819	NCU00972		NCU02909
NCU03215			NCU05882	NCU04395	NCU07035		NCU09774
NCU05598			NCU04850	NCU04554	NCU06326		NCU04554
			NCU09175	NCU07067	NCU04850		NCU04959
			NCU04959	NCU05104	NCU08179		NCU09175
			NCU04554	NCU04526	NCU04395		NCU07035
			NCU04528	NCU00061	NCU09175		NCU09209
			NCU07067	NCU07253	NCU04885		NCU04395
			NCU08746	NCU02369	NCU09042		NCU08179
				NCU04885	NCU01059
				NCU07035	NCU07351
				NCU09445	NCU04554
				NCU09042	NCU05819
				NCU07351
				NCU03254
