# Supplementary material for: A transcriptomic analysis of Neurospora crassa using five major crop residues and the novel role of the sporulation regulator rca-1 in lignocellulase production
Source: Biotechnol Biofuels. 2015 Feb 12;8:21. doi: 10.1186/s13068-015-0208-0 (PMC4330645; doi:10.1186/s13068-015-0208-0)
Supplement: Additional file 11: Table S7. — Myb-binding site prediction in the upstream 1-kb promoter region of the CAZome of N. crassa. “F” represents forward strand; “C” represents complement strand. [file 13068_2015_208_MOESM11_ESM.xlsx]

## Sheet: Sheet1
Upstream 1 kb promoter Myb-binding site prediction of the CAZome of N. crassa genome
Locus	strand	conserved sequence	occurrence	score	ln(P-value)	CAZy family	annotation
NCU09904	F	cctcACAACTGACAccca	1	8.28	-9.8	GH16	glucan 1,3-beta-glucosidase
NCU09774	C	taccCAAGCTGTCActcg	1	7.52	-9.41	CE1	cellulase
NCU09672	C	aacaCTAACTGACActga	1	9.3	-10.54	GH16	extracellular cell wall glucanase Crf1
NCU09117	F	tgtgCAAACAGCCAgaat	1	7.27	-9.29	GH16	extracellular cell wall glucanase Crf1
NCU08785	C	ggaaTCAGCTGCCTctac	1	7.1	-9.18	CE1	fungal cellulose binding domain-containing protein
NCU08760	F C	ctccCAAACTGTCAacgg gaatCCAACTGTCAtccc	2	10.02 10.78	-11.36 -13.22	AA9,CBM1	glycosylhydrolase family 61-5
NCU08412	F	aagaCAAACTGTCAagat	1	10.02	-11.36	GH5	endo-beta-1,4-mannanase
NCU08097	C	cggtCAAACTGCCActgc	1	10.13	-11.67	GH55	exo-beta-1,3-glucanase
NCU08072	F	agtcTCAACAGCCAagtc	1	7.82	-9.61	GH16	cell wall glucanase
NCU08054	C F	caccGCAGCTGCCAagac attgCCAGCTGACAggt	2	7.72 7.3	-9.54 -9.3	GH3	glycosylhydrolase 3-2
NCU07523	C	ttcaACAACTGTCAtcac	1	9.27	-10.5	GH55	1,3-beta glucanase
NCU07404	C F	tacaGCAACAGCCAattt ccagCCAGCTGCCAgcct	2	7.36 8.4	-9.34 -9.89	GH38	glycosylhydrolase 38-1
NCU07269	C	ggaaCCAACTGCCAgtat	1	10.89	-13.95	GH92	alpha-1,2-mannosidase
NCU07035	F C C C	agagCCAGCTGCCAtgcc gtagCAAGCTGCCAtttt cctcGTAACTGTCAgaca aaatTCAACTGCCAgtcc	4	8.4 7.63 9.62 10.68	-9.89 -9.48 -10.89 -12.8	GH18	glycosylhydrolase family 18-9
NCU06599	F C	gtggGCAACTGACAttcg caggTCAGCTGCCAtgcc	2	9.12 8.18	-10.41 -9.73	CE3	cellulose-binding protein
NCU06505	C	tctcTCAACTGACTgaga	1	8.5	-9.9	GH64	glucanase B
NCU06504	C	ggttGAAACTGACTctgg	1	7.27	-9.29	GH16	hypothetical protein
NCU06319	C C	ctcaTCAACTGCCTcgta agcaCCAGCTGTCAtcag	2	9.6 8.29	-10.84 -9.82	GH76	glycosyl hydrolase family 76-4
NCU05956	C	tccaGAAACTGTCAgatc	1	9.34	-10.62	GH2	glycosylhydrolase family 2-2
NCU05955	F	tcggTCAGCTGCCAcgcg	1	8.18	-9.73	GH74,CBM1	Cel74a
NCU05882	F C	tCCAGCTGCCTtctt gtcaACAACTGTCTggta	2	7.32 8.19	-9.32 -9.74	GH5	cellulase
NCU05873	F C	CCAACTGGCAgggt agagGAAACTGACTaacg	2	7.09 7.27	-9.17 -9.29	GH13	glycosylhydrolase 13-6
NCU05577	F	agacACAACTGCCTataa	1	8.3	-9.83	GH3	glycosylhydrolase family 3-5
NCU05429	C	ccaaCCAACTGACAaaaa	1	9.79	-11.08	GH13,CBM48	1,4-alpha-glucan branching enzyme
NCU05121	C	ctccGTAGCTGCCAtgta	1	7.23	-9.25	GH45,CBM1	glycosylhydrolase family 45-1
NCU04947	F	atctACAACTGTCActac	1	9.27	-10.5	GH55	LysM domain-containing protein
NCU04885	F	cctaGCAGCTGTCAacca	1	7.61	-9.47	GH31	alpha-xylosidase
NCU04593	C	gagcCAAGCTGTCAgctc	1	7.52	-9.41	AA1	Lcc9
NCU04500	C	gatcGCAACAGCCAgtgc	1	7.36	-9.34	GH18,CBM1	glycosylhydrolase family 18-1
NCU04395	C	ccaaACAACTGCCAaaca	1	9.38	-10.66	GH30	glycosyl hydrolase family 30-1
NCU04203	C	tacaGTAACTGACTgatc	1	7.55	-9.44	GH31	glycosylhydrolase family 31-2
NCU04168	C	gtaaTAAACTGACActat	1	8.81	-10.11	GH16	hypothetical protein
NCU03996	C	atcaACAACTGCCTtgaa	1	8.3	-9.83	GH6	glycosylhydrolase family 6-1
NCU03657	C	gctaGCAACTGCCAgtcc	1	10.22	-11.93	GH63	glycosylhydrolase family 63-1
NCU03498	F	actcACAACTGCCTggtt	1	8.3	-9.83	AA1	Lcc3
NCU03215	F C	actgCCAGCTGCCAggga acaaCCAACAGTCAtggg	2	8.4 7.93	-9.89 -9.64	GH76	glycosyl hydrolase
NCU03209	C	atttCCAACAGTCAagta	1	7.93	-9.64	GH18	glycosylhydrolase family 18-2
NCU02668	F	ctggGTAGCTGCCActtt	1	7.23	-9.25	GH132	cell wall synthesis protein-Penicillium chrysogenum
NCU02369	C	cgatCTAACAGCCAgcac	1	7.55	-9.44	GH28	glycosylhydrolase family 28-1
NCU02343	C C	tggcTCAGCTGCCAtgct aataTCAACAGTCAaacg	2	8.18 7.71	-9.73 -9.52	GH51	alpha-L-arabinofuranosidase 2
NCU02240	C	atggCCAGCTGCCAatgt	1	8.4	-9.89	AA9,CBM1	glycosylhydrolase family 61-1
NCU02032	C	gatgGCAACTGACAagaa	1	9.12	-10.41	GH76	glycosylhydrolase family 76-1
NCU01768	C	cattCAAACTGTCAcatt	1	10.02	-11.36	GHnc	hypothetical protein
NCU01393	F	ccagGCAGCTGTCAattg	1	7.61	-9.47	GH18	class III chitinase
NCU01162	F	gtctTCAACTGCAAcgtc	1	7.15	-9.2	GH72	glycolipid-anchored surface protein 5
NCU01059	C	cataCCAGCTGTCAcact	1	8.29	-9.82	GH47	glycosylhydrolase family 47-3
NCU00890	C C	taccGTAGCTGTCAaccg agtaCCAGCTGCCAgctg	2	7.12 8.4	-9.19 -9.89	GH2	glycosylhydrolase family 2-1
NCU00743	F	ctgcCAAACTGTCAaggc	1	10.02	-11.36	GH13,GH133	glycogen debranching enzyme
NCU00701	C	aggcCCAGCTGCCTacct	1	7.32	-9.32	GH25	lysozyme
NCU00642	C	tcctTCAACTGTCAgagg	1	10.57	-12.48	GH35	glycosylhydrolase family 35-1
NCU00449	F	tgatCAAGCTGTCAaggt	1	7.52	-9.41	GH131	hypothetical protein
