# Supplementary material for: A transcriptomic analysis of Neurospora crassa using five major crop residues and the novel role of the sporulation regulator rca-1 in lignocellulase production
Source: Biotechnol Biofuels. 2015 Feb 12;8:21. doi: 10.1186/s13068-015-0208-0 (PMC4330645; doi:10.1186/s13068-015-0208-0)
Supplement: Additional file 12: Table S8. — Primers used in this study. [file 13068_2015_208_MOESM12_ESM.xlsx]

## Sheet: Sheet1
All primers used in this study
Gene	5'primer	3'primer
NCU09680RT	CCCATCACCACTACTACC	CCAGCCCTGAACACCAAG
NCU08807RT	CTCGGGCCTCAACCCCTAT	CGTAGAACTGGAATCGTGGCTG
NCU08189RT	AGCATGTCGCTGCCATTA	GCCATTCTTATACGCCTCCT
NCU08042RT	ATGCTTGTGCTGAGTGTA	TCGGCTTGAGAGACATTG
NCU07705RT	ATGTCAATGTCTCTAATGG	GCATCCGTATTTCTTCTT
NCU07340RT	ATCTGGGAAGCGAACAAAG	TAGCGGTCGTCGGAATAG
NCU07326RT	CGACTATGCCTATGTTTACTTCACAG	GGAAGGGTTGACCATTCTTGAG
NCU06971RT	GGCATCTATCTCCTCCAA	GCACGAATGATGGTCTCACAA
NCU05924RT	AGGGGCCAATATAACTTT	GAGTGCCAGAGGAAGGTATG
NCU04952RT	GACGCAGCCTATTCTCAG	CTTATTCCAGCCGACTCC
NCU02855RT	CTTCAACAACGGCTTCTA	TGCCAGTTCACAGAGTAA
NCU01312RT	GCTGAACCACGGACCTATGACA	GGTTGTTGAGGCCGTTCCAAT
NCU00762RT	GAGTTCACATTCCCTGACA	CGAAGCCAACACGGAAGA
ActinRT	TGATCTTACCGACTACCT	CAGAGCTTCTCCTTGATG
cre-1	CAGGCCTATCACATGTCCAG	GCTCCAGAGAGGCTGGTAGA
cre-1-hph	GGATGTGGAAGATTTTCTGG	ATCCACTTAACGTTACTGAAATCTCCAAC
rca-1	CCCGCATACTCGGAACCAGA	GGTGCTGAATGGGGCAAGTC
rca-1-hph	TGCAATAGGTCAGGCTCT	CCCTCTCATACCTCTACTCC
